# Supplementary material for: Enhanced HIV-1 Control After Antibody Therapy is Associated with Autologous Antibodies and Reservoir Clearance in the RIO trial
Source: medRxiv. 2025 Nov 6:2025.11.03.25339415. Preprint. [Version 1] doi: 10.1101/2025.11.03.25339415 (PMC12637763; doi:10.1101/2025.11.03.25339415)
Supplement: Supplement 1 — Supplementary Table 1. Quantification of HIV reservoir size by digital droplet PCR (ddPCR) and quantitative quadruplex four-probe PCR (Q4PCR) for individual participants. Supplementary Table 2. Near full-length intact proviral sequences from participants in Arms A and B. Supplementary Table 3. Neutralization sensitivities of selected proviruses in pseudovirus neutralization assays against baseline autologous IgG, 3BNC117, and 10–1074 from participants in both study arms. Supplementary Table 4. Individual ENV coding region sequences obtained from plasma of participants in both study arms during rebounding viremia by single-genome amplification (SGA). Supplementary Table 5. Neutralization sensitivities of selected rebound-derived pseudoviruses against baseline autologous IgG, 3BNC117, and 10–1074 from participants in both study arms. Supplementary Table 6. Geometric mean neutralization sensitivities of reservoir-derived and rebound pseudoviruses from individual participants in both study arms, tested against baseline autologous IgG, 3BNC117, and 10–1074. [file media-1.xlsx]

## Sheet: Table 01
				Baseline reservoir						After bNAbs infusion
Group	Participant ID	Time on ART (years)	Time to ART restart (weeks)	IPDA			Q4PCR			Time post-infusion (weeks)	IPDA			Time post-infusion (weeks)	Q4PCR
				Intacts/10^6 CD4 T cells	Defectives/10^6 CD4 T cells		Intacts/10^6 CD4 T cells	Defectives/10^6 CD4 T cells			Intacts/10^6 CD4 T cells	Defectives/10^6 CD4 T cells			Intacts/10^6 CD4 T cells	Defectives/10^6 CD4 T cells
Arm A	3	7	25	5.1	180.8		0	0.72
	4	5	28	23.2	1767.8		0.25	12.4		44	0	681.898		44	0	4.28
	5	3	17	0	305.61		0.56	8.16
	7	5	48	112.18	532.7		0.38	7.81		64	17.0079	576.95
	8	6	78	21.9	314.4		0	24.31		95	6.18453	94.1552		28	0	13.89
	15	7	194+	11.7	314.4		0.3	4.02		62	6.92481	502.917		62	0	0.36
	17	5	67	19.55	860.375		0	6.11		84	11.3572	260.325			n.d.	n.d.
	18	1	44	42.2	37.2		0.33	4.56		63	10.2538	128.398		63	0	0.74
	19	6	18	0	644.1		0.25	19.35
	21	6	113	92.67	85.61		1.52	7.38		78	14.0324	259.476		78	0.2	3
	22	5	11	N.D.	N.D.		0	8.74
	24	8	97	51.06	48.72		0.4	5.61		58	0	216.7		25	0	1.64
	25	3	3 (withdrew)	N.D.	N.D.		0	0.65
	27	6	67	22.92	402.44		0	2.04		33	17.6	1370.7			n.d.	n.d.
	31	5	19	9.18	202.691		0	7.02		35	0	84.8029			n.d.	n.d.
	32	8	122	361.2	1744.6		37.14	30.34		49	267.753	635.077		49	38.83	10.42
	33	4	10	94	366.5		2.37	19.89		27	107.729	2577.03			n.d.	n.d.
	37	not available	15	29.8	184.8		0	1.45		24	0	793.042			n.d.	n.d.
	39	5	96	43.5	453.7		0	3.65		20	27.9157	426.922			n.d.	n.d.
	40	3	76	3.73	125.63		0	0.1		63	0	174.097			n.d.	n.d.
	41	9	14 (withdrew)	0	61.8		0	0.65
	44	3	44	0	46.7		0	0.1
	46	6	124+	21.8	1702.6		0	0.36		39	11.0788	2044.15			n.d.	n.d.
	48	4	117+	13.3	114		1.7	6.8		80	9.33538	111.51		20	0.8	2
	50	2	39	136.86	519.54		0	0.13		27	21.31	949.54			n.d.
	51	2	22 (death)	22.85	104.85		1.81	57.52
	54	5	33	0	78.1		N.D.	N.D.
	55	1	20	12.53	308.51		2.4	4.01		37	9.986	713.748		37	0	0
	57	12	104+	0	888.2		N.D.	N.D.		57	5.79263	121.046			n.d.	n.d.
	59	10	40	193	12434.7		0.19	0.39
	62	4	98+	16.38	249.58
	63	2	12 (withdrew)	179.2	32235.4		0	0.25
	65	9	19	0	655.2		N.D.	N.D.
	67	4	39	22.64	343.43		0	3.21
Arm B	1	8	5	0	84.83		0.47	26.5152
	2	5	10	27.7	439.921		6.51	301.107
	6	5	5	14.5	141.39		1.3	10.9747
	9	6	6	N.D.	N.D.		0	9.32018
	10	9	6	106.6	3487.7		0	26.9097
	11	3	8	N.D.	N.D.		N.D.
	12	4	7	20.56	114.03		7.54	81.1782
	13	11	164+	0	1247.53		0	8.55655
	14	4	12	N.D.	N.D.		2.1	6.57618
	16	4	10	30.06	31.1885		0	0.631313
	20	7	170+	N.D.	N.D.		0	0.173611
	23	6	6	N.D.	N.D.		2.13	12.3106
	26	8	9	10	2079.02		0	0.98536
	28	3	3	64.1	808.434		0.23	4.07609
	29	4	4	0	152.3		0	5.56753
	30	5	9	0	236.8		0	0
	34	6	8	42.3	229.429		0	52.9891
	35	6	6	25.6	200.261		0.83	30.8333
	36	6	10	3.75	118.789		N.D.	N.D.
	38	4	5	136.7	8620.41		0	10.85
	42	7	10	21.1	142.629		0	1.15741
	43	2	6	0	1687.98		0	7.67544
	45	4	10	6.3	66.5411		0	2.53378
	47	12	7	0	28.609		0	0.50813
	49	5	9	31.5	163.996		0	6.58701
	52	3	13	103.6	8767.41		0	0
	53	7	9	0	121.437		N.D.	N.D.
	56	6	5	75.9	3701.47		0.5	30.2579
	58	5	5	78	5777.18		3.85	4.75543
	60	not available	9	872	9580.62		0.71	13.9678
	61	4	48 (no ART criteria)	12.1	143.45		N.D.	N.D.
	64	not available	50 (no ART criteria)	N.D.	N.D.		N.D.	N.D.
	66	9	14	0	545.657		N.D.	N.D.
	68	11	4	15.89	2817.4		0	0.4

## Sheet: Table 02
Study Arm	Participant ID	Sequence name	Clone classification	Clonality	Selected for pseudovirus	Near-full lenght genome sequence 5' - 3'
Arm A	P04 - 001-005	001-005-UJ-M13_S5_L001_001	1		Yes	GACCTGAAAGCGAAAGAGAAACCAGAGGAGCTCTCTCGACGCAGGACTCGGCTTGCTGAGCGCGCACAGCAAGAGGCGAGGGGCGGCGACTGGTGAGTACGCCAAAATTTTTGACTAGCGGAGGCTAGAAGGAGAGAGATGGGTGCGAGAGCGTCAGTATTAAGCGGGGGAGATTTAGATAAATGGGAAAAAATTCGGTTAAGGCCAGGGGGGAAGAAAAAATATAAGTTAAAACATATAGTATGGGCAAGCAGGGAGCTAGAACGGTTTGCTGTTAACCCTGGCCTGTTAGAAACAGCAAAAGGTTGTAGACAAATATTGGCACAGCTACAACCATCCCTTCAGACAGGATCAGAAGAACTTAAATCATTATATAATACAGTAGCAACCCTCTATTGT…
		001-005-UJ-PL2-C17_S191_L001_001	1			GGTAACTAGGGATCCCTCACAGGCAAATCTCTATCAATGTCGCCCGAACAGGGACCTGAAAACGAAAGAGAAACCAGAGGAGCTCTCTCGACGCAGGACTCGGCTTGCTGAGCGCGCACAGCAAGAGGCGAGGGGCGGCGACTGGTGAGTACGCCAAAATTTTTGACTAGCGGAGGCTAGAAGGAGAGAGATGGGTGCGAGAGCGTCAGTATTAAGCGGGGGAGATTTAGATAAATGGGAAAAAATTCGGTTAAGGCCAGGGGGGAAGAAAAAATATAAGTTAAAACATATAGTATGGGCAAGCAGGGAGCTAGAACGGTTTGCTGTTAACCCTGGCCTGTTAGAAACAGCAAAAGGTTGTAGACAAATATTGGCACAGCTACAACCATCCCTTCAGAC…
	P05 - 001-008	01-08-UJ-PL6-D17_S130_L001_001	1	0	Yes	GAACAGGGACCTGAAAACGAAAGTAAAACCAGAGAAGTTCTCTCGACGCAGGACTCGGCTTGCTGAAGTGCACTCGGCAAGAGGCGAGAGCGGCGACTGGTGAGTACGCCAATTTTTGACTAGCGGAGGCTAGAAGGAGAGAGATGGGTGCGAGAGCGTCAGTATTAAGCGGCGGAAAATTAGATGCATGGGAAAGAATTCGGTTAAGACCGGGGGGAAAGAAAAAATATAAAATGAAGCATCTAATATGGGCAAGCAGGGAACTAGAACGATTTGCTGTTGATCCTGGTCTTCTAGAAACACCAGAAGGGTGTAGAAAAATAATAACACAACTACAACCATCCCTTCAGACAGGATCAGAAGAACTTAAGTCATTGTTTAATACATTAGTAGTCCTCT…
		01-08-UJ-PL6-G21_S156_L001_001	2		Yes	GAACAGGGACCTGAAAGCGAAAGTAAAACCAGAGAAGTTCTCTCGACGCAGGACTCGGCTTGCTGAAGTGCACTCGGCAAGAGGCGAGAGCGGCGACTGGTGAGTACGCCAATTTTTGACTAGCGGAGGCTAGAAGGAGAGAGATGGGTGCGAGAGCGTCAGTATTAAGCGGCGGAAAATTAGATGCATGGGAAAGAATTCGGTTAAGACCGGGGGGAAAGAAAAAATATAAAATGAAGCATCTAATATGGGCAAGCAGGGAACTAGAACGATTTGCTGTTGATCCTGGTCTTCTAGAAACACCAGAAGGTTGTAGAAAAATAATAACACAACTACAACCATCCCTTCAGACAGGATCAGAAGAACTTAAGTCATTGTTTAATACATTAGTAGTCCTCT…
		01-08-UJ-PL7-O5_S87_L001_001	3		Yes	GGGACCTGAAAACGAAAGTAAAACCAGAGAAGTTCTCTCGACGCAGGACTCGGCTTGCTGAAGTGCACTCGGCAAGAGGCGAGAGCGGCGACTGGTGAGTACGCCAATTTTTGACTAGCGGAGGCTAGAAGGAGAGAGATGGGTGCGAGAGCGTCAGTATTAAGCGGCGGAAAATTAGATGCATGGGAAAGAATTCGGTTAAGACCGGGGGGAAAGAAAAAATATAAAATGAAGCATCTAATATGGGCAAGCAGGGAACTAGAACGATTTGCTGTTGATCCTGGTCTTCTAGAAACACCAGAAGGGTGTAGAAAAATAATAACACAACTACAACCATCCCTTCAGACAGGATCAGAAGAACTTAAGTCATTGTTTAATACATTAGTAGTCCTCTACTAT…
		01-08-UJ-PL7-O9_S88_L001_001	4		Yes	GAACAGGGACCTGAAAACGAAAGTAAAACCAGAGAAGTTCTCTCGACGCAGGACTCGGCTTGCTGAAGTGCACTCGGCAAGAGGCGAGAGCGGCGACTGGTGAGTACGCCAATTTTTGACTAGCGGAGGCTAGAAGGAGAGAGATGGGTGCGAGAGCGTCAGTATTAAGCGGCGGAAAATTAGATGCATGGGAAAGAATTCGGTTAAGACCGGGGGGAAAGAAAAAATATAAAATGAAGCATCTAATATGGGCAAGCAGGGAACTAGAACGATTTGCTGTTGATCCTGGTCTTCTAGAAACACCAGAAGGTTGTAGAAAAATAATAACACAACTACAACCATCCCTTCAGACAGGATCAGAAGAACTTAAGTCATTGTTTAATACATTAGTAGTCCTCT…
	P07 - 001-010	01-10-UJ-PL4-M14_S94_L001_001	1		Yes	GAACAGGGACCTGAAAGCGAAAGTAGAACCAGAGAAGATCTCTCGACGCAGGACTCGGCTTGCTGAAGTGCGCACGGCAAGAGGCGAGGGGAGGCGACCGGTGAGTACGCCAATTTTTGACTAGCGGAGGCTAGAAGGAGAGAGATGGGTGCGAGAGCGTCAGTATTAAGCGCGGGGGAATTAGATAGATGGGAAAGAATTCGGTTAAGGCCAGGGGGAAAGAAAAAATATAAACTAAAACATATAATATGGGCAAGCAGGGAGCTAGAACGATTCGCAGTTAATCCTGGCCTGTTAGAAACATCAGAGGGTTGTAAACAAATAATGGGACAGCTACAACCAGCCCTTCAGACAGGATCAGAGGAACTTAAATCATTATTTAATACAGTAGCAGTCCTC…
		01-10-UJ-PL7-I9_S240_L001_001	2		Yes	GAACAGGGACTTGAAAACGAAAGTAGAACCAGAGAAGATCTCTCGACGCAGGACTCGGCTTGCTGAAGTGCGCACGGCAAGAGGCGAGGGGAGGCGACCGGTGAGTACGCCAATTTTTGACTAGCGGAGGCTAGAAGGAGAGAGATGGGTGCGAGAGCGTCAGTATTAAGCGCGGGGGAATTAGATAGATGGGAAAGAATTCGGTTAAGGCCAGGGGGAAAGAAAAAATATAAACTAAAACATATAATATGGGCAAGCAGGGAGCTAGAACGATTCGCAGTTAATCCTGGCCTGTTAGAAACATCAGAGGGTTGTAAACAAATAATGGGACAGCTACAACCAGCCCTTCAGACAGGATCAGAGGAACTTAAATCATTATTTAATACAGTAGCAGTCCTC…
	P15 - 003-003	003-003-UJ-M1_S81_L001_001	1	0.5		CCTGAAAGCGAAAGAGAAACCAGAGGAGATCTCTCGACGCAGGACTCGGCTTGCTGAAGTGCACACGGCAAGAGGCGAGGGGCGGCGACCGGTGAGTACGCCAGAATTTTTGACTAGCGGAGGCTAGAAGGAGAGAGATGGGTGCGAGAGCGTCAGTATTAAGCGGGGGAGAATTAGATAGATGGGAAAAAATTCGGTTAAGGCCAATGGGAAGGAAAAAATATAGACTAAAACATTTAGTATGGGCAAGCAGGGAGCTAGAACGATTTGCAATTAGTCCTAGCCTATTAGAAACATCAGAAGGTTGTAGACAAATACTGGGACAGCTACAACCAGCACTTCAGACAGGATCAGAAGAACTTAAATCATTATATAATACAGTAGCAACCCTCTATTGTG…
		03-03-UJ-PL1-J7_S54_L001_001	2		Yes	GAACAGGGACCTGAAAACGAAAGAGAAACCAGAGGAGATCTCTCGACGCAGGACTCGGCTTGCTGAAGTGCACACGGCAAGAGGCGAGGGGCGGCGACCGGTGAGTACGCCAGAATTTTTGACTAGCGGAGGCTAGAAGGAGAGAGATGGGTGCGAGAGCGTCAGTATTAAGCGGGGGAGAATTAGATAGATGGGAAAAAATTCGGTTAAGGCCAATGGGAAGGAAAAAATATAGACTAAAACATTTAGTATGGGCAAGCAGGGAGCTAGAACGATTTGCAATTAGTCCTAGCCTATTAGAAACATCAGAAGGTTGTAGACAAATACTGGGACAGCTACAACCAGCACTTCAGACAGGATCAGAAGAACTTAAATCATTATATAATACAGTAGCAACCC…
		003-003-UJ-L21_S80_L001_001	3		Yes	GACCTGAAAGCGAAAGAGAAACCAGAGGAGATCTCTCGACGCAGGACTCGGCTTGCTGAAGTGCACACGGCAAGAGGCGAGGGGCGGCGACCGGTGAGTACGCCAGAATTTTTGACTAGCGGAGGCTAGAAGGAGAGAGATGGGTGCGAGAGCGTCAGTATTAAGCGGGGGAGAATTAGATAGATGGGAAAAAATTCGGTTAAGGCCAATGGGAAGGAAAAAATATAGACTAAAACATTTAGTATGGGCAAGCAGGGAGCTAGAACGATTTGCAATTAGTCCTAGCCTATTAGAAACATCAGAAGGTTGTAGACAAATACTGGGACAGCTACAACCAGCACTTCAGACAGGATCAGAAGAACTTAAATCATTATATAATACAGTAGCAACCCTCTATTG…
		03-03-UJ-PL4-L3_S285_L001_001	3			GAACAGGGACTTGAAAACGAAAGAGAAACCAGAGGAGATCTCTCGACGCAGGACTCGGCTTGCTGAAGTGCACACGGCAAGAGGCGAGGGGCGGCGACCGGTGAGTACGCCAGAATTTTTGACTAGCGGAGGCTAGAAGGAGAGAGATGGGTGCGAGAGCGTCAGTATTAAGCGGGGGAGAATTAGATAGATGGGAAAAAATTCGGTTAAGGCCAATGGGAAGGAAAAAATATAGACTAAAACATTTAGTATGGGCAAGCAGGGAGCTAGAACGATTTGCAATTAGTCCTAGCCTATTAGAAACATCAGAAGGTTGTAGACAAATACTGGGACAGCTACAACCAGCACTTCAGACAGGATCAGAAGAACTTAAATCATTATATAATACAGTAGCAACCC…
	P18 - 004-003	004-003-UJ-PL2-I24_S160_L001_001	1		Yes	GAACAGGGACCTGAAAACGAAAGTAGAACCAGAGAAGATCTCTCGACGCAAGGCTCGGCTTGCTGAAGTGCGCACGGCAAGAGGCGAGAGCGGCGACTGGTGAGTACGCCAAATTTTTGACTAGCAGAGGCTAGAAGGAGAGAGATGGGTGCGAGAGCGTCAGTATTAAGCGGCGGAAAATTAGATGCATGGGAAAAAATTCGGTTAAGGCCAGGGGGAAAGAAACAATATAGACTGAAGCATCTAGTATGGGCAAGCAGGGAACTAGAACGATTTGCACTTAATCCTGGCCTTCTAGAAACATCAGAAGGCTGTAAGAAAATAATAGCACAGCTACAACCATCCATTCAGACAGGATCAGAAGAACTTAGGTCATTGTTTAATACAGTAACAGTCCTC…
	P19 - 007-001	07-01-UJ-PL5-F19_S236_L001_001	1		Yes	GGGACTTGAAAGCGAAAGTTAATAGGGACTCGAAAGCGAAAGTTCCAGAGAAGTTCTCTCGACGCAGGACTCGGCTTGCTGAGGTGCACACAGCAAGAGGCGAGAGCGGCGGCTGGTGACGCCTAATTTTTTGACTAGCGGAGGCTAGAAGGAGAGAGATGGGTGCGAGAGCGTCAGTGTTAAGCGGGGGAAAATTAGATTCATGGGAGAAAATTCGGTTGAGGCCAGGGGGAAAGAAAAAATATAAACTAAAACATTTAGTATGGGCAAGCAGGGAGCTGGAGAGATTTGCACTTAACTCTAGCCTCTTAGAAACAGCAGAAGGTTGTTGGCAAATAATGAAACAATTGCAACCATCACTAGAGACAGGATCAGAGGAACTTAAGTCATTATTTAATG…
	P21 - 005-001	005-001-UJ-PL3-N14_S203_L001_001	1	0.57		CTGTTGTTGACTCTGGTAACTAGAGATCCCTCAACAGCTCTAGCAGTGGCGCCCGAACAGACTCTGGTAACTAGAGATCCCTCACTAAATCTCTAGCAGTGGCGCCCGAACAGGGACTTGAAAGCGAAAGAGAAACCAGAGGAGCTCTCTCGACGCAGGACTCGGCTTGCTGAAGCGCGCACAGCAAGAGGCGAGGGGCGGCGACTGGTGAGTACGCCAAATTTTGACTAGCGGAGGCTAGAAGGAGAGAGATGGGTGCGAGAGCGTCAATATTAAGCGGGGGAGAATTAGATAAATTGGAAAAAATTCGATTAAGGCCAGGGGGAAAGAAAAAGTATAGATTAAAACATTTAGTATGGGCAAGCAGAGAGCTAGAACGATTTGCAGTTAATCCTGGTC…
		05-01-UJ-PL5-D11_S232_L001_001	1			GAACAGGGACCTGAAAACGAAAGAGAAACCAGAGGAGCTCTCTCGACGCAGGACTCGGCTTGCTGAAGCGCGCACAGCAAGAGGCGAGGGGCGGCGACTGGTGAGTACGCCAAATTTTGACTAGCGGAGGCTAGAAGGAGAGAGATGGGTGCGAGAGCGTCAATATTAAGCGGGGGAGAATTAGATAAATTGGAAAAAATTCGATTAAGGCCAGGGGGAAAGAAAAAGTATAGATTAAAACATTTAGTATGGGCAAGCAGAGAGCTAGAACGATTTGCAGTTAATCCTGGTCTGTTAGAAACATCAGGAGGCTGTAGACGAATATTGGAACAGCTACAGCCATCCCTTCAGACAGGATCAGAAGAACTTAAATCATTATATAATACAATAGCAGTCCTC…
		05-01-UJ-PL5-I5_S240_L001_001	1			GAACAGGGACCTGAAAACGAAAGAGAAACCAGAGGAGCTCTCTCGACGCAGGACTCGGCTTGCTGAAGCGCGCACAGCAAGAGGCGAGGGGCGGCGACTGGTGAGTACGCCAAATTTTGACTAGCGGAGGCTAGAAGGAGAGAGATGGGTGCGAGAGCGTCAATATTAAGCGGGGGAGAATTAGATAAATTGGAAAAAATTCGATTAAGGCCAGGGGGAAAGAAAAAGTATAGATTAAAACATTTAGTATGGGCAAGCAGAGAGCTAGAACGATTTGCAGTTAATCCTGGTCTGTTAGAAACATCAGGAGGCTGTAGACGAATATTGGAACAGCTACAGCCATCCCTTCAGACAGGATCAGAAGAACTTAAATCATTATATAATACAATAGCAGTCCTC…
		05-01-UJ-PL5-M16_S250_L001_001	1		Yes	CATTGAAATCTCTAGCAGTGCGCCCGAACAGGTGGGACTTTAGAATCGCGTAACCAGCGCCAGGTAAATCTCTAGCAGTGGCGCCCGAACAGGGACCTGAAAACGAAAGAGAAACCAGAGGAGCTCTCTCGACGCAGGACTCGGCTTGCTGAAGCGCGCACAGCAAGAGGCGAGGGGCGGCGACTGGTGAGTACGCCAAATTTTGACTAGCGGAGGCTAGAAGGAGAGAGATGGGTGCGAGAGCGTCAATATTAAGCGGGGGAGAATTAGATAAATTGGAAAAAATTCGATTAAGGCCAGGGGGAAAGAAAAAGTATAGATTAAAACATTTAGTATGGGCAAGCAGAGAGCTAGAACGATTTGCAGTTAATCCTGGTCTGTTAGAAACATCAGGAGGCT…
		005-001-UJ-PL2-H4_S186_L001_001	2		Yes	AACAGGGACCTGAAAACGAAAGAGAAACCAGAGGAGCTCTCTCGACGCAGGACTCGGCTTGCTGAAGCGCGCACAGCAAGAGGCGAGGGGCGGCGACTGGTGAGTACGCCAAATTTTGACTAGCGGAGGCTAGAAGGAGAGAGATGGGTGCGAGAGCGTCAATATTAAGCGGGGGAGAATTAGATAAATTGGAAAAAATTCGATTAAGGCCAGGGGGAAAGAAAAAGTATAGATTAAAACATTTAGTATGGGCAAGCAGAGAGCTAGAACGATTTGCAGTTAATCCTGGTCTGTTAGAAACATCAGGAGGCTGTAGACGAATATTGGAACAGCTACAGCCATCCCTTCAGACAGGATCAGAAGAACTTAAATCATTATATAATACAATAGCAGTCCTCT…
		05-01-UJ-PL5-L20_S247_L001_001	3		Yes	GAACAGGGACCTGAAAACGAAAGAGAAACCAGAGGAGCTCTCTCGACGCAGGACTCGGCTTGCTGAAGCGCGCACAGCAAGAGGCGAGGGGCGGCGACTGGTGAGTACGCCAAATTTTGACTAGCGGAGGCTAGAAGGAGAGAGATGGGTGCGAGAGCGTCAATATTAAGCGGGGGAGAATTAGATAAATTGGAAAAAATTCGATTAAGGCCAGGGGGAAAGAAAAAGTATAGATTAAAACATTTAGTATGGGCAAGCAGAGAGCTAGAACGATTTGCAGTTAATCCTGGTCTGTTAGAAACATCAGGAGGCTGTAGACGAATATTGGAACAGCTACAGCCATCCCTTCAGACAGGATCAGAAGAACTTAAATCATTATATAATACAATAGCAGTCCTC…
		005-001-UJ-PL3-L12_S201_L001_001	4		Yes	GAACAGGGACCTGAAAACGAAAGAGAAACCAGAGGAGCTCTCTCGACGCAGGACTCGGCTTGCTGAAGCGCGCACAGCAAGAGGCGAGGGGCGGCGACTGGTGAGTACGCCAAATTTTGACTAGCGGAGGCTAGAAGGAGAGAGATGGGTGCGAGAGCGTCAATATTAAGCGGGGGAGAATTAGATAAATTGGAAAAAATTCGATTAAGGCCAGGGGGAAAGAAAAAGTATAGATTAAAACATTTAGTATGGGCAAGCAGAGAGCTAGAACGATTTGCAGTTAATCCTGGTCTGTTAGAAACATCAGGAGGCTGTAGACGAATATTGGAACAGCTACAGCCATCCCTTCAGACAGGATCAGAAGAACTTAAATCATTATATAATACAATAGCAGTCCTC…
	P24 - 003-006	003-006-UJ-PL4-E12_S111_L001_001	1	0.67	Yes	GAACAGGGACTTGAAAACGAAAGAAAAACCAGAGGAGATCTCTCGACGCAGGACTCGGCTTGCTGAAGCGCACGGCAAGAGGCGAGGGGCGGCGACTGGTGAGTACGCCAATTTTTGACTAGCGGAGGCTAGAAGGAGAGAGATGGGTGCGAGAGCGTCAGTATTAAGCGGGGGAAAATTGGATAGATGGGAAAAAATTCGGTTACGGCCAGGGGGAAAGAAACAGTATAAGTTAAAACATATAGTATGGGCAAGCAGGGAGCTAGAACGATTCGCAATTAATCCTGGCCTGTTAGAAACGTCAGAAGGCTGTAGACAAATATTGGGACAGATACAGCCAAGCCTTCAAACAGGATCAGAAGAACTTAAATCATTATTTAATACAATAGCAGTCCTCTA…
		003-006-UJ-E24_S84_L001_001	2			CCTGAAAGCGAAAGAGAAACCAGAGGAGATCTCTCGACGCAGGACTCGGCTTGCTGAAGCGCACGGCAAGAGGCGAGGGGCGGCGACTGGTGAGTACGCCAATTTTTGACTAGCGGAGGCTAGAAGGAGAGAGATGGGTGCGAGAGCGTCAGTATTAAGCGGGGGAAAATTGGATAGATGGGAAAAAATTCGGTTACGGCCAGGGGGAAAGAAACAGTATAAGTTAAAACATATAGTATGGGCAAGCAGGGAGCTAGAACGATTCGCAATTAATCCTGGCCTGTTAGAAACGTCAGAAGGCTGTAGACAAATATTGGGACAGATACAGCCAAGCCTTCAAACAGGATCAGAAGAACTTAAATCATTATTTAATACAATAGCAGTCCTCTATTGTGTGCA…
		003-006-UJ-PL4-K8_S120_L001_001	2		Yes	GAACAGGGACCTGAAAACGAAAGAGAAACCAGAGGAGATCTCTCGACGCAGGACTCGGCTTGCTGAAGCGCACGGCAAGAGGCGAGGGGCGGCGACTGGTGAGTACGCCAATTTTTGACTAGCGGAGGCTAGAAGGAGAGAGATGGGTGCGAGAGCGTCAGTATTAAGCGGGGGAAAATTGGATAGATGGGAAAAAATTCGGTTACGGCCAGGGGGAAAGAAACAGTATAAGTTAAAACATATAGTATGGGCAAGCAGGGAGCTAGAACGATTCGCAATTAATCCTGGCCTGTTAGAAACGTCAGAAGGCTGTAGACAAATATTGGGACAGATACAGCCAAGCCTTCAAACAGGATCAGAAGAACTTAAATCATTATTTAATACAATAGCAGTCCTCTA…
	P32 - 008-001	008-001-UJ-PL1-C8_S333_L001_001	1	0.93		TGAAAGCCTCAATAAAGCTTGCCTTGATTAAGCCTCAATAAAGCTTGCCTTGAGGCGCCCGAACAGGGACCTGAAAGCGAAAGTTAGTTGAACCAGAGGAGCTCTCTCGACGCAGGGACTCGGCTTGCTGCAGCGCGCACAGCAAGAGGCGAGGGGCGGCGACTGGTGAGTACGCCATAACTTTTTTTGACTAGCGGAGGCTAGAAGGAGAGAGATGGGTGCGAGAGCGTCGGTATTAAGCGGGGGAAAATTAGATAAATGGGAAAAAATTCGGTTAAGGCCAGGGGGAAAGAAAAAATATCGATTAAAACATATAGTATGGGCAAGCAGGGAGCTAGAACGATTTGCAGTTAATCCTGGCCTGTTAGAAACAGCAGAAGGTTGTAGACAAATACTGGG…
		008-001-UJ-PL1-F18_S338_L001_001	1			TTAAGCCTCAATAAAGCTTGCCTTGAGGCGCCCGAACAGGGACCTGAAAACAAAAAGCCTCAATAAAGCTTGCCTTGATTAAGCCTCAATAAAGCTTGCCTTGAGGCGCCCGAACAGGGACCTGAAAGCGAAAGCCTCAATAAAGCTTGCCTTGATTAAGCCTCAATAAAGCTTGCCTTGAGGCGCCCGAACAGGGACCTGAAAGCGAAAGTAAAACCGGAGGAGCTCTCTGGCTAGATAGGGAACCCACTGCTTAAGCCTCAATAAAGCTTGCCTTGAGGCGCCCGAACAGGGACTTGAAAGCGAAAGCCTCAATAAAGCTTGCCTTGATTAAGCCTCAATAAAGCTTGCCTTGAGGCGCCCGAACAGGGACTTGAAAACGAAAGCCTCAATAAAGCT…
		008-001-UJ-PL1-L16_S342_L001_001	1			AATGAAGAGCTTCCTCAGCTGTTCGGGCGCCACTGCTAGAGATTTTGTTCGGGCGCCACTGCTAGAGATTTAAGCCTCAATAAAGCTTGCCTTGAGGCGCCCGAACAGGGACCTGAAAGCGAAAGTTAGTTGAACCAGAGGAGCTCTCTCGACGCAGGGACTCGGCTTGCTGCAGCGCGCACAGCAAGAGGCGAGGGGCGGCGACTGGTGAGTACGCCATAACTTTTTTTGACTAGCGGAGGCTAGAAGGAGAGAGATGGGTGCGAGAGCGTCGGTATTAAGCGGGGGAAAATTAGATAAATGGGAAAAAATTCGGTTAAGGCCAGGGGGAAAGAAAAAATATCGATTAAAACATATAGTATGGGCAAGCAGGGAGCTAGAACGATTTGCAGTTAATCC…
		008-001-UJ-PL2-I20_S182_L001_001	1			GAACAGGGACCTGAAAGCGAAAGTTAGTTGAACCAGAGGAGCTCTCTCGACGCAGGGACTCGGCTTGCTGCAGCGCGCACAGCAAGAGGCGAGGGGCGGCGACTGGTGAGTACGCCATAACTTTTTTTGACTAGCGGAGGCTAGAAGGAGAGAGATGGGTGCGAGAGCGTCGGTATTAAGCGGGGGAAAATTAGATAAATGGGAAAAAATTCGGTTAAGGCCAGGGGGAAAGAAAAAATATCGATTAAAACATATAGTATGGGCAAGCAGGGAGCTAGAACGATTTGCAGTTAATCCTGGCCTGTTAGAAACAGCAGAAGGTTGTAGACAAATACTGGGACAGCTACAACCATCCCTTCAGACAGGATCAGAAGAACTTAGGTCATTATTCAATACAAT…
		008-001-UJ-PL2-J24_S184_L001_001	1			GCCCCTAGCAGTGGCGCCCGAACAGGGACCTGAAAGCGAAAGTTAGTTGAACCAGAGGAGCTCTCTCGACGCAGGGACTCGGCTTGCTGCAGCGCGCACAGCAAGAGGCGAGGGGCGGCGACTGGTGAGTACGCCATAACTTTTTTTGACTAGCGGAGGCTAGAAGGAGAGAGATGGGTGCGAGAGCGTCGGTATTAAGCGGGGGAAAATTAGATAAATGGGAAAAAATTCGGTTAAGGCCAGGGGGAAAGAAAAAATATCGATTAAAACATATAGTATGGGCAAGCAGGGAGCTAGAACGATTTGCAGTTAATCCTGGCCTGTTAGAAACAGCAGAAGGTTGTAGACAAATACTGGGACAGCTACAACCATCCCTTCAGACAGGATCAGAAGAACTTA…
		008-001-UJ-PL2-N14_S374_L001_001	1			ATAAAGCTTGCCTTGAGGCGCCCGAACAGGGACCTGAAAGCGAAAGTTAGTTGAACCAGAGGAGCTCTCTCGACGCAGGGACTCGGCTTGCTGCAGCGCGCACAGCAAGAGGCGAGGGGCGGCGACTGGTGAGTACGCCATAACTTTTTTTGACTAGCGGAGGCTAGAAGGAGAGAGATGGGTGCGAGAGCGTCGGTATTAAGCGGGGGAAAATTAGATAAATGGGAAAAAATTCGGTTAAGGCCAGGGGGAAAGAAAAAATATCGATTAAAACATATAGTATGGGCAAGCAGGGAGCTAGAACGATTTGCAGTTAATCCTGGCCTGTTAGAAACAGCAGAAGGTTGTAGACAAATACTGGGACAGCTACAACCATCCCTTCAGACAGGATCAGAAGAA…
		008-001-UJ-PL4-A20_S21_L001_001	1		Yes	ACAGGGACCTGAAAGCGAAAGTTAGTTGAACCAGAGGAGCTCTCTCGACGCAGGGACTCGGCTTGCTGCAGCGCGCACAGCAAGAGGCGAGGGGCGGCGACTGGTGAGTACGCCATAACTTTTTTTGACTAGCGGAGGCTAGAAGGAGAGAGATGGGTGCGAGAGCGTCGGTATTAAGCGGGGGAAAATTAGATAAATGGGAAAAAATTCGGTTAAGGCCAGGGGGAAAGAAAAAATATCGATTAAAACATATAGTATGGGCAAGCAGGGAGCTAGAACGATTTGCAGTTAATCCTGGCCTGTTAGAAACAGCAGAAGGTTGTAGACAAATACTGGGACAGCTACAACCATCCCTTCAGACAGGATCAGAAGAACTTAGGTCATTATTCAATACAATAG…
		008-001-UJ-PL4-D20_S25_L001_001	1			CAGCAAGAGGCGAGGGGCGGCGACTGGTGAGTACGCCATAACTTTTTTTGACTAGCGGAGGCTAGAAGGAGAGAGATGGGTGCGAGAGCGTCGGTATTAAGCGGGGGAAAATTAGATAAATGGGAAAAAATTCGGTTAAGGCCAGGGGGAAAGAAAAAATATCGATTAAAACATATAGTATGGGCAAGCAGGGAGCTAGAACGATTTGCAGTTAATCCTGGCCTGTTAGAAACAGCAGAAGGTTGTAGACAAATACTGGGACAGCTACAACCATCCCTTCAGACAGGATCAGAAGAACTTAGGTCATTATTCAATACAATAGCAGTCCTCTTTTGTGTACATCAAAAGATAGACATACAAGACACCAAGGAAGCTTTAGAGAAAATAGAGGAAGAGCAA…
		008-001-UJ-PL4-D6_S26_L001_001	1			GAGGAGCTCTCTGGCTAGATAGGGAACCCACTGCTTAAGCCTCAATAAAGCTTGCCTTGAGGCGCCCGAACAGGGACCTGAAAGCGAAAGTTAGTTGAACCAGAGGAGCTCTCTCGACGCAGGGACTCGGCTTGCTGCAGCGCGCACAGCAAGAGGCGAGGGGCGGCGACTGGTGAGTACGCCATAACTTTTTTTGACTAGCGGAGGCTAGAAGGAGAGAGATGGGTGCGAGAGCGTCGGTATTAAGCGGGGGAAAATTAGATAAATGGGAAAAAATTCGGTTAAGGCCAGGGGGAAAGAAAAAATATCGATTAAAACATATAGTATGGGCAAGCAGGGAGCTAGAACGATTTGCAGTTAATCCTGGCCTGTTAGAAACAGCAGAAGGTTGTAGACAAA…
		008-001-UJ-PL4-H9_S32_L001_001	1			CACCAAATCTCTAGCAGTGGCGCCCGAACAGGGACTTGAAAGCGAAAGTTAGTTGAACCAGAGGAGCTCTCTCGACGCAGGGACTCGGCTTGCTGCAGCGCGCACAGCAAGAGGCGAGGGGCGGCGACTGGTGAGTACGCCATAACTTTTTTTGACTAGCGGAGGCTAGAAGGAGAGAGATGGGTGCGAGAGCGTCGGTATTAAGCGGGGGAAAATTAGATAAATGGGAAAAAATTCGGTTAAGGCCAGGGGGAAAGAAAAAATATCGATTAAAACATATAGTATGGGCAAGCAGGGAGCTAGAACGATTTGCAGTTAATCCTGGCCTGTTAGAAACAGCAGAAGGTTGTAGACAAATACTGGGACAGCTACAACCATCCCTTCAGACAGGATCAGAAG…
		008-001-UJ-PL4-K15_S212_L001_001	1			GAACAGGGACCTGAAAACGAAAGTTAGTTGAACCAGAGGAGCTCTCTCGACGCAGGGACTCGGCTTGCTGCAGCGCGCACAGCAAGAGGCGAGGGGCGGCGACTGGTGAGTACGCCATAACTTTTTTTGACTAGCGGAGGCTAGAAGGAGAGAGATGGGTGCGAGAGCGTCGGTATTAAGCGGGGGAAAATTAGATAAATGGGAAAAAATTCGGTTAAGGCCAGGGGGAAAGAAAAAATATCGATTAAAACATATAGTATGGGCAAGCAGGGAGCTAGAACGATTTGCAGTTAATCCTGGCCTGTTAGAAACAGCAGAAGGTTGTAGACAAATACTGGGACAGCTACAACCATCCCTTCAGACAGGATCAGAAGAACTTAGGTCATTATTCAATACAAT…
		008-001-UJ-PL4-K22_S40_L001_001	1			AGAGATCCCTCAGACTCTGGTAACTAGAGATCCCTCATAGCAAATCTCTAGCAGTGGCGCCCGAACAGGGACTTGAAAACGAAAGTTAGTTGAACCAGAGGAGCTCTCTCGACGCAGGGACTCGGCTTGCTGCAGCGCGCACAGCAAGAGGCGAGGGGCGGCGACTGGTGAGTACGCCATAACTTTTTTTGACTAGCGGAGGCTAGAAGGAGAGAGATGGGTGCGAGAGCGTCGGTATTAAGCGGGGGAAAATTAGATAAATGGGAAAAAATTCGGTTAAGGCCAGGGGGAAAGAAAAAATATCGATTAAAACATATAGTATGGGCAAGCAGGGAGCTAGAACGATTTGCAGTTAATCCTGGCCTGTTAGAAACAGCAGAAGGTTGTAGACAAATACTG…
		008-001-UJ-PL5-E21_S57_L001_001	1			GAACAGGGACCTGAAAGCGAAAGTTAGTTGAACCAGAGGAGCTCTCTCGACGCAGGGACTCGGCTTGCTGCAGCGCGCACAGCAAGAGGCGAGGGGCGGCGACTGGTGAGTACGCCATAACTTTTTTTGACTAGCGGAGGCTAGAAGGAGAGAGATGGGTGCGAGAGCGTCGGTATTAAGCGGGGGAAAATTAGATAAATGGGAAAAAATTCGGTTAAGGCCAGGGGGAAAGAAAAAATATCGATTAAAACATATAGTATGGGCAAGCAGGGAGCTAGAACGATTTGCAGTTAATCCTGGCCTGTTAGAAACAGCAGAAGGTTGTAGACAAATACTGGGACAGCTACAACCATCCCTTCAGACAGGATCAGAAGAACTTAGGTCATTATTCAATACAAT…
		008-001-UJ-PL5-N17_S69_L001_001	1			GGAACCCACTGCTTAAGCCTCAATAAAGCTTGCCTTGAGGCGCCCGAACAGGGACCTGAAAGCGAAAGTTAGTTGAACCAGAGGAGCTCTCTCGACGCAGGGACTCGGCTTGCTGCAGCGCGCACAGCAAGAGGCGAGGGGCGGCGACTGGTGAGTACGCCATAACTTTTTTTGACTAGCGGAGGCTAGAAGGAGAGAGATGGGTGCGAGAGCGTCGGTATTAAGCGGGGGAAAATTAGATAAATGGGAAAAAATTCGGTTAAGGCCAGGGGGAAAGAAAAAATATCGATTAAAACATATAGTATGGGCAAGCAGGGAGCTAGAACGATTTGCAGTTAATCCTGGCCTGTTAGAAACAGCAGAAGGTTGTAGACAAATACTGGGACAGCTACAACCATC…
		008-001-UJ-PL5-N18_S70_L001_001	1			GAAAACGAAAGCCTCAATAAAGCTTGCCTTGATTAAGCCTCAATAAAGCTTGCCTTGAGGCGCCCGAACAGGGACCTGAAAGCGAAAGTAAAACCGGAGGAGCTCTCTGGCTAGATAGGGAACCCACTGCTTAAGCCTCAATAAAGCTTGCCTTGAGGCGCCCGAACAGGGACTTGAAAACGAAAGCCTCAATAAAGCTTGCCTTGATTAAGCCTCAATAAAGCTTGCCTTGAGGCGCCCGAACAGGGACTTGAAAACGAAAGTTAGTTGAACCAGAGGAGCTCTCTCGACGCAGGGACTCGGCTTGCTGCAGCGCGCACAGCAAGAGGCGAGGGGCGGCGACTGGTGAGTACGCCATAACTTTTTTTGACTAGCGGAGGCTAGAAGGAGAGAGATGGG…
		008-001-UJ-PL6-A13_S74_L001_001	1			GAACAGGGACCTGAAAACGAAAGTTAGTTGAACCAGAGGAGCTCTCTCGACGCAGGGACTCGGCTTGCTGCAGCGCGCACAGCAAGAGGCGAGGGGCGGCGACTGGTGAGTACGCCATAACTTTTTTTGACTAGCGGAGGCTAGAAGGAGAGAGATGGGTGCGAGAGCGTCGGTATTAAGCGGGGGAAAATTAGATAAATGGGAAAAAATTCGGTTAAGGCCAGGGGGAAAGAAAAAATATCGATTAAAACATATAGTATGGGCAAGCAGGGAGCTAGAACGATTTGCAGTTAATCCTGGCCTGTTAGAAACAGCAGAAGGTTGTAGACAAATACTGGGACAGCTACAACCATCCCTTCAGACAGGATCAGAAGAACTTAGGTCATTATTCAATACAAT…
		008-001-UJ-PL6-D4_S82_L001_001	1			GACTTGAAAGCGAAAGCCTCAATAAAGCTTGCCTTGATTAAGCCTCAATAAAGCTTGCCTTGAGGCGCCCGAACAGGGACCTGAAAGCGAAAGTTAGTTGAACCAGAGGAGCTCTCTCGACGCAGGGACTCGGCTTGCTGCAGCGCGCACAGCAAGAGGCGAGGGGCGGCGACTGGTGAGTACGCCATAACTTTTTTTGACTAGCGGAGGCTAGAAGGAGAGAGATGGGTGCGAGAGCGTCGGTATTAAGCGGGGGAAAATTAGATAAATGGGAAAAAATTCGGTTAAGGCCAGGGGGAAAGAAAAAATATCGATTAAAACATATAGTATGGGCAAGCAGGGAGCTAGAACGATTTGCAGTTAATCCTGGCCTGTTAGAAACAGCAGAAGGTTGTAGAC…
		008-001-UJ-PL6-F9_S221_L001_001	1			GAACAGGGACCTGAAAGCGAAAGTTAGTTGAACCAGAGGAGCTCTCTCGACGCAGGGACTCGGCTTGCTGCAGCGCGCACAGCAAGAGGCGAGGGGCGGCGACTGGTGAGTACGCCATAACTTTTTTTGACTAGCGGAGGCTAGAAGGAGAGAGATGGGTGCGAGAGCGTCGGTATTAAGCGGGGGAAAATTAGATAAATGGGAAAAAATTCGGTTAAGGCCAGGGGGAAAGAAAAAATATCGATTAAAACATATAGTATGGGCAAGCAGGGAGCTAGAACGATTTGCAGTTAATCCTGGCCTGTTAGAAACAGCAGAAGGTTGTAGACAAATACTGGGACAGCTACAACCATCCCTTCAGACAGGATCAGAAGAACTTAGGTCATTATTCAATACAAT…
		008-001-UJ-PL6-G16_S222_L001_001	1			GGTAACTAGCGTCTGTTGTGTGACTCTGGTAACTAGAGATCCCTCAGACTCTGGTAACTAGAGATCCCTCAGACTCTGGTAACTAGAGATCCCTCAGACTCTGGTAACTAGAGATCCCTCAAAATCTCTAGCAGTGGCGCCCGAACAGGGACCTGAAAACGAAAGTTAGTTGAACCAGAGGAGCTCTCTCGACGCAGGGACTCGGCTTGCTGCAGCGCGCACAGCAAGAGGCGAGGGGCGGCGACTGGTGAGTACGCCATAACTTTTTTTGACTAGCGGAGGCTAGAAGGAGAGAGATGGGTGCGAGAGCGTCGGTATTAAGCGGGGGAAAATTAGATAAATGGGAAAAAATTCGGTTAAGGCCAGGGGGAAAGAAAAAATATCGATTAAAACATATAG…
		008-001-UJ-PL6-N8_S90_L001_001	1			GAACAGGGACTTGAAAGCGAAAGGTAACTAGCGTCTGTTGTGTGACTCTGGTAACTAGAGATCCCTCACTAAATCTCTAGCAGTGGCGCCCGAACAGGGACTTGAAAACGAAAGTTAGTTGAACCAGAGGAGCTCTCTCGACGCAGGGACTCGGCTTGCTGCAGCGCGCACAGCAAGAGGCGAGGGGCGGCGACTGGTGAGTACGCCATAACTTTTTTTGACTAGCGGAGGCTAGAAGGAGAGAGATGGGTGCGAGAGCGTCGGTATTAAGCGGGGGAAAATTAGATAAATGGGAAAAAATTCGGTTAAGGCCAGGGGGAAAGAAAAAATATCGATTAAAACATATAGTATGGGCAAGCAGGGAGCTAGAACGATTTGCAGTTAATCCTGGCCTGTTAG…
		008-001-UJ-PL6-O7_S91_L001_001	1			AGCTTGCCTTGATTAAGCCTCAATAAAGCTTGCCTTGAGGCGCCCGAACAGGGACCTGAAAACGAAAGTTAGTTGAACCAGAGGAGCTCTCTCGACGCAGGGACTCGGCTTGCTGCAGCGCGCACAGCAAGAGGCGAGGGGCGGCGACTGGTGAGTACGCCATAACTTTTTTTGACTAGCGGAGGCTAGAAGGAGAGAGATGGGTGCGAGAGCGTCGGTATTAAGCGGGGGAAAATTAGATAAATGGGAAAAAATTCGGTTAAGGCCAGGGGGAAAGAAAAAATATCGATTAAAACATATAGTATGGGCAAGCAGGGAGCTAGAACGATTTGCAGTTAATCCTGGCCTGTTAGAAACAGCAGAAGGTTGTAGACAAATACTGGGACAGCTACAACCATC…
		008-001-UJ-PL7-C21_S96_L001_001	1			GAGGAGCTCTCTGGCTAGATAGGGAACCCACTGCTTAAGCCTCAATAAAGCTTGCCTTGAGGCGCCCGAACAGGGACCTGAAAACGAAAGCCTCAATAAAGCTTGCCTTGATTAAGCCTCAATAAAGCTTGCCTTGAGGCGCCCGAACAGGGACTTGAAAGCGAAAGTTAGTTGAACCAGAGGAGCTCTCTCGACGCAGGGACTCGGCTTGCTGCAGCGCGCACAGCAAGAGGCGAGGGGCGGCGACTGGTGAGTACGCCATAACTTTTTTTGACTAGCGGAGGCTAGAAGGAGAGAGATGGGTGCGAGAGCGTCGGTATTAAGCGGGGGAAAATTAGATAAATGGGAAAAAATTCGGTTAAGGCCAGGGGGAAAGAAAAAATATCGATTAAAACATAT…
		008-001-UJ-PL7-E7_S99_L001_001	1			CCTCAATAAAGCTTGCCCATTAAGCCTCAATAAAGCTTGCCTTGATTAAGCCTCAATAAAGCTTGCCTTGAGGCGCCCGAACAGGGACCTGAAAACGAAAGCCTCAATAAAGCTTGCCTTGATTAAGCCTCAATAAAGCTTGCCTTGAGGCGCCCGAACAGGGACCTGAAAGCGAAAGTTAGTTGAACCAGAGGAGCTCTCTCGACGCAGGGACTCGGCTTGCTGCAGCGCGCACAGCAAGAGGCGAGGGGCGGCGACTGGTGAGTACGCCATAACTTTTTTTGACTAGCGGAGGCTAGAAGGAGAGAGATGGGTGCGAGAGCGTCGGTATTAAGCGGGGGAAAATTAGATAAATGGGAAAAAATTCGGTTAAGGCCAGGGGGAAAGAAAAAATATCGA…
		008-001-UJ-PL8-B4_S231_L001_001	1			GAACAGGGACTTGAAAACGAAAGTTAGTTGAACCAGAGGAGCTCTCTCGACGCAGGGACTCGGCTTGCTGCAGCGCGCACAGCAAGAGGCGAGGGGCGGCGACTGGTGAGTACGCCATAACTTTTTTTGACTAGCGGAGGCTAGAAGGAGAGAGATGGGTGCGAGAGCGTCGGTATTAAGCGGGGGAAAATTAGATAAATGGGAAAAAATTCGGTTAAGGCCAGGGGGAAAGAAAAAATATCGATTAAAACATATAGTATGGGCAAGCAGGGAGCTAGAACGATTTGCAGTTAATCCTGGCCTGTTAGAAACAGCAGAAGGTTGTAGACAAATACTGGGACAGCTACAACCATCCCTTCAGACAGGATCAGAAGAACTTAGGTCATTATTCAATACAAT…
		008-001-UJ-PL8-C24_S232_L001_001	1			GTAACTAGAGATCCCTCACAAATCTCTAGCAGTGGTATCAACGCAGAGTACGGACCTGTCTCTGTCTCTCTCTCCACCAAATCTCTAGCAGTGGCGCCCGAACAGGGACTTGAAAGCGAAAGTTAGTTGAACCAGAGGAGCTCTCTCGACGCAGGGACTCGGCTTGCTGCAGCGCGCACAGCAAGAGGCGAGGGGCGGCGACTGGTGAGTACGCCATAACTTTTTTTGACTAGCGGAGGCTAGAAGGAGAGAGATGGGTGCGAGAGCGTCGGTATTAAGCGGGGGAAAATTAGATAAATGGGAAAAAATTCGGTTAAGGCCAGGGGGAAAGAAAAAATATCGATTAAAACATATAGTATGGGCAAGCAGGGAGCTAGAACGATTTGCAGTTAATCCTGG…
		008-001-UJ-PL8-D15_S130_L001_001	1			GGGAACCCACTGCTTAAGCCTCAATAAAGCTTGCCTTGAGGCGCCCGAACAGGGACCTGAAAACGAAAGCCTCAATAAAGCTTGCCTTGATTAAGCCTCAATAAAGCTTGCCTTGAGGCGCCCGAACAGGGACCTGAAAGCGAAAGCCTCAATAAAGCTTGCCTTGATTAAGCCTCAATAAAGCTTGCCTTGAGGCGCCCGAACAGGGACTTGAAAACGAAAGTAAAACCGGAGGAGCTCTCTGGCTAGATAGGGAACCCACTGCTTAAGCCTCAATAAAGCTTGCCTTGAGGCGCCCGAACAGGGACCTGAAAACGAAAGTTAGTTGAACCAGAGGAGCTCTCTCGACGCAGGGACTCGGCTTGCTGCAGCGCGCACAGCAAGAGGCGAGGGGCGGCG…
		008-001-UJ-PL8-D21_S233_L001_001	1			GAACAGGGACCTGAAAGCGAAAGTTAGTTGAACCAGAGGAGCTCTCTCGACGCAGGGACTCGGCTTGCTGCAGCGCGCACAGCAAGAGGCGAGGGGCGGCGACTGGTGAGTACGCCATAACTTTTTTTGACTAGCGGAGGCTAGAAGGAGAGAGATGGGTGCGAGAGCGTCGGTATTAAGCGGGGGAAAATTAGATAAATGGGAAAAAATTCGGTTAAGGCCAGGGGGAAAGAAAAAATATCGATTAAAACATATAGTATGGGCAAGCAGGGAGCTAGAACGATTTGCAGTTAATCCTGGCCTGTTAGAAACAGCAGAAGGTTGTAGACAAATACTGGGACAGCTACAACCATCCCTTCAGACAGGATCAGAAGAACTTAGGTCATTATTCAATACAAT…
		008-001-UJ-PL8-E3_S234_L001_001	1			GCTTTATTGAGGCTTAATCTCTAGCAGTGGCGCCCGAACAGGGACTTGAAAGCGAAAGTTAGTTGAACCAGAGGAGCTCTCTCGACGCAGGGACTCGGCTTGCTGCAGCGCGCACAGCAAGAGGCGAGGGGCGGCGACTGGTGAGTACGCCATAACTTTTTTTGACTAGCGGAGGCTAGAAGGAGAGAGATGGGTGCGAGAGCGTCGGTATTAAGCGGGGGAAAATTAGATAAATGGGAAAAAATTCGGTTAAGGCCAGGGGGAAAGAAAAAATATCGATTAAAACATATAGTATGGGCAAGCAGGGAGCTAGAACGATTTGCAGTTAATCCTGGCCTGTTAGAAACAGCAGAAGGTTGTAGACAAATACTGGGACAGCTACAACCATCCCTTCAGACA…
		008-001-UJ-PL8-I14_S237_L001_001	1			GAACAGGGACCTGAAAGCGAAAGTTAGTTGAACCAGAGGAGCTCTCTCGACGCAGGGACTCGGCTTGCTGCAGCGCGCACAGCAAGAGGCGAGGGGCGGCGACTGGTGAGTACGCCATAACTTTTTTTGACTAGCGGAGGCTAGAAGGAGAGAGATGGGTGCGAGAGCGTCGGTATTAAGCGGGGGAAAATTAGATAAATGGGAAAAAATTCGGTTAAGGCCAGGGGGAAAGAAAAAATATCGATTAAAACATATAGTATGGGCAAGCAGGGAGCTAGAACGATTTGCAGTTAATCCTGGCCTGTTAGAAACAGCAGAAGGTTGTAGACAAATACTGGGACAGCTACAACCATCCCTTCAGACAGGATCAGAAGAACTTAGGTCATTATTCAATACAAT…
		008-001-UJ-PL8-I8_S238_L001_001	1			GAACAAAATCTCTAGCAGTGGCGCCCGAACAAAATCTCTAGCAGTGGCGCCCGAACAGGGACTTGAAAGCGAAAGTTAGTTGAACCAGAGGAGCTCTCTCGACGCAGGGACTCGGCTTGCTGCAGCGCGCACAGCAAGAGGCGAGGGGCGGCGACTGGTGAGTACGCCATAACTTTTTTTGACTAGCGGAGGCTAGAAGGAGAGAGATGGGTGCGAGAGCGTCGGTATTAAGCGGGGGAAAATTAGATAAATGGGAAAAAATTCGGTTAAGGCCAGGGGGAAAGAAAAAATATCGATTAAAACATATAGTATGGGCAAGCAGGGAGCTAGAACGATTTGCAGTTAATCCTGGCCTGTTAGAAACAGCAGAAGGTTGTAGACAAATACTGGGACAGCTAC…
		008-001-UJ-PL8-K7_S146_L001_001	1			GGGACTTGAAAACGAAAGTTAGTTGAACCAGAGGAGCTCTCTCGACGCAGGGACTCGGCTTGCTGCAGCGCGCACAGCAAGAGGCGAGGGGCGGCGACTGGTGAGTACGCCATAACTTTTTTTGACTAGCGGAGGCTAGAAGGAGAGAGATGGGTGCGAGAGCGTCGGTATTAAGCGGGGGAAAATTAGATAAATGGGAAAAAATTCGGTTAAGGCCAGGGGGAAAGAAAAAATATCGATTAAAACATATAGTATGGGCAAGCAGGGAGCTAGAACGATTTGCAGTTAATCCTGGCCTGTTAGAAACAGCAGAAGGTTGTAGACAAATACTGGGACAGCTACAACCATCCCTTCAGACAGGATCAGAAGAACTTAGGTCATTATTCAATACAATAGCAG…
		008-001-UJ-PL4-K21_S39_L001_001	2		Yes	GAACAGGGACCTGAAAACGAAAGCCTCAATAAAGCTTGCCTTGATTAAGCCTCAATAAAGCTTGCCTTGAGGCGCCCGAACAGGGACCTGAAAACGAAAGTTAGTTGAACCAGAGGAGCTCTCTCGACGCAGGGACTCGGCTTGCTGCAGCGCGCACAGCAAGAGGCGAGGGGCGGCGACTGGTGAGTACGCCATAACTTTTTTTGACTAGCGGAGGCTAGAAGGAGAGAGATGGGTGCGAGAGCGTCGGTATTAAGCGGGGGAAAATTAGATAAATGGGAAAAAATTCGGTTAAGGCCAGGGGGAAAGAAAAAATATCGATTAAAACATATAGTATGGGCAAGCAGGGAGCTAGAACGATTTGCAGTTAATCCTGGCCTGTTAGAAACAGCAGAAGGT…
		008-001-UJ-PL4-N15_S45_L001_001	3		Yes	CCTCAATAAAGCTTGCCTTGATTAAGCCTCAATAAAGCTTGCCTTGAGGCGCCCGAACAGGGACCTGAAAACGAAAGTTAGTTGAACCAGAGGAGCTCTCTCGACGCAGGGACTCGGCTTGCTGCAGCGCGCACAGCAAGAGGCGAGGGGCGGCGACTGGTGAGTACGCCATAACTTTTTTTTTGACTAGCGGAGGCTAGAAGGAGAGAGATGGGTGCGAGAGCGTCGGTATTAAGCGGGGGAAAATTAGATAAATGGGAAAAAATTCGGTTAAGGCCAGGGGGAAAGAAAAAATATCGATTAAAACATATAGTATGGGCAAGCAGGGAGCTAGAACGATTTGCAGTTAATCCTGGCCTGTTAGAAACAGCAGAAGGTTGTAGACAAATACTGGGACAG…
		008-001-UJ-PL8-G20_S137_L001_001	4		Yes	CAAATCTCTAGCAGTGGCGCCCGAACAAATCTCTAGCAGTGGCGCCCGAACAAATCTCTAGCAGTGGCGCCCGAACAGGGACCTGAAAACGAAAGTTAGTTGAACCAGAGGAGCTCTCTCGACGCAGGGACTCGGCTTGCTGCAGCGCGCACAGCAAGAGGCGAGGGGCGGCGACTGGTGAGTACGCCATAACTTTTTTTGACTAGCGGAGGCTAGAAGGAGAGAGATGGGTGCGAGAGCGTCGGTATTAAGCGGGGGAAAATTAGATAAATGGGAAAAAATTCGGTTAAGGCCAGGGGGAAAGAAAAAATATCGATTAAAACATATAGTATGGGCAAGCAGGGAGCTAGAACGATTTGCAGTTAATCCTGGCCTGTTAGAAACAGCAGAAGGTTGTAG…
		008-001-UJ-PL1-C18_S331_L001_001	5			CCTTGATTAAGCCTCAATAAAGCTTGCCTTGAGGCGCCCGAACAGGGACCTGAAAGCGAAAGTTAGTTGAACCAGAGGAGCTCTCTCGACGCAGGGACTCGGCTTGCTGCAGCGCGCACAGCAAGAGGCGAGGGGCGGCGACTGGTGAGTACGCCATAATTTTTTTTTTTTGACTAGCGGAGGCTAGAAGGAGAGAGATGGGTGCGAGAGCGTCGGTATTAAGCGGGGGAAAATTAGATAAATGGGAAAAAATTCGGTTAAGGCCAGGGGGAAAGAAAAAATATCGATTAAAACATATAGTATGGGCAAGCAGGGAGCTAGAACGATTTGCAGTTAATCCTGGCCTGTTAGAAACAGCAGAAGGTTGTAGACAAATACTGGGACAGCTACAACCATCCC…
		008-001-UJ-PL1-D7_S165_L001_001	5			GAACAGGGACCTGAAAGCGAAAGTTAGTTGAACCAGAGGAGCTCTCTCGACGCAGGGACTCGGCTTGCTGCAGCGCGCACAGCAAGAGGCGAGGGGCGGCGACTGGTGAGTACGCCATAACTTTTTTTGACTAGCGGAGGCTAGAAGGAGAGAGATGGGTGCGAGAGCGTCGGTATTAAGCGGGGGAAAATTAGATAAATGGGAAAAAATTCGGTTAAGGCCAGGGGGAAAGAAAAAATATCGATTAAAACATATAGTATGGGCAAGCAGGGAGCTAGAACGATTTGCAGTTAATCCTGGCCTGTTAGAAACAGCAGAAGGTTGTAGACAAATACTGGGACAGCTACAACCATCCCTTCAGACAGGATCAGAAGAACTTAGGTCATTATTCAATACAAT…
		008-001-UJ-PL1-J19_S341_L001_001	5			AGGGACTTGAAAGCCTCAATAAAGCTTGCCTTGATTAAGCCTCAATAAAGCTTGCCTTGAGGCGCCCGAACAGGGACCTGAAAGCGAAAGTTAGTTGAACCAGAGGAGCTCTCTCGACGCAGGGACTCGGCTTGCTGCAGCGCGCACAGCAAGAGGCGAGGGGCGGCGACTGGTGAGTACGCCATAACTTTTTTTGACTAGCGGAGGCTAGAAGGAGAGAGATGGGTGCGAGAGCGTCGGTATTAAGCGGGGGAAAATTAGATAAATGGGAAAAAATTCGGTTAAGGCCAGGGGGAAAGAAAAAATATCGATTAAAACATATAGTATGGGCAAGCAGGGAGCTAGAACGATTTGCAGTTAATCCTGGCCTGTTAGAAACAGCAGAAGGTTGTAGACAAA…
		008-001-UJ-PL2-B20_S355_L001_001	5			TGAAAGCCTCAATAAAGCTTGCCTTGATTAAGCCTCAATAAAGCTTGCCTTGAGGCGCCCGAACAGGGACCTGAAAGCGAAAGTTAGTTGAACCAGAGGAGCTCTCTCGACGCAGGGACTCGGCTTGCTGCAGCGCGCACAGCAAGAGGCGAGGGGCGGCGACTGGTGAGTACGCCATAACTTTTTTTGACTAGCGGAGGCTAGAAGGAGAGAGATGGGTGCGAGAGCGTCGGTATTAAGCGGGGGAAAATTAGATAAATGGGAAAAAATTCGGTTAAGGCCAGGGGGAAAGAAAAAATATCGATTAAAACATATAGTATGGGCAAGCAGGGAGCTAGAACGATTTGCAGTTAATCCTGGCCTGTTAGAAACAGCAGAAGGTTGTAGACAAATACTGGG…
		008-001-UJ-PL2-F14_S358_L001_001	5			TGAAAGCGAAAGCCTCAATAAAGCTTGCCTTGATTAAGCCTCAATAAAGCTTGCCTTGAGGCGCCCGAACAGGGACCTGAAAGCGAAAGTTAGTTGAACCAGAGGAGCTCTCTCGACGCAGGGACTCGGCTTGCTGCAGCGCGCACAGCAAGAGGCGAGGGGCGGCGACTGGTGAGTACGCCATAACTTTTTTTGACTAGCGGAGGCTAGAAGGAGAGAGATGGGTGCGAGAGCGTCGGTATTAAGCGGGGGAAAATTAGATAAATGGGAAAAAATTCGGTTAAGGCCAGGGGGAAAGAAAAAATATCGATTAAAACATATAGTATGGGCAAGCAGGGAGCTAGAACGATTTGCAGTTAATCCTGGCCTGTTAGAAACAGCAGAAGGTTGTAGACAAAT…
		008-001-UJ-PL2-L17_S186_L001_001	5			GAACAGGGACTTGAAAGCGAAAGTTAGTTGAACCAGAGGAGCTCTCTCGACGCAGGGACTCGGCTTGCTGCAGCGCGCACAGCAAGAGGCGAGGGGCGGCGACTGGTGAGTACGCCATAACTTTTTTTGACTAGCGGAGGCTAGAAGGAGAGAGATGGGTGCGAGAGCGTCGGTATTAAGCGGGGGAAAATTAGATAAATGGGAAAAAATTCGGTTAAGGCCAGGGGGAAAGAAAAAATATCGATTAAAACATATAGTATGGGCAAGCAGGGAGCTAGAACGATTTGCAGTTAATCCTGGCCTGTTAGAAACAGCAGAAGGTTGTAGACAAATACTGGGACAGCTACAACCATCCCTTCAGACAGGATCAGAAGAACTTAGGTCATTATTCAATACAAT…
		008-001-UJ-PL2-P13_S376_L001_001	5			GAACAGGGACCTGAAAGTGAAAGTTAGTTGAACCAGAGGAGCTCTCTCGACGCAGGGACTCGGCTTGCTGCAGCGCGCACAGCAAGAGGCGAGGGGCGGCGACTGGTGAGTACGCCATAACTTTTTTTGACTAGCGGAGGCTAGAAGGAGAGAGATGGGTGCGAGAGCGTCGGTATTAAGCGGGGGAAAATTAGATAAATGGGAAAAAATTCGGTTAAGGCCAGGGGGAAAGAAAAAATATCGATTAAAACATATAGTATGGGCAAGCAGGGAGCTAGAACGATTTGCAGTTAATCCTGGCCTGTTAGAAACAGCAGAAGGTTGTAGACAAATACTGGGACAGCTACAACCATCCCTTCAGACAGGATCAGAAGAACTTAGGTCATTATTCAATACAAT…
		008-001-UJ-PL4-M23_S42_L001_001	5		Yes	CTCTCTGGCTAGATAGGGAACCCACTGCTTAAGCCTCAATAAAGCTTGCCTTGAGGCGCCCGAACAGGGACCTGAAAACGAAAGTTAGTTGAACCAGAGGAGCTCTCTCGACGCAGGGACTCGGCTTGCTGCAGCGCGCACAGCAAGAGGCGAGGGGCGGCGACTGGTGAGTACGCCATAACTTTTTTTGACTAGCGGAGGCTAGAAGGAGAGAGATGGGTGCGAGAGCGTCGGTATTAAGCGGGGGAAAATTAGATAAATGGGAAAAAATTCGGTTAAGGCCAGGGGGAAAGAAAAAATATCGATTAAAACATATAGTATGGGCAAGCAGGGAGCTAGAACGATTTGCAGTTAATCCTGGCCTGTTAGAAACAGCAGAAGGTTGTAGACAAATACTGG…
		008-001-UJ-PL5-H12_S216_L001_001	5			GAAAACGAAAGCCTCAATAAAGCTTGCCTTGATTAAGCCTCAATAAAGCTTGCCTTGAGGCGCCCGAACAGGGACCTGAAAGCGAAAGTTAGTTGAACCAGAGGAGCTCTCTCGACGCAGGGACTCGGCTTGCTGCAGCGCGCACAGCAAGAGGCGAGGGGCGGCGACTGGTGAGTACGCCATAACTTTTTTTGACTAGCGGAGGCTAGAAGGAGAGAGATGGGTGCGAGAGCGTCGGTATTAAGCGGGGGAAAATTAGATAAATGGGAAAAAATTCGGTTAAGGCCAGGGGGAAAGAAAAAATATCGATTAAAACATATAGTATGGGCAAGCAGGGAGCTAGAACGATTTGCAGTTAATCCTGGCCTGTTAGAAACAGCAGAAGGTTGTAGACAAATA…
		008-001-UJ-PL5-J17_S64_L001_001	5			GAACAGGGACCTGAAAGCGAAAGTTAGTTGAACCAGAGGAGCTCTCTCGACGCAGGGACTCGGCTTGCTGCAGCGCGCACAGCAAGAGGCGAGGGGCGGCGACTGGTGAGTACGCCATAACTTTTTTTGACTAGCGGAGGCTAGAAGGAGAGAGATGGGTGCGAGAGCGTCGGTATTAAGCGGGGGAAAATTAGATAAATGGGAAAAAATTCGGTTAAGGCCAGGGGGAAAGAAAAAATATCGATTAAAACATATAGTATGGGCAAGCAGGGAGCTAGAACGATTTGCAGTTAATCCTGGCCTGTTAGAAACAGCAGAAGGTTGTAGACAAATACTGGGACAGCTACAACCATCCCTTCAGACAGGATCAGAAGAACTTAGGTCATTATTCAATACAAT…
		008-001-UJ-PL5-L14_S66_L001_001	5			AACAGGGACTTGAAAACGAAAGTTAGTTGAACCAGAGGAGCTCTCTCGACGCAGGGACTCGGCTTGCTGCAGCGCGCACAGCAAGAGGCGAGGGGCGGCGACTGGTGAGTACGCCATAACTTTTTTTGACTAGCGGAGGCTAGAAGGAGAGAGATGGGTGCGAGAGCGTCGGTATTAAGCGGGGGAAAATTAGATAAATGGGAAAAAATTCGGTTAAGGCCAGGGGGAAAGAAAAAATATCGATTAAAACATATAGTATGGGCAAGCAGGGAGCTAGAACGATTTGCAGTTAATCCTGGCCTGTTAGAAACAGCAGAAGGTTGTAGACAAATACTGGGACAGCTACAACCATCCCTTCAGACAGGATCAGAAGAACTTAGGTCATTATTCAATACAATA…
		008-001-UJ-PL6-C12_S76_L001_001	5			GTAACTAGCGTCTGTTGTTGACTCTGGTAACTAGAGATCCCTCTAAATCTCTAGCAGTGGCGCCCGAACAGGGACTTGAAAGCGAAAGGTAACTAGCGTCTGTTGTGTGACTCTGGTAACTAGAGATCCCTCACTAAATCTCTAGCAGTGGCGCCCGAACAGGGACCTGAAAACGAAAGTTAGTTGAACCAGAGGAGCTCTCTCGACGCAGGGACTCGGCTTGCTGCAGCGCGCACAGCAAGAGGCGAGGGGCGGCGACTGGTGAGTACGCCATAACTTTTTTTGACTAGCGGAGGCTAGAAGGAGAGAGATGGGTGCGAGAGCGTCGGTATTAAGCGGGGGAAAATTAGATAAATGGGAAAAAATTCGGTTAAGGCCAGGGGGAAAGAAAAAATATCG…
		008-001-UJ-PL7-J11_S107_L001_001	5			CAGGGACTTGAAAACGAAAGTTAGTTGAACCAGAGGAGCTCTCTCGACGCAGGGACTCGGCTTGCTGCAGCGCGCACAGCAAGAGGCGAGGGGCGGCGACTGGTGAGTACGCCATAACTTTTTTTGACTAGCGGAGGCTAGAAGGAGAGAGATGGGTGCGAGAGCGTCGGTATTAAGCGGGGGAAAATTAGATAAATGGGAAAAAATTCGGTTAAGGCCAGGGGGAAAGAAAAAATATCGATTAAAACATATAGTATGGGCAAGCAGGGAGCTAGAACGATTTGCAGTTAATCCTGGCCTGTTAGAAACAGCAGAAGGTTGTAGACAAATACTGGGACAGCTACAACCATCCCTTCAGACAGGATCAGAAGAACTTAGGTCATTATTCAATACAATAGC…
		008-001-UJ-PL7-L15_S111_L001_001	5			CGCCCGACTCTGGTAACTAGCGTCTGTTGTGTGACTCTGGTAACTAGAGATCCCTCACTAAATCTCTAGCAGTGGCGCCCGAACAGGGACTTGAAAACGAAAGTTAGTTGAACCAGAGGAGCTCTCTCGACGCAGGGACTCGGCTTGCTGCAGCGCGCACAGCAAGAGGCGAGGGGCGGCGACTGGTGAGTACGCCATAACTTTTTTTGACTAGCGGAGGCTAGAAGGAGAGAGATGGGTGCGAGAGCGTCGGTATTAAGCGGGGGAAAATTAGATAAATGGGAAAAAATTCGGTTAAGGCCAGGGGGAAAGAAAAAATATCGATTAAAACATATAGTATGGGCAAGCAGGGAGCTAGAACGATTTGCAGTTAATCCTGGCCTGTTAGAAACAGCAGAA…
		008-001-UJ-PL7-O11_S115_L001_001	5			ATAAAGCTTGCCTTGAGGCGCCCGAACAGGGACCTGAAAACGAAAGTTAGTTGAACCAGAGGAGCTCTCTCGACGCAGGGACTCGGCTTGCTGCAGCGCGCACAGCAAGAGGCGAGGGGCGGCGACTGGTGAGTACGCCATAACTTTTTTTGACTAGCGGAGGCTAGAAGGAGAGAGATGGGTGCGAGAGCGTCGGTATTAAGCGGGGGAAAATTAGATAAATGGGAAAAAATTCGGTTAAGGCCAGGGGGAAAGAAAAAATATCGATTAAAACATATAGTATGGGCAAGCAGGGAGCTAGAACGATTTGCAGTTAATCCTGGCCTGTTAGAAACAGCAGAAGGTTGTAGACAAATACTGGGACAGCTACAACCATCCCTTCAGACAGGATCAGAAGAA…
		008-001-UJ-PL7-O5_S117_L001_001	5			TAGACCAGATCTGAGCCTGGGAGCTCTCTGGCCGACTAGGGAACCCACTGCTTAAGCCTCAATAAAGCTTGCCTTGAGGCGCCCGAACAGGGACCTGAAAACGAAAGTTAGTTGAACCAGAGGAGCTCTCTCGACGCAGGGACTCGGCTTGCTGCAGCGCGCACAGCAAGAGGCGAGGGGCGGCGACTGGTGAGTACGCCATAACTTTTTTTGACTAGCGGAGGCTAGAAGGAGAGAGATGGGTGCGAGAGCGTCGGTATTAAGCGGGGGAAAATTAGATAAATGGGAAAAAATTCGGTTAAGGCCAGGGGGAAAGAAAAAATATCGATTAAAACATATAGTATGGGCAAGCAGGGAGCTAGAACGATTTGCAGTTAATCCTGGCCTGTTAGAAACAGC…
		008-001-UJ-PL7-P21_S120_L001_001	5			TAGGGAACCCACTGCTTAAGCCTCAATAAAGCTTGCCTTGAGGCGCCCGAACAGGGACCTGAAAGCGAAAGTTAGTTGAACCAGAGGAGCTCTCTCGACGCAGGGACTCGGCTTGCTGCAGCGCGCACAGCAAGAGGCGAGGGGCGGCGACTGGTGAGTACGCCATAACTTTTTTTGACTAGCGGAGGCTAGAAGGAGAGAGATGGGTGCGAGAGCGTCGGTATTAAGCGGGGGAAAATTAGATAAATGGGAAAAAATTCGGTTAAGGCCAGGGGGAAAGAAAAAATATCGATTAAAACATATAGTATGGGCAAGCAGGGAGCTAGAACGATTTGCAGTTAATCCTGGCCTGTTAGAAACAGCAGAAGGTTGTAGACAAATACTGGGACAGCTACAACC…
		008-001-UJ-PL8-C5_S128_L001_001	5			AACAGGGACCTGAAAACGAAAGTTAGTTGAACCAGAGGAGCTCTCTCGACGCAGGGACTCGGCTTGCTGCAGCGCGCACAGCAAGAGGCGAGGGGCGGCGACTGGTGAGTACGCCATAACTTTTTTTGACTAGCGGAGGCTAGAAGGAGAGAGATGGGTGCGAGAGCGTCGGTATTAAGCGGGGGAAAATTAGATAAATGGGAAAAAATTCGGTTAAGGCCAGGGGGAAAGAAAAAATATCGATTAAAACATATAGTATGGGCAAGCAGGGAGCTAGAACGATTTGCAGTTAATCCTGGCCTGTTAGAAACAGCAGAAGGTTGTAGACAAATACTGGGACAGCTACAACCATCCCTTCAGACAGGATCAGAAGAACTTAGGTCATTATTCAATACAATA…
		008-001-UJ-PL8-G22_S138_L001_001	5			ACCCACTGCTTAAGCCTCAATAAAGCTTGCCTTGATTAAGCCTCAATAAAGCTTGCCTTGAGGCGCCCGAACAGGGACTTGAAAACGAAAGTTAGTTGAACCAGAGGAGCTCTCTCGACGCAGGGACTCGGCTTGCTGCAGCGCGCACAGCAAGAGGCGAGGGGCGGCGACTGGTGAGTACGCCATAACTTTTTTTGACTAGCGGAGGCTAGAAGGAGAGAGATGGGTGCGAGAGCGTCGGTATTAAGCGGGGGAAAATTAGATAAATGGGAAAAAATTCGGTTAAGGCCAGGGGGAAAGAAAAAATATCGATTAAAACATATAGTATGGGCAAGCAGGGAGCTAGAACGATTTGCAGTTAATCCTGGCCTGTTAGAAACAGCAGAAGGTTGTAGACAA…
		008-001-UJ-PL8-K24_S145_L001_001	5			ACAGGGACCTGAAAACGAAAGTTAGTTGAACCAGAGGAGCTCTCTCGACGCAGGGACTCGGCTTGCTGCAGCGCGCACAGCAAGAGGCGAGGGGCGGCGACTGGTGAGTACGCCATAACTTTTTTTGACTAGCGGAGGCTAGAAGGAGAGAGATGGGTGCGAGAGCGTCGGTATTAAGCGGGGGAAAATTAGATAAATGGGAAAAAATTCGGTTAAGGCCAGGGGGAAAGAAAAAATATCGATTAAAACATATAGTATGGGCAAGCAGGGAGCTAGAACGATTTGCAGTTAATCCTGGCCTGTTAGAAACAGCAGAAGGTTGTAGACAAATACTGGGACAGCTACAACCATCCCTTCAGACAGGATCAGAAGAACTTAGGTCATTATTCAATACAATAG…
		008-001-UJ-PL4-J12_S36_L001_001	6		Yes	GAAAACGAAAGCCTCAATAAAGCTTGCCTTGATTAAGCCTCAATAAAGCTTGCCTTGAGGCGCCCGAACAGGGACTTGAAAGCGAAAGTTAGTTGAACCAGAGGAGCTCTCTCGACGCAGGGACTCGGCTTGCTGCAGCGCGCACAGCAAGAGGCGAGGGGCGGCGACTGGTGAGTACGCCATAACTTTTTTTGACTAGCGGAGGCTAGAAGGAGAGAGATGGGTGCGAGAGCGTCGGTATTAAGCGGGGGAAAATTAGATAAATGGGAAAAAATTCGGTTAAGGCCAGGGGGAAAGAAAAAATATCGATTAAAACATATAGTATGGGCAAGCAGGGAGCTAGAACGATTTGCAGTTAATCCTGGCCTGTTAGAAACAGCAGAAGGTTGTAGACAAATA…
		008-001-UJ-PL2-I5_S183_L001_001	7		Yes	GGACCTGAAAGCGAAAGTTAGTTGAACCAGAGGAGCTCTCTCGACGCAGGGACTCGGCTTGCTGCAGCGCGCACAGCAAGAGGCGAGGGGCGGCGACTGGTGAGTACGCCATAACTTTTTTTGACTAGCGGAGGCTAGAAGGAGAGAGATGGGTGCGAGAGCGTCGGTATTAAGCGGGGGAAAATTAGATAAATGGGAAAAAATTCGGTTAAGGCCAGGGGGAAAGAAAAAATATCGATTAAAACATATAGTATGGGCAAGCAGGGAGCTAGAACGATTTGCAGTTAATCCTGGCCTGTTAGAAACAGCAGAAGGTTGTAGACAAATACTGGGACAGCTACAACCATCCCTTCAGACAGGATCAGAAGAACTTAGGTCATTATTCAATACAATAGCAGT…
		008-001-UJ-PL2-A5_S176_L001_001	8			GAACAGGGACCTGAAAGCGAAAGTTAGTTGAACCAGAGGAGCTCTCTCGACGCAGGGACTCGGCTTGCTGCAGCGCGCACAGCAAGAGGCGAGGGGCGGCGACTGGTGAGTACGCCATAATTTTTTTTTTTGACTAGCGGAGGCTAGAAGGAGAGAGATGGGTGCGAGAGCGTCGGTATTAAGCGGGGGAAAATTAGATAAATGGGAAAAAATTCGGTTAAGGCCAGGGGGAAAGAAAAAATATCGATTAAAACATATAGTATGGGCAAGCAGGGAGCTAGAACGATTTGCAGTTAATCCTGGCCTGTTAGAAACAGCAGAAGGTTGTAGACAAATACTGGGACAGCTACAACCATCCCTTCAGACAGGATCAGAAGAACTTAGGTCATTATTCAATAC…
		008-001-UJ-PL2-D21_S357_L001_001	8			TAGGGAACCCACTGCTTAAGCCTCAATAAAGCTTGCCTTGAGGCGCCCGAACAGGGACCTGAAAGCGAAAGCCTCAATAAAGCTTGCCTTGATTAAGCCTCAATAAAGCTTGCCTTGAGGCGCCCGAACAGGGACTTGAAAACGAAAGTAAAACCGGAGGAGCTCTCTGGCTAGATAGGGAACCCACTGCTTAAGCCTCAATAAAGCTTGCCTTGAGGCGCCCGAACAGGGACTTGAAAACGAAAGCCTCAATAAAGCTTGCCTTGATTAAGCCTCAATAAAGCTTGCCTTGAGGCGCCCGAACAGGGACCTGAAAGCGAAAGGTAACTAGCGTCTGTTGTGTGACTCTGGTAACTAGAGATCCCTCACTAAATCTCTAGCAGTGGCGCCCGAACAGGG…
		008-001-UJ-PL2-G5_S178_L001_001	8			GAACAGGGACTTGAAAGCGAAAGTTAGTTGAACCAGAGGAGCTCTCTCGACGCAGGGACTCGGCTTGCTGCAGCGCGCACAGCAAGAGGCGAGGGGCGGCGACTGGTGAGTACGCCATAATTTTTTTTTTTGACTAGCGGAGGCTAGAAGGAGAGAGATGGGTGCGAGAGCGTCGGTATTAAGCGGGGGAAAATTAGATAAATGGGAAAAAATTCGGTTAAGGCCAGGGGGAAAGAAAAAATATCGATTAAAACATATAGTATGGGCAAGCAGGGAGCTAGAACGATTTGCAGTTAATCCTGGCCTGTTAGAAACAGCAGAAGGTTGTAGACAAATACTGGGACAGCTACAACCATCCCTTCAGACAGGATCAGAAGAACTTAGGTCATTATTCAATAC…
		008-001-UJ-PL2-G9_S179_L001_001	8			GAACAGGGACCTGAAAACGAAAGTTAGTTGAACCAGAGGAGCTCTCTCGACGCAGGGACTCGGCTTGCTGCAGCGCGCACAGCAAGAGGCGAGGGGCGGCGACTGGTGAGTACGCCATAATTTTTTTTTTTGACTAGCGGAGGCTAGAAGGAGAGAGATGGGTGCGAGAGCGTCGGTATTAAGCGGGGGAAAATTAGATAAATGGGAAAAAATTCGGTTAAGGCCAGGGGGAAAGAAAAAATATCGATTAAAACATATAGTATGGGCAAGCAGGGAGCTAGAACGATTTGCAGTTAATCCTGGCCTGTTAGAAACAGCAGAAGGTTGTAGACAAATACTGGGACAGCTACAACCATCCCTTCAGACAGGATCAGAAGAACTTAGGTCATTATTCAATAC…
		008-001-UJ-PL2-K15_S185_L001_001	8			AACAGGGACTTGAAAGCGAAAGTTAGTTGAACCAGAGGAGCTCTCTCGACGCAGGGACTCGGCTTGCTGCAGCGCGCACAGCAAGAGGCGAGGGGCGGCGACTGGTGAGTACGCCATAATTTTTTTTTTTGACTAGCGGAGGCTAGAAGGAGAGAGATGGGTGCGAGAGCGTCGGTATTAAGCGGGGGAAAATTAGATAAATGGGAAAAAATTCGGTTAAGGCCAGGGGGAAAGAAAAAATATCGATTAAAACATATAGTATGGGCAAGCAGGGAGCTAGAACGATTTGCAGTTAATCCTGGCCTGTTAGAAACAGCAGAAGGTTGTAGACAAATACTGGGACAGCTACAACCATCCCTTCAGACAGGATCAGAAGAACTTAGGTCATTATTCAATACA…
		008-001-UJ-PL3-N2_S202_L001_001	8			AAGCGAAAGTTAGTTGAACCAGAGGAGCTCTCTCGACGCAGGGACTCGGCTTGCTGCAGCGCGCACAGCAAGAGGCGAGGGGCGGCGACTGGTGAGTACGCCATAATTTTTTTTTTGACTAGCGGAGGCTAGAAGGAGAGAGATGGGTGCGAGAGCGTCGGTATTAAGCGGGGGAAAATTAGATAAATGGGAAAAAATTCGGTTAAGGCCAGGGGGAAAGAAAAAATATCGATTAAAACATATAGTATGGGCAAGCAGGGAGCTAGAACGATTTGCAGTTAATCCTGGCCTGTTAGAAACAGCAGAAGGTTGTAGACAAATACTGGGACAGCTACAACCATCCCTTCAGACAGGATCAGAAGAACTTAGGTCATTATTCAATACAATAGCAGTCCTCTT…
		008-001-UJ-PL4-J22_S211_L001_001	8			GAACAGGGACCTGAAAGCGAAAGTTAGTTGAACCAGAGGAGCTCTCTCGACGCAGGGACTCGGCTTGCTGCAGCGCGCACAGCAAGAGGCGAGGGGCGGCGACTGGTGAGTACGCCATAATTTTTTTTTTGACTAGCGGAGGCTAGAAGGAGAGAGATGGGTGCGAGAGCGTCGGTATTAAGCGGGGGAAAATTAGATAAATGGGAAAAAATTCGGTTAAGGCCAGGGGGAAAGAAAAAATATCGATTAAAACATATAGTATGGGCAAGCAGGGAGCTAGAACGATTTGCAGTTAATCCTGGCCTGTTAGAAACAGCAGAAGGTTGTAGACAAATACTGGGACAGCTACAACCATCCCTTCAGACAGGATCAGAAGAACTTAGGTCATTATTCAATACA…
		008-001-UJ-PL4-O23_S46_L001_001	8		Yes	GAAAACGAAAGCCTCAATAAAGCTTGCCTTGAGGCGCCCGAACAGGGACTTGAAACGAAAGTTAGTTGAACCAGAGGAGCTCTCTCGACGCAGGGACTCGGCTTGCTGCAGCGCGCACAGCAAGAGGCGAGGGGCGGCGACTGGTGAGTACGCCATAATTTTTTTTTTTGACTAGCGGAGGCTAGAAGGAGAGAGATGGGTGCGAGAGCGTCGGTATTAAGCGGGGGAAAATTAGATAAATGGGAAAAAATTCGGTTAAGGCCAGGGGGAAAGAAAAAATATCGATTAAAACATATAGTATGGGCAAGCAGGGAGCTAGAACGATTTGCAGTTAATCCTGGCCTGTTAGAAACAGCAGAAGGTTGTAGACAAATACTGGGACAGCTACAACCATCCCTT…
		008-001-UJ-PL4-P12_S47_L001_001	8			ACCCACTGCTTAAGCCTCAATAAAGCTTGCCTTGAGGCGCCCGAACAGGGACCTGAAAACGAAAGTTAGTTGAACCAGAGGAGCTCTCTCGACGCAGGGACTCGGCTTGCTGCAGCGCGCACAGCAAGAGGCGAGGGGCGGCGACTGGTGAGTACGCCATAATTTTTTTTTTTGACTAGCGGAGGCTAGAAGGAGAGAGATGGGTGCGAGAGCGTCGGTATTAAGCGGGGGAAAATTAGATAAATGGGAAAAAATTCGGTTAAGGCCAGGGGGAAAGAAAAAATATCGATTAAAACATATAGTATGGGCAAGCAGGGAGCTAGAACGATTTGCAGTTAATCCTGGCCTGTTAGAAACAGCAGAAGGTTGTAGACAAATACTGGGACAGCTACAACCATC…
		008-001-UJ-PL5-C24_S53_L001_001	8			TCTCTAGCAGTGGCGCCCCAACAAAATCTCTAGCAGTGGCGCCCGAACAAAATCTCTAGCAGTGGCGCCCGAACAAAATCTCTAGCAGTGGCGCTCGAACAAAATCTCTAGCAGTGGCGCCCGAACAGGGACCTGAAAGCGAAAGTTAGTTGAACCAGAGGAGCTCTCTCGACGCAGGGACTCGGCTTGCTGCAGCGCGCACAGCAAGAGGCGAGGGGCGGCGACTGGTGAGTACGCCATAATTTTTTTTTTTGACTAGCGGAGGCTAGAAGGAGAGAGATGGGTGCGAGAGCGTCGGTATTAAGCGGGGGAAAATTAGATAAATGGGAAAAAATTCGGTTAAGGCCAGGGGGAAAGAAAAAATATCGATTAAAACATATAGTATGGGCAAGCAGGGAG…
		008-001-UJ-PL5-G14_S60_L001_001	8			GGGACCTGAAAACGAAAGTTAGTTGAACCAGAGGAGCTCTCTCGACGCAGGGACTCGGCTTGCTGCAGCGCGCACAGCAAGAGGCGAGGGGCGGCGACTGGTGAGTACGCCATAATTTTTTTTTTTGACTAGCGGAGGCTAGAAGGAGAGAGATGGGTGCGAGAGCGTCGGTATTAAGCGGGGGAAAATTAGATAAATGGGAAAAAATTCGGTTAAGGCCAGGGGGAAAGAAAAAATATCGATTAAAACATATAGTATGGGCAAGCAGGGAGCTAGAACGATTTGCAGTTAATCCTGGCCTGTTAGAAACAGCAGAAGGTTGTAGACAAATACTGGGACAGCTACAACCATCCCTTCAGACAGGATCAGAAGAACTTAGGTCATTATTCAATACAATAG…
		008-001-UJ-PL5-G23_S215_L001_001	8			GAACAGGGACTTGAAAACGAAAGTTAGTTGAACCAGAGGAGCTCTCTCGACGCAGGGACTCGGCTTGCTGCAGCGCGCACAGCAAGAGGCGAGGGGCGGCGACTGGTGAGTACGCCATAATTTTTTTTTTTGACTAGCGGAGGCTAGAAGGAGAGAGATGGGTGCGAGAGCGTCGGTATTAAGCGGGGGAAAATTAGATAAATGGGAAAAAATTCGGTTAAGGCCAGGGGGAAAGAAAAAATATCGATTAAAACATATAGTATGGGCAAGCAGGGAGCTAGAACGATTTGCAGTTAATCCTGGCCTGTTAGAAACAGCAGAAGGTTGTAGACAAATACTGGGACAGCTACAACCATCCCTTCAGACAGGATCAGAAGAACTTAGGTCATTATTCAATAC…
		008-001-UJ-PL5-J7_S217_L001_001	8			GAACAGGGACCTGAAAGCGAAAGTTAGTTGAACCAGAGGAGCTCTCTCGACGCAGGGACTCGGCTTGCTGCAGCGCGCACAGCAAGAGGCGAGGGGCGGCGACTGGTGAGTACGCCATAATTTTTTTTTTTGACTAGCGGAGGCTAGAAGGAGAGAGATGGGTGCGAGAGCGTCGGTATTAAGCGGGGGAAAATTAGATAAATGGGAAAAAATTCGGTTAAGGCCAGGGGGAAAGAAAAAATATCGATTAAAACATATAGTATGGGCAAGCAGGGAGCTAGAACGATTTGCAGTTAATCCTGGCCTGTTAGAAACAGCAGAAGGTTGTAGACAAATACTGGGACAGCTACAACCATCCCTTCAGACAGGATCAGAAGAACTTAGGTCATTATTCAATAC…
		008-001-UJ-PL5-M7_S68_L001_001	8			AACAGGGACCTGAAAGCGAAAGTTAGTTGAACCAGAGGAGCTCTCTCGACGCAGGGACTCGGCTTGCTGCAGCGCGCACAGCAAGAGGCGAGGGGCGGCGACTGGTGAGTACGCCATAATTTTTTTTTTTGACTAGCGGAGGCTAGAAGGAGAGAGATGGGTGCGAGAGCGTCGGTATTAAGCGGGGGAAAATTAGATAAATGGGAAAAAATTCGGTTAAGGCCAGGGGGAAAGAAAAAATATCGATTAAAACATATAGTATGGGCAAGCAGGGAGCTAGAACGATTTGCAGTTAATCCTGGCCTGTTAGAAACAGCAGAAGGTTGTAGACAAATACTGGGACAGCTACAACCATCCCTTCAGACAGGATCAGAAGAACTTAGGTCATTATTCAATACA…
		008-001-UJ-PL6-C13_S218_L001_001	8			GAACAGGGACTTGAAAGCGAAAGTTAGTTGAACCAGAGGAGCTCTCTCGACGCAGGGACTCGGCTTGCTGCAGCGCGCACAGCAAGAGGCGAGGGGCGGCGACTGGTGAGTACGCCATAATTTTTTTTTTTGACTAGCGGAGGCTAGAAGGAGAGAGATGGGTGCGAGAGCGTCGGTATTAAGCGGGGGAAAATTAGATAAATGGGAAAAAATTCGGTTAAGGCCAGGGGGAAAGAAAAAATATCGATTAAAACATATAGTATGGGCAAGCAGGGAGCTAGAACGATTTGCAGTTAATCCTGGCCTGTTAGAAACAGCAGAAGGTTGTAGACAAATACTGGGACAGCTACAACCATCCCTTCAGACAGGATCAGAAGAACTTAGGTCATTATTCAATAC…
		008-001-UJ-PL6-D11_S80_L001_001	8			GAAAGCGAAAGCCTCAATAAAGCTCGCCTTGATTAAGCCTCAATAAAGCTTGCCTTGAGGCGCCCGAACAGGGACCTGAAAACGAAAGCCTCAATAAAGCTTGCCTTGATTAAGCCTCAATAAAGCTTGCCTTGAGGCGCCCGAACAGGGACCTGAAAGCGAAAGTTAGTTGAACCAGAGGAGCTCTCTCGACGCAGGGACTCGGCTTGCTGCAGCGCGCACAGCAAGAGGCGAGGGGCGGCGACTGGTGAGTACGCCATAATTTTTTTTTTTGACTAGCGGAGGCTAGAAGGAGAGAGATGGGTGCGAGAGCGTCGGTATTAAGCGGGGGAAAATTAGATAAATGGGAAAAAATTCGGTTAAGGCCAGGGGGAAAGAAAAAATATCGATTAAAACATA…
		008-001-UJ-PL6-K10_S223_L001_001	8			GAACAGGGACCTGAAAGCGAAAGTTAGTTGAACCAGAGGAGCTCTCTCGACGCAGGGACTCGGCTTGCTGCAGCGCGCACAGCAAGAGGCGAGGGGCGGCGACTGGTGAGTACGCCATAATTTTTTTTTTTGACTAGCGGAGGCTAGAAGGAGAGAGATGGGTGCGAGAGCGTCGGTATTAAGCGGGGGAAAATTAGATAAATGGGAAAAAATTCGGTTAAGGCCAGGGGGAAAGAAAAAATATCGATTAAAACATATAGTATGGGCAAGCAGGGAGCTAGAACGATTTGCAGTTAATCCTGGCCTGTTAGAAACAGCAGAAGGTTGTAGACAAATACTGGGACAGCTACAACCATCCCTTCAGACAGGATCAGAAGAACTTAGGTCATTATTCAATAC…
		008-001-UJ-PL6-L2_S89_L001_001	8			AACAGGGACTTGAAAACGAAAGCCTCAATAAAGCTTGCCTTGATTAAGCCTCAATAAAGCTTGCCTTGAGGCGCCCGAACAGGGACCTGAAAGCGAAAGTTAGTTGAACCAGAGGAGCTCTCTCGACGCAGGGACTCGGCTTGCTGCAGCGCGCACAGCAAGAGGCGAGGGGCGGCGACTGGTGAGTACGCCATAATTTTTTTTTTGACTAGCGGAGGCTAGAAGGAGAGAGATGGGTGCGAGAGCGTCGGTATTAAGCGGGGGAAAATTAGATAAATGGGAAAAAATTCGGTTAAGGCCAGGGGGAAAGAAAAAATATCGATTAAAACATATAGTATGGGCAAGCAGGGAGCTAGAACGATTTGCAGTTAATCCTGGCCTGTTAGAAACAGCAGAAGG…
		008-001-UJ-PL7-G14_S102_L001_001	8			TGTGACTCTGGTAACTAGAGATCCCTCAACTAGAGATCCCTCAGGTAAATCTCTAGCAGTGGCGCCCGAACAGGGACCTGAAAGCCTCAATAAAGCTTGCCTTAAGCCTCAATAAAGCTTGCCTTGACGCGCCCGAACAGGGACTTGAAAGCGAAAGCGCCCGAACAGGGACTTGAAAACGAAAGGTAACTAGCGTCTGTTGTGTGACTCTGGTAACTAGAGATCCCTCAACTAGAGATCCCTCAGGTAAATCTCTAGCAGTGGCGCCCGAACAGGGACTTGAAAGCGAAAGTTAGTTGAACCAGAGGAGCTCTCTCGACGCAGGGACTCGGCTTGCTGCAGCGCGCACAGCAAGAGGCGAGGGGCGGCGACTGGTGAGTACGCCATAATTTTTTTTTT…
		008-001-UJ-PL7-N1_S113_L001_001	8			AGGGACCTGAAAGCCTCAATAAAGCTTGCCTTGATTAAGCCTCAATAAAGCTTGCCTTGAGGCGCCCGAACAGGGACCTGAAAGCGGCGCCCGAACAGGGACTTGAAAGCGAAAGTTAGTTGAACCAGAGGAGCTCTCTCGACGCAGGGACTCGGCTTGCTGCAGCGCGCACAGCAAGAGGCGAGGGGCGGCGACTGGTGAGTACGCCATAATTTTTTTTTTTGACTAGCGGAGGCTAGAAGGAGAGAGATGGGTGCGAGAGCGTCGGTATTAAGCGGGGGAAAATTAGATAAATGGGAAAAAATTCGGTTAAGGCCAGGGGGAAAGAAAAAATATCGATTAAAACATATAGTATGGGCAAGCAGGGAGCTAGAACGATTTGCAGTTAATCCTGGCCTG…
		008-001-UJ-PL7-P9_S122_L001_001	8			TTAAGCCTCAATAAAGCTTGCCTTGAGGCGCCCGAACAGGGACTTGAAAACGAAAGCCTCAATAAAGCTTGCCTTGATTAAGCCTCAATAAAGCTTGCCTTGAGGCGCCCGAACAGGGACTTGAAAACGAAAGTTAGTTGAACCAGAGGAGCTCTCTCGACGCAGGGACTCGGCTTGCTGCAGCGCGCACAGCAAGAGGCGAGGGGCGGCGACTGGTGAGTACGCCATAATTTTTTTTTTTGACTAGCGGAGGCTAGAAGGAGAGAGATGGGTGCGAGAGCGTCGGTATTAAGCGGGGGAAAATTAGATAAATGGGAAAAAATTCGGTTAAGGCCAGGGGGAAAGAAAAAATATCGATTAAAACATATAGTATGGGCAAGCAGGGAGCTAGAACGATTT…
		008-001-UJ-PL8-D14_S129_L001_001	8			CTCAATAAAGCTTGCCTTGATTAAGCCTCAATAAAGCTTGCCTTGAGGCGCCCGAACAGGGACCTGAAAGCGAAAGTTAGTTGAACCAGAGGAGCTCTCTCGACGCAGGGACTCGGCTTGCTGCAGCGCGCACAGCAAGAGGCGAGGGGCGGCGACTGGTGAGTACGCCATAATTTTTTTTTTGACTAGCGGAGGCTAGAAGGAGAGAGATGGGTGCGAGAGCGTCGGTATTAAGCGGGGGAAAATTAGATAAATGGGAAAAAATTCGGTTAAGGCCAGGGGGAAAGAAAAAATATCGATTAAAACATATAGTATGGGCAAGCAGGGAGCTAGAACGATTTGCAGTTAATCCTGGCCTGTTAGAAACAGCAGAAGGTTGTAGACAAATACTGGGACAGC…
		008-001-UJ-PL8-F16_S135_L001_001	8			TTAAGCCTCAATAAAGCTTGCCTTGAGGCGCCCGAACAGGGACCTGAAAGCGAAAGCCTCAATAAAGCTTGCCTTGATTAAGCCTCAATAAAGCTTGCCTTGAGGCGCCCGAACAGGGACCTGAAAGCGAAAGTAAAACCGGAGGAGCTCTCTGGCTAGATAGGGAACCCACTGCTTAAGCCTCAATAAAGCTTGCCTTGAGGCGCCCGAACAGGGACCTGAAAACGAAAGCCTCAATAAAGCTTGCCTTGATTAAGCCTCAATAAAGCTTGCCTTGAGGCGCCCGAACAGGGACTTGAAAACGAAAGTTAGTTGAACCAGAGGAGCTCTCTCGACGCAGGGACTCGGCTTGCTGCAGCGCGCACAGCAAGAGGCGAGGGGCGGCGACTGGTGAGTACG…
		008-001-UJ-PL8-G18_S136_L001_001	8			ACGAAAGCCTCAATAAAGCTTGCCTTGATTAAGCCTCAATAAAGCTTGCCTTGAGGCGCCCGAACAGGGACCTGAAAACGAAAGTTAGTTGAACCAGAGGAGCTCTCTCGACGCAGGGACTCGGCTTGCTGCAGCGCGCACAGCAAGAGGCGAGGGGCGGCGACTGGTGAGTACGCCATAATTTTTTTTTTTGACTAGCGGAGGCTAGAAGGAGAGAGATGGGTGCGAGAGCGTCGGTATTAAGCGGGGGAAAATTAGATAAATGGGAAAAAATTCGGTTAAGGCCAGGGGGAAAGAAAAAATATCGATTAAAACATATAGTATGGGCAAGCAGGGAGCTAGAACGATTTGCAGTTAATCCTGGCCTGTTAGAAACAGCAGAAGGTTGTAGACAAATAC…
		008-001-UJ-PL8-M8_S241_L001_001	8			GAACAGGGACCTGAAAGCGAAAGTTAGTTGAACCAGAGGAGCTCTCTCGACGCAGGGACTCGGCTTGCTGCAGCGCGCACAGCAAGAGGCGAGGGGCGGCGACTGGTGAGTACGCCATAATTTTTTTTTTTGACTAGCGGAGGCTAGAAGGAGAGAGATGGGTGCGAGAGCGTCGGTATTAAGCGGGGGAAAATTAGATAAATGGGAAAAAATTCGGTTAAGGCCAGGGGGAAAGAAAAAATATCGATTAAAACATATAGTATGGGCAAGCAGGGAGCTAGAACGATTTGCAGTTAATCCTGGCCTGTTAGAAACAGCAGAAGGTTGTAGACAAATACTGGGACAGCTACAACCATCCCTTCAGACAGGATCAGAAGAACTTAGGTCATTATTCAATAC…
		008-001-UJ-PL6-P5_S92_L001_001	9		Yes	GAGGAGCTCTCTGGCTAGATAGGGAACCCACTGCTTAAGCCTCAATAAAGCTTGCCTTGAGGCGCCCGAACAGGGACTTGAAAGCGAAAGGTAACTAGCGTCTGTTGTGTGACTCTGGTAACTAGAGATCCCTCACTAAATCTCTAGCAGTGGCGCCCGAACAGGGACCTGAAAACGAAAGCCTCAATAAAGCTTGCCTTGATTAAGCCTCAATAAAGCTTGCCTTGAGGCGCCCGAACAGGGACTTGAAAACGAAAGTTAGTTGAACCAGAGGAGCTCTCTCGACGCAGGGACTCGGCTTGCTGCAGCGCGCACAGCAAGAGGCGAGGGGCGGCGACTGGTGAGTACGCCATAATTTTTTTTGACTAGCGGAGGCTAGAAGGAGAGAGATGGGTGCGA…
	P33 - 001-021	001-021-UJ-PL4-A5_S6_L001_001	1	0	Yes	AACAGGGACCTGAAAGCGAAAGTAGAACCGGAGGAGATCTCTCGACGCAGGACTCGGCTTGCTGAGCGCACAGCAAGAGGCGAGGGGCGGCGACTGGTGAGTACGCCAATTTTTTGACTAGCGGAGGCTAGAAGGAGAGAGATGGGTGCGAGAGCGTCAGTATTAAGTGCGGGGGAATTAGACAGGTGGGAAAGAATTCGGTTACGGCCAGGAGGAAAGAAAAAATATAGATTAAAACATATAGTATGGGCAAGCAGGGAACTAGAACGATTCGCAGTCAATCCTGGCCTGCTAGAAACATCAGAGGGCTGTAGGCAGATAATAGAACAGCTACAACCAAGCCTTCAGACAGGATCAGAAGAACTTAGATCATTATATAATACAATAGCAGTTCTCTAT…
		001-021-UJ-PL2-C1_S243_L001_001	2		Yes	ACAGGGACCTGAAAACGAAAGTAGAACCGGAGGAGATCTCTCGACGCAGGACTCGGCTTGCTGAGCGCACAGCAAGAGGCGAGGGGCGGCGACTGGTGAGTACGCCAAAAAATTTTTTGACTAGCGGAGGCTAGAAGGAGAGAGATGGGTGCGAGAGCGTCAGTATTAAGTGCGGGGGAATTAGACAGGTGGGAAAAAATTCGGTTACGGCCAGGAGGAAAGAAAAAATATAGATTAAAACATATAGTATGGGCAAGCAGGGAACTAGAACGATTCGCAGTCAATCCTGGCCTGCTAGAAACATCAGAGGGCTGTAGGCAGATAATAGAACAGCTACAACCAAGCCTTCAGACAGGATCAGAAGAACTTAGATCATTATATAATACAATAGCAGTTCTC…
		001-021-UJ-PL2-E19_S247_L001_001	3		Yes	CTTTTTGCCTGTACGAGGTCTCTCTGGTTAGACCAGATCAGAGCCTGGGAGCTCTCTGGCTAGCTAGGGAACCCTCTGCTTAAGCCTCAATAAAGCTTGCCTTGAAGCCTCAATAAAGCTTGCCTTGAGCGCCGAACAGGGACTTGAAAGCCTCAATAAAGCTTGCCTTGAGCGCCCGAACAGGGACTTGAAAACGAAAGTAGAACCGGAGGAGATCTCTCGACGCAGGACTCGGCTTGCTGAGCGCACAGCAAGAGGCGAGGGGCGGCGACTGGTGAGTACGCCAAAAAATTTTTTGACTAGCGGAGGCTAGAAGGAGAGAGATGGGTGCGAGAGCGTCAGTATTAAGTGCGGGGGAATTAGACAGGTGGGAAAAAATTCGGTTACGGCCAGGAGGAA…
		001-021-UJ-PL2-M21_S186_L001_001	4		Yes	GAACAGGGACCTGAAAGCGAAAGTAGAACCGGAGGAGATCTCTCGACGCAGGACTCGGCTTGCTGAGCGCACAGCAAGAGGCGAGGGGCGGCGACTGGTGAGTACGCCAATTTTTTGACTAGCGGAGGCTAGAAGGAGAGAGATGGGTGCGAGAGCGTCAGTATTAAGTGCGGGGGAATTAGACAGGTGGGAAAGAATTCGGTTACGGCCAGGAGGAAAGAAAAAATATAGATTAAAACATATAGTATGGGCAAGCAGGGAACTAGAACGATTCGCAGTCAATCCTGGCCTGCTAGAAACATCAGAGGGCTGTAGGCAGATAATAGAACAGCTACAACCAAGCCTTCAGACAGGATCAGAAGAACTTAGATCATTATATAATACAATAGCAGTTCTCTA…
		001-021-UJ-PL2-P17_S189_L001_001	5		Yes	GAAAACGCCCGAACAGACTCTGGTAACTAGAGATCCCTCACCCCCCAAATCTCTAGCAGTGGCGCCCGAACAGGGACCTGAAAACGAAAGTAGAACCGGAGGAGATCTCTCGACGCAGGACTCGGCTTGCTGAGCGCACAGCAAGAGGCGAGGGGCGGCGACTGGTGAGTACGCCAATTTTTTGACTAGCGGAGGCTAGAAGGAGAGAGATGGGTGCGAGAGCGTCAATATTAAGTGCGGGGGAATTAGACAGGTGGGAAAAAATTCGGTTACGGCCAGGAGGAAAGAAAAAATATAGATTAAAACATATAGTATGGGCAAGCAGGGAACTAGAACGATTCGCAGTCAATCCTGGCCTGCTAGAAACATCAGAGGGCTGTAGGCAGATACTAGAACAGC…
	P37 - 003-009	003-009-UJ-J22_S86_L001_001	1	0.67	Yes	GTAACAGGGACTCGAAAGCGAAAGTTCCAGAGAAGTTCTCTCGACGCAGGACTCGGCTTGCTGAGGTGCACACAGCAAGAGGCGAGAGCGGCGACTGGTGAGTACGCCTAAAGATTTTTGACTAGCGGGGGCTAGAAGGAGAGAGATGGGTGCGAGAGCGTCGGTATTAAGTGGGGGAAAATTAGATGCATGGGAAAGAATTCGGTTAAGGCCAGGGGGAAAGAAAAAATATAGAATAAAACACTTAGTATGGGCAAGCAGGGAGCTGGAGAGATTCGCGCTTAACCCTAGCCTTTTAGAAACAGCAGAAGGATGTCAACAAATAATAGAACAGTTACAACCAAGTCTCAAGACAGGATCAGAAGAACTTAAATCATTATTTAATACAGTAGCAACCCT…
		003-009-UJ-K10_S88_L001_001	2			AAGCGAAAGTAACAGGGACTCGAAAGCGAAAGTTCCAGAGAAGTTCTCTCGACGCAGGACTCGGCTTGCTGAGGTGCACACAGCAAGAGGCGAGAGCGGCGACTGGTGAGTACGCCTAAAGATTTTTGACTAGCGGGGGCTAGAAGGAGAGAGATGGGTGCGAGAGCGTCGGTATTAAGTGGGGGAAAATTAGATGCATGGGAAAGAATTCGGTTAAGGCCAGGGGGAAAGAAAAAATATAGAATAAAACACTTAGTATGGGCAAGCAGGGAGCTGGAGAGATTCGCGCTTAACCCTAGCCTTTTAGAAACAGCAGAAGGATGTCAACAAATAATAGAACAGTTACAACCAAGTCTCAAGACAGGATCAGAAGAACTTAAATCATTATTTAATACAGTA…
		003-009-UJ-K24_S93_L001_001	2			GTAACAGGGACTCGAAAGCGAAAGTTCCAGAGAAGTTCTCTCGACGCAGGACTCGGCTTGCTGAGGTGCACACAGCAAGAGGCGAGAGCGGCGACTGGTGAGTACGCCTAAAGATTTTTGACTAGCGGGGGCTAGAAGGAGAGAGATGGGTGCGAGAGCGTCGGTATTAAGTGGGGGAAAATTAGATGCATGGGAAAGAATTCGGTTAAGGCCAGGGGGAAAGAAAAAATATAGAATAAAACACTTAGTATGGGCAAGCAGGGAGCTGGAGAGATTCGCGCTTAACCCTAGCCTTTTAGAAACAGCAGAAGGATGTCAACAAATAATAGAACAGTTACAACCAAGTCTCAAGACAGGATCAGAAGAACTTAAATCATTATTTAATACAGTAGCAACCCT…
	P48 - 008-013	008-013-UJ-PL2-A1_S50_L001_001	1	0.97		GAGGAGCTCTCTGGCTAGATAGGGAACCCACTGCTTAAGCCTCAATAAAGCTTGCCTTGAGGCGCCCGAACAGGGACCTGAAAACGAAAGCCTCAATAAAGCTTGCCTTGATTAAGCCTCAATAAAGCTTGCCTTGAGGCGCCCGAACAGGGACTTGAAAGCGAAAGTAAAACCGGAGGAGCTCTCTGGCTAGATAGGGAACCCACTGCTTAAGCCTCAATAAAGCTTGCCTTGAGGCGCCCGAACAGGGACTTGAAAGCGAAAGTTAGTTGAACCAGAGGAGCTCTCTCGACGCAGGGACTCGGCTTGCTGCAGCGCGCACAGCAGGAGGCGAGAGGCGGCGACTGGTGAGTACGCCATAACTTTTTTTGACTAGCGGAGGCTAGAAGGAGAGAGATG…
		008-013-UJ-PL3-L2_S67_L001_001	1			CTTGAAGCGAAAGCCTCAATAAAGCTTGCCTTGATTAAGCCTCAATAAAGCTTGCCTTGAGGCGCCCGAACAGGGACCTGAAAGCGAAAGCCTCAATAAAGCTTGCCTTGAGGCGCCCGAACAGGGACCTGAAAACGAAAGCCTCAATAAAGCTTGCCTTGATTAAGCCTCAATAAAGCTTGCCTTGAGGCGCCCGAACAGGGACTTGAAAACGAAAGTTAGTTGAACCAGAGGAGCTCTCTCGACGCAGGGACTCGGCTTGCTGCAGCGCGCACAGCAGGAGGCGAGAGGCGGCGACTGGTGAGTACGCCATAACTTTTTTTGACTAGCGGAGGCTAGAAGGAGAGAGATGGGTGCGAGAGCGTCGGTATTAAGCGGGGGAAAATTAGATAAATGGGA…
		008-013-UJ-PL3-M5_S68_L001_001	1			GACTTGAAAGCCTCAATAAAGCTTGCCTTGATTAAGCCTCAATAAAGCTTGCCTTGAGGCGCCCGAACAGGGACCTGAAAGCGAAAGTTAGTTGAACCAGAGGAGCTCTCTCGACGCAGGGACTCGGCTTGCTGCAGCGCGCACAGCAGGAGGCGAGAGGCGGCGACTGGTGAGTACGCCATAACTTTTTTTGACTAGCGGAGGCTAGAAGGAGAGAGATGGGTGCGAGAGCGTCGGTATTAAGCGGGGGAAAATTAGATAAATGGGAAAAAATTCGGTTAAGGCCAGGGGGAAAGAAAAAATATCAATTAAAACATATAGTATGGGCAAGCAGGGAGCTAGAACGATTTGCAGTTAATCCTGGCCTGTTAGAAACAGCAGAAGGTTGTAGACAAATAC…
		008-013-UJ-PL8-E6_S129_L001_001	1			AACAGGGACCTGAAAGCGAAAGCGCCCGAACAGGGACCTGAAAGCGAAAGTTAGTTGAACCAGAGGAGCTCTCTCGACGCAGGGACTCGGCTTGCTGCAGCGCGCACAGCAGGAGGCGAGAGGCGGCGACTGGTGAGTACGCCATAACTTTTTTTGACTAGCGGAGGCTAGAAGGAGAGAGATGGGTGCGAGAGCGTCGGTATTAAGCGGGGGAAAATTAGATAAATGGGAAAAAATTCGGTTAAGGCCAGGGGGAAAGAAAAAATATCAATTAAAACATATAGTATGGGCAAGCAGGGAGCTAGAACGATTTGCAGTTAATCCTGGCCTGTTAGAAACAGCAGAAGGTTGTAGACAAATACTGGGACAGCTACAACCATCCCTTCAGACAGGATCAGA…
		008-013-UJ-PL8-E8_S77_L001_001	1		Yes	ACAGGGACCTGAAAGCGAAAGTTAGTTGAACCAGAGGAGCTCTCTCGACGCAGGGACTCGGCTTGCTGCAGCGCGCACAGCAGGAGGCGAGAGGCGGCGACTGGTGAGTACGCCATAACTTTTTTTGACTAGCGGAGGCTAGAAGGAGAGAGATGGGTGCGAGAGCGTCGGTATTAAGCGGGGGAAAATTAGATAAATGGGAAAAAATTCGGTTAAGGCCAGGGGGAAAGAAAAAATATCAATTAAAACATATAGTATGGGCAAGCAGGGAGCTAGAACGATTTGCAGTTAATCCTGGCCTGTTAGAAACAGCAGAAGGTTGTAGACAAATACTGGGACAGCTACAACCATCCCTTCAGACAGGATCAGAAGAACTTAAGTCATTATTCAATACAATAG…
		008-013-UJ-PL8-M5_S138_L001_001	1			GTTGTGTGACTCTGGTAACTAGAGATCCCTCTAAATCTCTAGCAGTGGCGCCCGAACAGGGACTTGAAAGCGAAAGCCTCAATAAAGCTTGCCTTGATTAAGCCTCAATAAAGCTTGCCTTGAGGCGCCCGAACAGGGACCTGAAAGCGAAAGTAAAACCGGAGGAGCTCTCTGGCTAGATAGGGAACCCACTGCTTAAGCCTCAATAAAGCTTGCCTTGAGGCGCCCGAACAGGGACCTGAAAACGAAAGTTAGTTGAACCAGAGGAGCTCTCTCGACGCAGGGACTCGGCTTGCTGCAGCGCGCACAGCAGGAGGCGAGAGGCGGCGACTGGTGAGTACGCCATAACTTTTTTTGACTAGCGGAGGCTAGAAGGAGAGAGATGGGTGCGAGAGCGTC…
		008-013-UJ-PL4-O22_S86_L001_001	2			AGGGACTTGAAAGCCTCAATAAAGCTTGCCTTGATTAAGCCTCAATAAAGCTTGCCTTGAGGCGCCCGAACAGGGACTTGAAAGCGAAAGCCTCAATAAAGCTTGCCTTGATTAAGCCTCAATAAAGCTTGCCTTGATTAAGCCTCAATAAAGCTTGCCTTGAGGCGCCCGAACAGGGACCTGAAAGCGAAAGTTAGTTGAACCAGAGGAGCTCTCTCGACGCAGGGACTCGGCTTGCTGCAGCGCGCACAGCAAGAGGCGAGGAGCGGCGACTGGTGAGTACGCCATAACTTTTTTGACTAGCGGAGGCTAGAAGGAGAGAGATGGGTGCGAGAGCGTCGGTATTAAGCGGGGGAAAATTAGATAAATGGGAAAAAATTCGGTTAAGGCCAGGGGGAA…
		008-013-UJ-PL5-B12_S49_L001_001	2			CGCAGGGACTCGGCTTGCTGCAGCGCGCACAGCAAGAGGCGAGGAGCGGCGACTGGTGAGTACGCCATAACTTTTTTGACTAGCGGAGGCTAGAAGGAGAGAGATGGGTGCGAGAGCGTCGGTATTAAGCGGGGGAAAATTAGATAAATGGGAAAAAATTCGGTTAAGGCCAGGGGGAAAGAAAAAATATCAATTAAAACATATAGTATGGGCAAGCAGGGAGCTAGAACGATTTGCAGTTAATCCTGGCCTGTTAGAAACAGCAGAAGGTTGTAGACAAATACTGGGACAGCTACAACCATCCCTTCAGACAGGATCAGAAGAACTTAAGTCATTATTCAATACAATAGCAGTCCTCTTTTGTGTACATCAAAAGATAGACATACAAGACACCAAGGA…
		008-013-UJ-PL7-P19_S72_L001_001	2			GAACAGGGACTTGAAAACGAAAGTTAGTTGAACCAGAGGAGCTCTCTCGACGCAGGGACTCGGCTTGCTGCAGCGCGCACAGCAAGAGGCGAGGAGCGGCGACTGGTGAGTACGCCATAACTTTTTTGACTAGCGGAGGCTAGAAGGAGAGAGATGGGTGCGAGAGCGTCGGTATTAAGCGGGGGAAAATTAGATAAATGGGAAAAAATTCGGTTAAGGCCAGGGGGAAAGAAAAAATATCAATTAAAACATATAGTATGGGCAAGCAGGGAGCTAGAACGATTTGCAGTTAATCCTGGCCTGTTAGAAACAGCAGAAGGTTGTAGACAAATACTGGGACAGCTACAACCATCCCTTCAGACAGGATCAGAAGAACTTAAGTCATTATTCAATACAATA…
		008-013-UJ-PL8-O7_S83_L001_001	2		Yes	GAACAGGGACCTGAAAGCGAAAGTTAGTTGAACCAGAGGAGCTCTCTCGACGCAGGGACTCGGCTTGCTGCAGCGCGCACAGCAAGAGGCGAGGAGCGGCGACTGGTGAGTACGCCATAACTTTTTTGACTAGCGGAGGCTAGAAGGAGAGAGATGGGTGCGAGAGCGTCGGTATTAAGCGGGGGAAAATTAGATAAATGGGAAAAAATTCGGTTAAGGCCAGGGGGAAAGAAAAAATATCAATTAAAACATATAGTATGGGCAAGCAGGGAGCTAGAACGATTTGCAGTTAATCCTGGCCTGTTAGAAACAGCAGAAGGTTGTAGACAAATACTGGGACAGCTACAACCATCCCTTCAGACAGGATCAGAAGAACTTAAGTCATTATTCAATACAATA…
		008-013-UJ-PL2-E21_S40_L001_001	3		Yes	AACAGGGACTTGAAAGCTAGTTGAACCAGAGGAGCTCTCTCGACGCAGGGACTCGGCTTGCTGCAGCGCGCACAGCAAGAGGCGAGGAGCGGCGACTGGTGAGTACGCCATAACTTTTTTGACTAGCGGAGGCTAGAAGGAGAGAGATGGGTGCGAGAGCGTCGGTATTAAGCGGGGGAAAATTAGATAAATGGGAAAAAATTCGGTTAAGGCCAGGGGGAAAGAAAAAATATCAATTAAAACATATAGTATGGGCAAGCAGGGAGCTAGAACGATTTGCAGTTAATCCTGGCCTGTTAGAAACAGCAGAAGGTTGTAGACAAATACTGGGACAGCTACAACCATCCCTTCAGACAGGATCAGAAGAACTTAAGTCATTATTCAATACAATAGCAGTCC…
		008-013-UJ-PL3-A11_S59_L001_001	4			AGATAGGGAACCCACTGCTTAAGCCTCAATAAAGCTTGCCTTGAGGCGCCCGAACAGGGACCTGAAAGCGAAAGTTAGTTGAACCAGAGGAGCTCTCTCGACGCAGGGACTCGGCTTGCTGCAGCGCGCACAGCAGGAGGCGAGAGGCGGCGACTGGTGAGTACGCCATAACTTTTTTTTGACTAGCGGAGGCTAGAAGGAGAGAGATGGGTGCGAGAGCGTCGGTATTAAGCGGGGGAAAATTAGATAAATGGGAAAAAATTCGGTTAAGGCCAGGGGGAAAGAAAAAATATCAATTAAAACATATAGTATGGGCAAGCAGGGAGCTAGAACGATTTGCAGTTAATCCTGGCCTGTTAGAAACAGCAGAAGGTTGTAGACAAATACTGGGACAGCTAC…
		008-013-UJ-PL3-G23_S42_L001_001	4			CGAACAGGGACCTGAAAGCGAAAGTTAGTTGAACCAGAGGAGCTCTCTCGACGCAGGGACTCGGCTTGCTGCAGCGCGCACAGCAGGAGGCGAGAGGCGGCGACTGGTGAGTACGCCATAACTTTTTTTTGACTAGCGGAGGCTAGAAGGAGAGAGATGGGTGCGAGAGCGTCGGTATTAAGCGGGGGAAAATTAGATAAATGGGAAAAAATTCGGTTAAGGCCAGGGGGAAAGAAAAAATATCAATTAAAACATATAGTATGGGCAAGCAGGGAGCTAGAACGATTTGCAGTTAATCCTGGCCTGTTAGAAACAGCAGAAGGTTGTAGACAAATACTGGGACAGCTACAACCATCCCTTCAGACAGGATCAGAAGAACTTAAGTCATTATTCAATACA…
		008-013-UJ-PL4-J24_S47_L001_001	4		Yes	GAACAGGGACCTGAAAGCGAAAGTTAGTTGAACCAGAGGAGCTCTCTCGACGCAGGGACTCGGCTTGCTGCAGCGCGCACAGCAGGAGGCGAGAGGCGGCGACTGGTGAGTACGCCATAACTTTTTTTTGACTAGCGGAGGCTAGAAGGAGAGAGATGGGTGCGAGAGCGTCGGTATTAAGCGGGGGAAAATTAGATAAATGGGAAAAAATTCGGTTAAGGCCAGGGGGAAAGAAAAAATATCAATTAAAACATATAGTATGGGCAAGCAGGGAGCTAGAACGATTTGCAGTTAATCCTGGCCTGTTAGAAACAGCAGAAGGTTGTAGACAAATACTGGGACAGCTACAACCATCCCTTCAGACAGGATCAGAAGAACTTAAGTCATTATTCAATACAA…
		008-013-UJ-PL4-K17_S80_L001_001	5			AGGGACTTGAAAGCCTCAATAAAGCTTGCCTTGATTAAGCCTCAATAAAGCTTGCCTTGAGGCGCCCGAACAGGGACCTGAAAGCGAAAGTAAAACCGGAGGAGCTCTCTGGCTAGATAGGGAACCCACTGCTTAAGCCTCAATAAAGCTTGCCTTGAGGCGCCCGAACAGGGACTTGAAAGCCTCAATAAAGCTTGCCCCGAACAGGGACTTGAAAGCCTCAATAAAGCTTGCCTTGAAGCCTCAATAAAGCTTGCCTTGAGGCGCCCGAACAGGGACCTGAAAGCGGCGCCCGAACAGGGACCTGAAAGCGAAAGTTAGTTGAACCAGAGGAGCTCTCTCGACGCAGGGACTCGGCTTGCTGCAGCGCGCACAGCAGGAGGCGAGAGGCGGCGACTG…
		008-013-UJ-PL9-D6_S88_L001_001	5		Yes	CGCCCGAACAGGGACCTGAAAGCGAAAGTTAGTTGAACCAGAGGAGCTCTCTCGACGCAGGGACTCGGCTTGCTGCAGCGCGCACAGCAGGAGGCGAGAGGCGGCGACTGGTGAGTACGCCATAACTTTTTTTGACTAGCGGAGGCTAGAAGGAGAGAGATGGGTGCGAGAGCGTCGGTATTAAGCGGGGGAAAATTAGATAAATGGGAAAAAATTCGGTTAAGGCCAGGGGGAAAGAAAAAATATCAATTAAAACATATAGTATGGGCAAGCAGGGAGCTAGAACGATTTGCAGTTAATCCTGGCCTGTTAGAAACAGCAGAAGGTTGTAGACAAATACTGGGACAGCTACAACCATCCCTTCAGACAGGATCAGAAGAACTTAAGTCATTATTCAAT…
	P51 - 005-009	005-009-UJ-PL4-I6_S85_L001_001	1	0.5		GAACAGGGACCTGAAAGCGAAAGTAGAACCAGAGGAGCTCTCTCGACGCAGGACTCGGCTTGCTGAAAGCGCGCACGGCAAGAGGCGAGGGGAGGCGACTGGTGAGTACGCCAATTTTTGACTAGCGGAGGCTAGAAGGAGAGAGATGGGTGCGAGAGCGTCGATATTAAGCAGGGGAGAATTGGATAGATGGGAGAAAATTCGGTTAAGGCCAGGGGGAAAGAAAAAATATCAATTAAAGCATATAATATGGGCAAGCAGGGAGTTAGAACGATTCGCAGTAAATCCTGGCCTTTTAGAGACAGCGGGAGGATGTAGACAGATCCTGGAACAACTACAACCATCCCTCCAGACAGGATCAGAAGAACTTAAATCATTATATAATACAATAGCAGTACT…
		005-009-UJ-PL4-J11_S86_L001_001	1			GGACCTGAAAACGAAAGTAGAACCAGAGGAGCTCTCTCGACGCAGGACTCGGCTTGCTGAAAGCGCGCACGGCAAGAGGCGAGGGGAGGCGACTGGTGAGTACGCCAATTTTTGACTAGCGGAGGCTAGAAGGAGAGAGATGGGTGCGAGAGCGTCGATATTAAGCAGGGGAGAATTGGATAGATGGGAGAAAATTCGGTTAAGGCCAGGGGGAAAGAAAAAATATCAATTAAAGCATATAATATGGGCAAGCAGGGAGTTAGAACGATTCGCAGTAAATCCTGGCCTTTTAGAGACAGCGGGAGGATGTAGACAGATCCTGGAACAACTACAACCATCCCTCCAGACAGGATCAGAAGAACTTAAATCATTATATAATACAATAGCAGTACTCTATTG…
		005-009-UJ-PL7-F23_S162_L001_001	2			GAACAGGGACCTGAAAGCGAAAGTAGAACCAGAGGAGCTCTCTCGACGCAGGACTCGGCTTGCTGAAAGCGCGCACGGCAAGAGGCGAGGGGAGGCGACTGGTGAGTACGCCAATTTTTGACTAGCGGAGGCTAGAAGGAGAGAGATGGGTGCGAGAGCGTCGATATTAAGCAGGGGAGAATTGGATAGATGGGAGAAAATTCGGTTAAGGCCAGGGGGAAAGAAAAAATATCAATTAAAGCATATAATATGGGCAAGCAGGGAGTTAGAACGATTCGCAGTAAATCCTGGCCTTTTAGAGACAGCGGGAGGATGTAGACAGATCCTGGAACAACTACAACCATCCCTCCAGACAGGATCAGAAGAACTTAAATCATTATATAATACAATAGCAGTACT…
		005-009-UJ-PL3-O6_S67_L001_001	3			GGGACCTGAAAGCGAAAGTAGAACCAGAGGAGCTCTCTCGACGCAGGACTCGGCTTGCTGAAAGCGCGCACGGCAAGAGGCGAGGGGAGGCGACTGGTGAGTACGCCAATTTTTGACTAGCGGAGGCTAGAAGGAGAGAGATGGGTGCGAGAGCGTCGATATTAAGCAGGGGAGAATTGGATAGATGGGAGAAAATTCGGTTAAGGCCAGGGGGAAAGAAAAAATATCAATTAAAGCATATAATATGGGCAAGCAGGGAGTTAGAACGATTCGCAGTAAATCCTGGCCTTTTAGAGACAGCGGGAGGATGTAGACAGATCCTGGAACAACTACAACCATCCCTCCAGACAGGATCAGAAGAACTTAAATCATTATATAATACAATAGCAGTACTCTATT…
	P55 - 007-014	007-014-UJ-PL3-G20_S68_L001_001	1	0.33	Yes	TGTTGTGTGACTCTGGTAACTAGAGATCCCTCAACAAATCTCTAGCAGTGGCGCCCGAACAGGGACCTGAAAGCGAAAGTAGAACCAGAGGAGATCTCTCGACGCAGGACTCGGCTTGCTGAAGTGCACACAGCAAGAGGCGAGGGGCAGCGAAAGGTGAGTACGCTGAAATTCTTGACTAGCGGAGGCTAGAAGGAGAGAGATGGGTGCGAGAGCGTCAATATTAACCGGGGGAAAATTAGACACATGGGAGAAGATTCGGTTAAGGCCAGGGGGAAAGAAAAAATATAAACTAAAACATTTAGTATGGGCAAGCAGGGAGATGGAAAGATTTGCACTTAACCCTGACCTTTTAGAAACAGCAGAAGGATGTCAACAAATAATGGATCAGTTACAACC…
		007-014-UJ-PL3-L2_S78_L001_001	1			TTGTGTGACTCTGGTAACTAGAGATCCCTCACTAAATCTCTAGCAGTGGCGCCCGAACAGGGACCTGAAAGCGAAAGTAGAACCAGAGGAGATCTCTCGACGCAGGACTCGGCTTGCTGAAGTGCACACAGCAAGAGGCGAGGGGCAGCGAAAGGTGAGTACGCTGAAATTCTTGACTAGCGGAGGCTAGAAGGAGAGAGATGGGTGCGAGAGCGTCAATATTAACCGGGGGAAAATTAGACACATGGGAGAAGATTCGGTTAAGGCCAGGGGGAAAGAAAAAATATAAACTAAAACATTTAGTATGGGCAAGCAGGGAGATGGAAAGATTTGCACTTAACCCTGACCTTTTAGAAACAGCAGAAGGATGTCAACAAATAATGGATCAGTTACAACCAT…
		007-014-UJ-PL3-E8_S62_L001_001	2		Yes	TCTGGTAACTAGAGATCCCTCACTAAATCTCTAGCAGTGGCGCCCGAACAGACTCTGGTAACTAGAGATCCCTCACCTAAATCTCTAGCAGTGGCGCCCGAACAGGGACTTGAAAGCGAAAGTAGAACCAGAGGAGATCTCTCGACGCAGGACTCGGCTTGCTGAAGTGCACACAGCAAGAGGCGAGGGGCAGCGAAAGGTCGGAGGCTAGAAGGAGAGAGATGGGTGCGAGAGCGTCAATATTAACCGGGGGAAAATTAGACACATGGGAGAAGATTCGGTTAAGGCCAGGGGGAAAGAAAAAATATAAACTAAAACATTTAGTATGGGCAAGCAGGGAGATGGAAAGATTTGCACTTAACCCTGACCTTTTAGAAACAGCAGAAGGATGTCAACAAA…
		007-014-UJ-PL3-G5_S70_L001_001	3		Yes	AGCAGTGGCGCCCGACTCTGGTAACTAGAGATCCCTCCTCTAGCAGTGGCGCCCGAACAGGGACCTGAAAGCGAAAGGAGAACCAGAGGAGATCTCTCGACGCAGGACTCGGCTTGCTGAAGTGCACACAGCAAGAGGCGAGGGGCAGCGAAAGGTGAGTACGCTGAAATTCTTGACTAGCGGAGGCTAGAAGGAGAGAGATGGGTGCGAGAGCGTCAATATTAACCGGGGGAAAATTAGACACATGGGAGAAGATTCGGTTAAGGCCAGGGGGAAAGAAAAAATATAAACTAAAACATTTAGTATGGGCAAGCAGGGAGATGGAAAGATTTGCACTTAACCCTGACCTTTTAGAAACAGCAGAAGGATGTCAACAAATAATGGATCAGTTACAACCAT…
		007-014-UJ-PL3-G18_S66_L001_001	4		Yes	ATCTCTAGCAGTGGCGCCCGAACAGACTCTGGTAACTAGAGATCCCTCACTAAATCTCTAGCAGTGGCGCCCGAACAGGGACTTGAAAGCGAAAGTAGAACCAGAGGAGATCTCTCGACGCAGGACTCGGCTTGCTGAAGTGCACACAGCAAGAGGCGAGGGGCAGCGAAAGGTGAGTACGCTGAAATTCTTGACTAGCGGAGGCTAGAAGGAGAGAGATGGGTGCGAGAGCGTCAATATTAACCGGGGGAAAATTAGACACATGGGAGAAGATTCGGTTAAGGCCAGGGGGAAAGAAAAAATATAAACTAAAACATTTAGTATGGGCAAGCAGGGAGATGGAAAGATTTGCACTTAACCCTGACCTTTTAGAAACAGCAGAAGGATGTCAACAAATAA…
		007-014-UJ-PL3-H14_S71_L001_001	5		Yes	GCCCGAACAGGGACTTGAAAACGAAAGTAGAACCAGAGGAGATCTCTCGACGCAGGACTCGGCTTGCTGAAGTGCACACAGCAAGAGGCGAGGGGCAGCGAAAGGTGAGTACGCTGAAATTCTTGACTAGCGGAGGCTAGAAGGAGAGAGATGGGTGCGAGAGCGTCAATATTAACCGGGGGAAAATTAGACACATGGGAGAAGATTCGGTTAAGGCCAGGGGGAAAGAAAAAATATAAACTAAAACATTTAGTATGGGCAAGCAGGGAGATGGAAAGATTTGCACTTAACCCTGACCTTTTAGAAACAGCAGAAGGATGTCAACAAATAATGGATCAGTTACAACCATCTCTCAGGACAGGAACAGAAGAGCTTAGATCACTATATAATACAGTAGCA…
	P59 - 007-016	007-016-UJ-PL1-P11_S143_L001_001	1		Yes	GAACAGGGACCTGAAAGCGAAAGTAAAGCCAGAGGAGCTCTCTCGACGCAGGACTCGGCTTGCTGAAGCGCGCACAGCAAGAGGCGAGGGGCGGCGACTGGTGAGTACGCCAATTTTTGACTAGCGGAGGCTAGAAGGAGAGAGATGGGTGCGAGAGCGTCAGTATTAAGCGGGGGAGATTTAGATAGATGGGAAAAAATTCGGTTAAGGCCAGGGGGAAAGAAAAGATATAAGTTAAAACATATAGTATGGGCAAGCAGGGAACTAGAACGATTTGCACTTAATCCTGGCCTACTAGAAACATCAGAAGGCTGTAGACAAATAATGGTACAGCTACAACCAGCTCTCCAGACAGGATCAGAAGAGCTTAAATCAGTATATAATACAGTAGCAACCCTC…
Arm B	P01 - 001-002	01-02-UJ-PL2-E5_S65_L001_001	1	0.43		CCTGAAAGCGAAAGTTCCAGAGAAGTTCTCTCGACGCAGGACTCGGCTTGCTGAAGTGCACACAGCAAGAGGCGAGAGCGGCGACTGGTGAGTACGCCAATTTTTGACTAGCGGAGGCTAGAAGGAGAGAGATGGGTGCGAGAGCGTCAATATTAAGTGGGGGAAAATTAGATGCATGGGAGAAAATTCGGTTAAGGCCAGGGGGTAAGAAAAAGTATAGACTAAAGCATCTAGTATGGGCAAGCAGGGAGCTGGAAAGATTCGCGCTTAACCCTGGCCTTTTAGAAACAGCAGAAGGATGTCAGCAACTAATGGAACAGTTACAATCAGCTCTCAGGACAGGAACAGAAGAACTTAAATCATTACATAATACAATAGCAACCCTTTGGTGCGTACATC…
		01-02-UJ-PL2-I15_S70_L001_001	1		Yes	CCTGAAAGCGAAAGTTCCAGAGAAGTTCTCTCGACGCAGGACTCGGCTTGCTGAAGTGCACACAGCAAGAGGCGAGAGCGGCGACTGGTGAGTACGCCAATTTTTGACTAGCGGAGGCTAGAAGGAGAGAGATGGGTGCGAGAGCGTCAATATTAAGTGGGGGAAAATTAGATGCATGGGAGAAAATTCGGTTAAGGCCAGGGGGTAAGAAAAAGTATAGACTAAAGCATCTAGTATGGGCAAGCAGGGAGCTGGAAAGATTCGCGCTTAACCCTGGCCTTTTAGAAACAGCAGAAGGATGTCAGCAACTAATGGAACAGTTACAATCAGCTCTCAGGACAGGAACAGAAGAACTTAAATCATTACATAATACAATAGCAACCCTTTGGTGCGTACATC…
		01-02-UJ-PL4-F11_S149_L001_001	1			ACCTGAAAGCGAAAGTTCCAGAGAAGTTCTCTCGACGCAGGACTCGGCTTGCTGAAGTGCACACAGCAAGAGGCGAGAGCGGCGACTGGTGAGTACGCCAATTTTTGACTAGCGGAGGCTAGAAGGAGAGAGATGGGTGCGAGAGCGTCAATATTAAGTGGGGGAAAATTAGATGCATGGGAGAAAATTCGGTTAAGGCCAGGGGGTAAGAAAAAGTATAGACTAAAGCATCTAGTATGGGCAAGCAGGGAGCTGGAAAGATTCGCGCTTAACCCTGGCCTTTTAGAAACAGCAGAAGGATGTCAGCAACTAATGGAACAGTTACAATCAGCTCTCAGGACAGGAACAGAAGAACTTAAATCATTACATAATACAATAGCAACCCTTTGGTGCGTACAT…
		01-02-UJ-PL5-L20_S213_L001_001	2		Yes	TTCCAGAGAAGTTCTCTCGACGCAGGACTCGGCTTGCTGAAGCGCGCACAGCAAGAGGCGAGAGCGGCGACTGGTGAGTACGCCAATTTTTGACTAGCGGAGGCTAGAAGGAGAGAGATGGGTGCGAGAGCGTCAATATTAAGTGGGGGAAAATTAGATGCATGGGAGAAAATTCGGTTAAGGCCAGGGGGTAAGAAAAAGTATAGACTAAAGCATCTAGTATGGGCAAGCAGGGAGCTGGAAAGATTCGCGCTTAACCCTGGCCTTTTAGAAACAGCAGAAGGATGTCAGCAACTAATGGAACAGTTACAATCAGCTCTCAGGACAGGAACAGAAGAACTTAAATCATTACATAATACAATAGCAACCCTTTGGTGCGTACATCAAAGAATAGACATA…
		01-02-UJ-PL5-G16_S203_L001_001	3		Yes	CCTCAATATAGACGAACCTCAAAAACATGAAGCCAGGTGAAAGAAGCCAGACACAAAAAGCCCCACATTGTATGAGCCATTCATATGAAGTGTACAGAACAGGCAAACCCACAGGGACCTGAAAGCGAAAGTTCCAGAGAAGTTCTCTCGACGCAGGACTCGGCTTGCTGAAGTGCACATAGCAAGAGGCGAGAGCGGCGACTGGTGAGTACGCCAATTTTTGACTAGCGGAGGCTAGAAGGAGAGAGATGGGTGCGAGAGCGTCAATATTAAGTGGGGGAAAATTAGATGCATGGGAGAAAATTCGGTTAAGGCCAGGGGGTAAGAAAAAGTATAGACTAAAGCATCTAGTATGGGCAAGCAGGGAGCTGGAAAGATTCGCGCTTAACCCTGGCCTTT…
		01-02-UJ-PL3-I14_S117_L001_001	4			GGACTCGGCTTGCTGAAGTGCGCACAGCAAGAGGCGAGAGCGGCGACTGGTGAGTACGCCAATTTTTGACTAGCGGAGGCTAGAAGGAGAGAGATGGGTGCGAGAGCGTCAATATTAAGTGGGGGAAAATTAGATGCATGGGAGAAAATTCGGTTAAGGCCAGGGGGTAAGAAAAAGTATAGACTAAAGCATCTAGTATGGGCAAGCAGGGAGCTGGAAAGATTCGCGCTTAACCCTGGCCTTTTAGAAACAGCAGAAGGATGTCAGCAACTAATGGAACAGTTACAATCAGCTCTCAGGACAGGAACAGAAGAACTTAAATCATTACATAATACAATAGCAACCCTTTGGTGCGTACATCAAAGAATAGACATAAAAGACACCAAGGAAGCTCTAGAT…
		01-02-UJ-PL1-B9_S9_L001_001	5			CCTGAAAGCGAAAGTTCCAGAGAAGTTCTCTCGACGCAGGACTCGGCTTGCTGAAGTGCACACAGCAAGAGGCGAGAGCGGCGACCGGTGAGTACGCCAATTTTTGACTAGCGGAGGCTAGAAGGAGAGAGATGGGTGCGAGAGCGTCAATATTAAGTGGGGGAAAATTAGATGCATGGGAGAAAATTCGGTTAAGGCCAGGGGGTAAGAAAAAGTATAGACTAAAGCATCTAGTATGGGCAAGCAGGGAGCTGGAAAGATTCGCGCTTAACCCTGGCCTTTTAGAAACAGCAGAAGGATGTCAGCAACTAATGGAACAGTTACAATCAGCTCTCAGGACAGGAACAGAAGAACTTAAATCATTACATAATACAATAGCAACCCTTTGGTGCGTACATC…
	P02 - 001-003	01-03-UJ-PL1-A2_S4_L001_001	1	0.82		AGATCCCTCAAATCTCTAGCAGTGGCGCCCGACTCTGGTAACTAGAGATCCCTCAAATCTCTAGCAGTGGCGCCCGAACAGGGACCTGAAAACGAAAGAGAAACCAGAGGAGATCTCTCGACGCAGGACTCGGCTTGCTGAAGCGCGCACAGCAAGAGGCGAGGGGCGGCGACTGGTGAGTACGCCAAATATTTTGACTAGCGGAGGCTAGAAGGAGAGAGATGGGTGCGAGAGCGTCAGTAATTAGCGGGGGCGAATTGGATAAGTGGGAAAAAATTCGGTTAAGGCCAGGGGGGAAGAAAAAATATAAGCTAAAACATATAGTATGGGCAAGCAGGGAACTAGAAAGATTCGCAGTTAATCCTGGCCTGTTAGAAACATCAGGAGGCTGTAGACAAA…
		01-03-UJ-PL1-K15_S86_L001_001	1			GAACAGGGGACCTGAAAGCGAAAGAGAAACCAGAGGAGATCTCTCGACGCAGGACTCGGCTTGCTGAAGCGCGCACAGCAAGAGGCGAGGGGCGGCGACTGGTGAGTACGCCAAATATTTTGACTAGCGGAGGCTAGAAGGAGAGAGATGGGTGCGAGAGCGTCAGTAATTAGCGGGGGCGAATTGGATAAGTGGGAAAAAATTCGGTTAAGGCCAGGGGGGAAGAAAAAATATAAGCTAAAACATATAGTATGGGCAAGCAGGGAACTAGAAAGATTCGCAGTTAATCCTGGCCTGTTAGAAACATCAGGAGGCTGTAGACAAATATTGGAACAGCTACAACCAGCCCTTCAGACAGGATCAGAAGAACTTAAATCATTATATAATACAGTAGCAGTC…
		01-03-UJ-PL10-D14_S190_L001_001	1			GAACAGGGACCTGAAAACGAAAGAGAAACCAGAGGAGATCTCTCGACGCAGGACTCGGCTTGCTGAAGCGCGCACAGCAAGAGGCGAGGGGCGGCGACTGGTGAGTACGCCAAATATTTTGACTAGCGGAGGCTAGAAGGAGAGAGATGGGTGCGAGAGCGTCAGTAATTAGCGGGGGCGAATTGGATAAGTGGGAAAAAATTCGGTTAAGGCCAGGGGGGAAGAAAAAATATAAGCTAAAACATATAGTATGGGCAAGCAGGGAACTAGAAAGATTCGCAGTTAATCCTGGCCTGTTAGAAACATCAGGAGGCTGTAGACAAATATTGGAACAGCTACAACCAGCCCTTCAGACAGGATCAGAAGAACTTAAATCATTATATAATACAGTAGCAGTCC…
		01-03-UJ-PL3-B2_S157_L001_001	1			GAACAGGGACCTGAAAACGAAAGAGAAACCAGAGGAGATCTCTCGACGCAGGACTCGGCTTGCTGAAGCGCGCACAGCAAGAGGCGAGGGGCGGCGACTGGTGAGTACGCCAAATATTTTGACTAGCGGAGGCTAGAAGGAGAGAGATGGGTGCGAGAGCGTCAGTAATTAGCGGGGGCGAATTGGATAAGTGGGAAAAAATTCGGTTAAGGCCAGGGGGGAAGAAAAAATATAAGCTAAAACATATAGTATGGGCAAGCAGGGAACTAGAAAGATTCGCAGTTAATCCTGGCCTGTTAGAAACATCAGGAGGCTGTAGACAAATATTGGAACAGCTACAACCAGCCCTTCAGACAGGATCAGAAGAACTTAAATCATTATATAATACAGTAGCAGTCC…
		01-03-UJ-PL5-G2_S168_L001_001	1			AACAGGGACTTGAAAGCGAAAGAGAAACCAGAGGAGATCTCTCGACGCAGGACTCGGCTTGCTGAAGCGCGCACAGCAAGAGGCGAGGGGCGGCGACTGGTGAGTACGCCAAATATTTTGACTAGCGGAGGCTAGAAGGAGAGAGATGGGTGCGAGAGCGTCAGTAATTAGCGGGGGCGAATTGGATAAGTGGGAAAAAATTCGGTTAAGGCCAGGGGGGAAGAAAAAATATAAGCTAAAACATATAGTATGGGCAAGCAGGGAACTAGAAAGATTCGCAGTTAATCCTGGCCTGTTAGAAACATCAGGAGGCTGTAGACAAATATTGGAACAGCTACAACCAGCCCTTCAGACAGGATCAGAAGAACTTAAATCATTATATAATACAGTAGCAGTCCT…
		01-03-UJ-PL8-C3_S88_L001_001	1			GAACAGGGACCTGAAAACGAAAGAGAAACCAGAGGAGATCTCTCGACGCAGGACTCGGCTTGCTGAAGCGCGCACAGCAAGAGGCGAGGGGCGGCGACTGGTGAGTACGCCAAATATTTTGACTAGCGGAGGCTAGAAGGAGAGAGATGGGTGCGAGAGCGTCAGTAATTAGCGGGGGCGAATTGGATAAGTGGGAAAAAATTCGGTTAAGGCCAGGGGGGAAGAAAAAATATAAGCTAAAACATATAGTATGGGCAAGCAGGGAACTAGAAAGATTCGCAGTTAATCCTGGCCTGTTAGAAACATCAGGAGGCTGTAGACAAATATTGGAACAGCTACAACCAGCCCTTCAGACAGGATCAGAAGAACTTAAATCATTATATAATACAGTAGCAGTCC…
		01-03-UJ-PL1-J14_S42_L001_001	1			ACTAGATACAGGGACCTGAAAGCGAAAGAGAAACCAGAGGAGATCTCTCGACGCAGGACTCGGCTTGCTGAAGCGCGCACAGCAAGAGGCGAGGGGCGGCGACTGGTGAGTACGCCAAATATTTTGACTAGCGGAGGCTAGAAGGAGAGAGATGGGTGCGAGAGCGTCAGTAATTAGCGGGGGCGAATTGGATAAGTGGGAAAAAATTCGGTTAAGGCCAGGGGGGAAGAAAAAATATAAGCTAAAACATATAGTATGGGCAAGCAGGGAACTAGAAAGATTCGCAGTTAATCCTGGCCTGTTAGAAACATCAGGAGGCTGTAGACAAATATTGGAACAGCTACAACCAGCCCTTCAGACAGGATCAGAAGAACTTAAATCATTATATAATACAGTAGC…
		01-03-UJ-PL2-H3_S144_L001_001	1			AAGCGAAAGAGAAACCAGAGGAGATCTCTCGACGCAGGACTCGGCTTGCTGAAGCGCGCACAGCAAGAGGCGAGGGGCGGCGACTGGTGAGTACGCCAAATATTTTGACTAGCGGAGGCTAGAAGGAGAGAGATGGGTGCGAGAGCGTCAGTAATTAGCGGGGGCGAATTGGATAAGTGGGAAAAAATTCGGTTAAGGCCAGGGGGGAAGAAAAAATATAAGCTAAAACATATAGTATGGGCAAGCAGGGAACTAGAAAGATTCGCAGTTAATCCTGGCCTGTTAGAAACATCAGGAGGCTGTAGACAAATATTGGAACAGCTACAACCAGCCCTTCAGACAGGATCAGAAGAACTTAAATCATTATATAATACAGTAGCAGTCCTCTATTGTGTACAT…
		01-03-UJ-PL4-E12_S213_L001_001	1			GCGAAAGAGAAACCAGAGGAGATCTCTCGACGCAGGACTCGGCTTGCTGAAGCGCGCACAGCAAGAGGCGAGGGGCGGCGACTGGTGAGTACGCCAAATATTTTGACTAGCGGAGGCTAGAAGGAGAGAGATGGGTGCGAGAGCGTCAGTAATTAGCGGGGGCGAATTGGATAAGTGGGAAAAAATTCGGTTAAGGCCAGGGGGGAAGAAAAAATATAAGCTAAAACATATAGTATGGGCAAGCAGGGAACTAGAAAGATTCGCAGTTAATCCTGGCCTGTTAGAAACATCAGGAGGCTGTAGACAAATATTGGAACAGCTACAACCAGCCCTTCAGACAGGATCAGAAGAACTTAAATCATTATATAATACAGTAGCAGTCCTCTATTGTGTACATCA…
		01-03-UJ-PL6-B23_S5_L001_001	2			GAACAGGGACCTGAAAACGAAAGAGAAACCAGAGGAGATCTCTCGACGCAGGACTCGGCTTGCTGAAGCGCGCACAGCAAGAGGCGAGGGGCGGCGACTGGTGAGTACGCCAAATATTTTGACTAGCGGAGGCTAGAAGGAGAGAGATGGGTGCGAGAGCGTCAGTAATTAGCGGGGGCGAATTGGATAAGTGGGAAAAAATTCGGTTAAGGCCAGGGGGGAAGAAAAAATATAAGCTAAAACATATAGTATGGGCAAGCAGGGAACTAGAAAGATTCGCAGTTAATCCTGGCCTGTTAGAAACATCAGGAGGCTGTAGACAAATATTGGAACAGCTACAACCAGCCCTTCAGACAGGATCAGAAGAACTTAAATCATTATATAATACAGTAGCAGTCC…
		01-03-UJ-PL1-O3_S126_L001_001	3		Yes	TCTCTCGACGCAGGACTCGGCTTGCTGAAGCGCGCACAGCAAGAGGCGAGGGGCGGCGACTGGTGAGTACGCCAAATATTTTGACTAGCGGAGGCTAGAAGGAGAGAGATGGGTGCGAGAGCGTCAGTAATTAGCGGGGGCGAATTGGATAAGTGGGAAAAAATTCGGTTAAGGCCAGGGGGGAAGAAAAAATATAAGCTAAAACATATAGTATGGGCAAGCAGGGAACTAGAAAGATTCGCAGTTAATCCTGGCCTGTTAGAAACATCAGGAGGCTGTAGACAAATATTGGAACAGCTACAACCAGCCCTTCAGACAGGATCAGAAGAACTTAAATCATTATATAATACAGTAGCAGTCCTCTATTGTGTACATCAAAAGATAGAAATAAAAGACACC…
	P06 - 001-009	01-09-UJ-PL10-C16_S6_L001_001	1	0.9		GAACAGGGACCTGAAGTAAGAACCAGAGAAGATCTCTCGACGCAGGACTCGGCTTGCTGACGTGCACACGGCAAGAGGCGAGAGCGGCGGCTGGTGAGTACGCCAATTTTTGACTAGCGGAGGCTAGAAGGAGAGAGATGGGTGCGAGAGCGTCAGTATTAAGCGGCGGAAAATTAGATGCATGGGAGAAAATTCGGTTAAGACCAGGGGGAAAGAAACAATATAGACTGAAGCATCTAGTATGGGCAAGCAGGGAACTAGAACGATTTGCACTTGATCCTGGCCTTCTAGAAACATCAGAAGGCTGTAAGAGAATAATAGCACAGCTACAACCAGCCCTTCAGACAGGATCAGAAGGACTTAGGTCATTGTTTAATACAATAGCAGTCCTCTACTATG…
		01-09-UJ-PL10-N4_S15_L001_001	1			GACCTGAAGTAAGAACCAGAGAAGATCTCTCGACGCAGGACTCGGCTTGCTGACGTGCACACGGCAAGAGGCGAGAGCGGCGGCTGGTGAGTACGCCAATTTTTGACTAGCGGAGGCTAGAAGGAGAGAGATGGGTGCGAGAGCGTCAGTATTAAGCGGCGGAAAATTAGATGCATGGGAGAAAATTCGGTTAAGACCAGGGGGAAAGAAACAATATAGACTGAAGCATCTAGTATGGGCAAGCAGGGAACTAGAACGATTTGCACTTGATCCTGGCCTTCTAGAAACATCAGAAGGCTGTAAGAGAATAATAGCACAGCTACAACCAGCCCTTCAGACAGGATCAGAAGGACTTAGGTCATTGTTTAATACAATAGCAGTCCTCTACTATGTACATCA…
		01-09-UJ-PL6-D4_S283_L001_001	1		Yes	GACTTGAAGTAAGAACCAGAGAAGATCTCTCGACGCAGGACTCGGCTTGCTGACGTGCACACGGCAAGAGGCGAGAGCGGCGGCTGGTGAGTACGCCAATTTTTGACTAGCGGAGGCTAGAAGGAGAGAGATGGGTGCGAGAGCGTCAGTATTAAGCGGCGGAAAATTAGATGCATGGGAGAAAATTCGGTTAAGACCAGGGGGAAAGAAACAATATAGACTGAAGCATCTAGTATGGGCAAGCAGGGAACTAGAACGATTTGCACTTGATCCTGGCCTTCTAGAAACATCAGAAGGCTGTAAGAGAATAATAGCACAGCTACAACCAGCCCTTCAGACAGGATCAGAAGGACTTAGGTCATTGTTTAATACAATAGCAGTCCTCTACTATGTACATCA…
		01-09-UJ-PL7-D9_S313_L001_001	1			GACTTGAAATAAGAACCAGAGAAGATCTCTCGACGCAGGACTCGGCTTGCTGACGTGCACACGGCAAGAGGCGAGAGCGGCGGCTGGTGAGTACGCCAATTTTTGACTAGCGGAGGCTAGAAGGAGAGAGATGGGTGCGAGAGCGTCAGTATTAAGCGGCGGAAAATTAGATGCATGGGAGAAAATTCGGTTAAGACCAGGGGGAAAGAAACAATATAGACTGAAGCATCTAGTATGGGCAAGCAGGGAACTAGAACGATTTGCACTTGATCCTGGCCTTCTAGAAACATCAGAAGGCTGTAAGAGAATAATAGCACAGCTACAACCAGCCCTTCAGACAGGATCAGAAGGACTTAGGTCATTGTTTAATACAATAGCAGTCCTCTACTATGTACATCA…
		01-09-UJ-PL8-J10_S345_L001_001	1			GAAAACGAAAGCGCCCGAACAGGGACCTGAAGTAAGAACCAGAGAAGATCTCTCGACGCAGGACTCGGCTTGCTGACGTGCACACGGCAAGAGGCGAGAGCGGCGGCTGGTGAGTACGCCAATTTTTGACTAGCGGAGGCTAGAAGGAGAGAGATGGGTGCGAGAGCGTCAGTATTAAGCGGCGGAAAATTAGATGCATGGGAGAAAATTCGGTTAAGACCAGGGGGAAAGAAACAATATAGACTGAAGCATCTAGTATGGGCAAGCAGGGAACTAGAACGATTTGCACTTGATCCTGGCCTTCTAGAAACATCAGAAGGCTGTAAGAGAATAATAGCACAGCTACAACCAGCCCTTCAGACAGGATCAGAAGGACTTAGGTCATTGTTTAATACAATA…
		01-09-UJ-PL10-D21_S8_L001_001	2			TAGCAGTGGCGCCCGAACAGGGACCTGAAGTAAGAACCAGAGAAGATCTCTCGACGCAGGACTCGGCTTGCTGACGTGCACACGGCAAGAGGCGAGAGCGGCGGCTGGTGAGTACGCCAATTTTTGACTAGCGGAGGCTAGAAGGAGAGAGATGGGTGCGAGAGCGTCAGTATTAAGCGGCGGAAAATTAGATGCATGGGAGAAAATTCGGTTAAGACCAGGGGGAAAGAAACAATATAGACTGAAGCATCTAGTATGGGCAAGCAGGGAACTAGAACGATTTGCACTTGATCCTGGCCTTCTAGAAACATCAGAAGGCTGTAAGAGAATAATAGCACAGCTACAACCAGCCCTTCAGACAGGATCAGAAGGACTTAGGTCATTGTTTAATACAATAGC…
		01-09-UJ-PL6-M17_S299_L001_001	2			CAAATCTCTAGCAGTGGCGCCCGAACAAAATCTCTAGCAGTGGCGCCCGAACAAAATCTCTAGCAGTGGCGCCCGAACAGGGACATGAAAACGAAATCTCTAGCAGTGGCGCCCGAACAGGGACCTGAAGTAAGAACCAGAGAAGATCTCTCGACGCAGGACTCGGCTTGCTGACGTGCACACGGCAAGAGGCGAGAGCGGCGGCTGGTGAGTACGCCAATTTTTGACTAGCGGAGGCTAGAAGGAGAGAGATGGGTGCGAGAGCGTCAGTATTAAGCGGCGGAAAATTAGATGCATGGGAGAAAATTCGGTTAAGACCAGGGGGAAAGAAACAATATAGACTGAAGCATCTAGTATGGGCAAGCAGGGAACTAGAACGATTTGCACTTGATCCTGGCC…
		01-09-UJ-PL7-L11_S323_L001_001	2			AACAAATCTCTAGCAGTGGCGCCCGAACAGGGACCGGAAGTAAGAACCAGAGAAGATCTCTCGACGCAGGACTCGGCTTGCTGACGTGCACACGGCAAGAGGCGAGAGCGGCGGCTGGTGAGTACGCCAATTTTTGACTAGCGGAGGCTAGAAGGAGAGAGATGGGTGCGAGAGCGTCAGTATTAAGCGGCGGAAAATTAGATGCATGGGAGAAAATTCGGTTAAGACCAGGGGGAAAGAAACAATATAGACTGAAGCATCTAGTATGGGCAAGCAGGGAACTAGAACGATTTGCACTTGATCCTGGCCTTCTAGAAACATCAGAAGGCTGTAAGAGAATAATAGCACAGCTACAACCAGCCCTTCAGACAGGATCAGAAGGACTTAGGTCATTGTTTA…
		01-09-UJ-PL8-A22_S330_L001_001	2		Yes	AGAGTCACACAACAGACGAAATCTCTAGCAGTGGCGCCCGAACAGGGACCGGAAGTAAGAACCAGAGAAGATCTCTCGACGCAGGACTCGGCTTGCTGACGTGCACACGGCAAGAGGCGAGAGCGGCGGCTGGTGAGTACGCCAATTTTTGACTAGCGGAGGCTAGAAGGAGAGAGATGGGTGCGAGAGCGTCAGTATTAAGCGGCGGAAAATTAAATGCATGGGAGAAAATTCGGTTAAGACCAGGGGGAAAGAAACAATATAGACTGAAGCATCTAGTATGGGCAAGCAGGGAACTAGAACGATTTGCACTTGATCCTGGCCTTCTAGAAACATCAGAAGGCTGTAAGAGAATAATAGCACAGCTACAACCAGCCCTTCAGACAGGATCAGAAGGAC…
		01-09-UJ-PL8-H11_S339_L001_001	3		Yes	GAGTCACACAACAGACAAATCTCTAGAGTGGCGCCCGAACAGGGACCGGAAGTAAGAACCAGAGAAGATCTCTCGACGCAGGACTCGGCTTGCTGACGTGCACACGGCAAGAGGCGAGAGCGGCGGCTGGTGAGTACGCCAATTTTTGACTAGCGGAGGCTAGAAGGAGAGAGATGGGTGCGAGAGCGTCAGTATTAAGCGGCGGAAAATTAGATGCATGGGAGAAAATTCGGTTAAGACCAGGGGGAAAGAAACAATATAGACTGAAGCATCTAGTATGGGCAAGCAGGGAACTAGAACGATTTGCACTTGATCCTGGCCTTCTAGAAACATCAGAAGGCTGTAAGAGAATAATAGCACAGCTACAACCAGCCCTTCAGACAGGATCAGAAGGACTTA…
	P12 - 002-004	02-04-UJ-PL1-F24_S113_L001_001	1	0.95		GAACAGGGACTTGAAAACGAAAGTAAAACCGGAGGAGCTCTCTCGACGCAGGACTCGGCTTGCTGAAGCGCGCACAGCAAGAGGCGAGGGGCGGCGACTGGTGAGTACGCCAAAATTTTTGACTAGCGGAGGCTAGAAGGAGAGAGATGGGTGCGAGAGCGTCAGTATTAAGCGGGGGAGAATTGGATAGATGGGAAAAAATTCGGTTAAGGCCAGGAGGAAAGAAAAAATATAGATTAAAACATATAGTATGGGCAAGCAGGGAGCTAGAACGATTCGCAGTTAATCCTGGCCTGCTAGAAAACTCAGAGGGCTGTAGACAGATACTAGGACAGCTACAGCCATCCCTTCAGACAGGATCAGAAGAACTTAAATCATTATATAATACAATAGCAGTCC…
		02-04-UJ-PL1-P4_S127_L001_001	1		Yes	GAACAGGGACCTGAAAACGAAAGTAAAACCGGAGGAGCTCTCTCGACGCAGGACTCGGCTTGCTGAAGCGCGCACAGCAAGAGGCGAGGGGCGGCGACTGGTGAGTACGCCAAAATTTTTGACTAGCGGAGGCTAGAAGGAGAGAGATGGGTGCGAGAGCGTCAGTATTAAGCGGGGGAGAATTGGATAGATGGGAAAAAATTCGGTTAAGGCCAGGAGGAAAGAAAAAATATAGATTAAAACATATAGTATGGGCAAGCAGGGAGCTAGAACGATTCGCAGTTAATCCTGGCCTGCTAGAAAACTCAGAGGGCTGTAGACAGATACTAGGACAGCTACAGCCATCCCTTCAGACAGGATCAGAAGAACTTAAATCATTATATAATACAATAGCAGTCC…
		02-04-UJ-PL2-B24_S132_L001_001	1			GAACAGGGACCTGAAAACGAAAGTAAAACCGGAGGAGCTCTCTCGACGCAGGACTCGGCTTGCTGAAGCGCGCACAGCAAGAGGCGAGGGGCGGCGACTGGTGAGTACGCCAAAATTTTTGACTAGCGGAGGCTAGAAGGAGAGAGATGGGTGCGAGAGCGTCAGTATTAAGCGGGGGAGAATTGGATAGATGGGAAAAAATTCGGTTAAGGCCAGGAGGAAAGAAAAAATATAGATTAAAACATATAGTATGGGCAAGCAGGGAGCTAGAACGATTCGCAGTTAATCCTGGCCTGCTAGAAAACTCAGAGGGCTGTAGACAGATACTAGGACAGCTACAGCCATCCCTTCAGACAGGATCAGAAGAACTTAAATCATTATATAATACAATAGCAGTCC…
		02-04-UJ-PL2-I5_S147_L001_001	1			AACAGGGACCTGAAAACGAAAGTAAAACCGGAGGAGCTCTCTCGACGCAGGACTCGGCTTGCTGAAGCGCGCACAGCAAGAGGCGAGGGGCGGCGACTGGTGAGTACGCCAAAATTTTTGACTAGCGGAGGCTAGAAGGAGAGAGATGGGTGCGAGAGCGTCAGTATTAAGCGGGGGAGAATTGGATAGATGGGAAAAAATTCGGTTAAGGCCAGGAGGAAAGAAAAAATATAGATTAAAACATATAGTATGGGCAAGCAGGGAGCTAGAACGATTCGCAGTTAATCCTGGCCTGCTAGAAAACTCAGAGGGCTGTAGACAGATACTAGGACAGCTACAGCCATCCCTTCAGACAGGATCAGAAGAACTTAAATCATTATATAATACAATAGCAGTCCT…
		02-04-UJ-PL3-D4_S175_L001_001	1			CGAACAGGGACCTGAAAACGAAAGTAAAACCGGAGGAGCTCTCTCGACGCAGGACTCGGCTTGCTGAAGCGCGCACAGCAAGAGGCGAGGGGCGGCGACTGGTGAGTACGCCAAAATTTTTGACTAGCGGAGGCTAGAAGGAGAGAGATGGGTGCGAGAGCGTCAGTATTAAGCGGGGGAGAATTGGATAGATGGGAAAAAATTCGGTTAAGGCCAGGAGGAAAGAAAAAATATAGATTAAAACATATAGTATGGGCAAGCAGGGAGCTAGAACGATTCGCAGTTAATCCTGGCCTGCTAGAAAACTCAGAGGGCTGTAGACAGATACTAGGACAGCTACAGCCATCCCTTCAGACAGGATCAGAAGAACTTAAATCATTATATAATACAATAGCAGTC…
		02-04-UJ-PL3-K18_S191_L001_001	1			GAACAGGGACCTGAAAGCGAAAGTAAAACCGGAGGAGCTCTCTCGACGCAGGACTCGGCTTGCTGAAGCGCGCACAGCAAGAGGCGAGGGGCGGCGACTGGTGAGTACGCCAAAATTTTTGACTAGCGGAGGCTAGAAGGAGAGAGATGGGTGCGAGAGCGTCAGTATTAAGCGGGGGAGAATTGGATAGATGGGAAAAAATTCGGTTAAGGCCAGGAGGAAAGAAAAAATATAGATTAAAACATATAGTATGGGCAAGCAGGGAGCTAGAACGATTCGCAGTTAATCCTGGCCTGCTAGAAAACTCAGAGGGCTGTAGACAGATACTAGGACAGCTACAGCCATCCCTTCAGACAGGATCAGAAGAACTTAAATCATTATATAATACAATAGCAGTCC…
		02-04-UJ-PL3-M2_S194_L001_001	1			GAACAGGGACCTGAAAACGAAAGTAAAACCGGAGGAGCTCTCTCGACGCAGGACTCGGCTTGCTGAAGCGCGCACAGCAAGAGGCGAGGGGCGGCGACTGGTGAGTACGCCAAAATTTTTGACTAGCGGAGGCTAGAAGGAGAGAGATGGGTGCGAGAGCGTCAGTATTAAGCGGGGGAGAATTGGATAGATGGGAAAAAATTCGGTTAAGGCCAGGAGGAAAGAAAAAATATAGATTAAAACATATAGTATGGGCAAGCAGGGAGCTAGAACGATTCGCAGTTAATCCTGGCCTGCTAGAAAACTCAGAGGGCTGTAGACAGATACTAGGACAGCTACAGCCATCCCTTCAGACAGGATCAGAAGAACTTAAATCATTATATAATACAATAGCAGTCC…
		02-04-UJ-PL4-C6_S203_L001_001	1			GAACAGGGACCTGAAAACGAAAGTAAAACCGGAGGAGCTCTCTCGACGCAGGACTCGGCTTGCTGAAGCGCGCACAGCAAGAGGCGAGGGGCGGCGACTGGTGAGTACGCCAAAATTTTTGACTAGCGGAGGCTAGAAGGAGAGAGATGGGTGCGAGAGCGTCAGTATTAAGCGGGGGAGAATTGGATAGATGGGAAAAAATTCGGTTAAGGCCAGGAGGAAAGAAAAAATATAGATTAAAACATATAGTATGGGCAAGCAGGGAGCTAGAACGATTCGCAGTTAATCCTGGCCTGCTAGAAAACTCAGAGGGCTGTAGACAGATACTAGGACAGCTACAGCCATCCCTTCAGACAGGATCAGAAGAACTTAAATCATTATATAATACAATAGCAGTCC…
		02-04-UJ-PL5-A12_S228_L001_001	1			ACAGGGACCTGAAAACGAAAGTAAAACCGGAGGAGCTCTCTCGACGCAGGACTCGGCTTGCTGAAGCGCGCACAGCAAGAGGCGAGGGGCGGCGACTGGTGAGTACGCCAAAATTTTTGACTAGCGGAGGCTAGAAGGAGAGAGATGGGTGCGAGAGCGTCAGTATTAAGCGGGGGAGAATTGGATAGATGGGAAAAAATTCGGTTAAGGCCAGGAGGAAAGAAAAAATATAGATTAAAACATATAGTATGGGCAAGCAGGGAGCTAGAACGATTCGCAGTTAATCCTGGCCTGCTAGAAAACTCAGAGGGCTGTAGACAGATACTAGGACAGCTACAGCCATCCCTTCAGACAGGATCAGAAGAACTTAAATCATTATATAATACAATAGCAGTCCTC…
		02-04-UJ-PL5-A24_S231_L001_001	1			GAACAGGGACCTGAAAACGAAAGTAAAACCGGAGGAGCTCTCTCGACGCAGGACTCGGCTTGCTGAAGCGCGCACAGCAAGAGGCGAGGGGCGGCGACTGGTGAGTACGCCAAAATTTTTGACTAGCGGAGGCTAGAAGGAGAGAGATGGGTGCGAGAGCGTCAGTATTAAGCGGGGGAGAATTGGATAGATGGGAAAAAATTCGGTTAAGGCCAGGAGGAAAGAAAAAATATAGATTAAAACATATAGTATGGGCAAGCAGGGAGCTAGAACGATTCGCAGTTAATCCTGGCCTGCTAGAAAACTCAGAGGGCTGTAGACAGATACTAGGACAGCTACAGCCATCCCTTCAGACAGGATCAGAAGAACTTAAATCATTATATAATACAATAGCAGTCC…
		02-04-UJ-PL5-D2_S234_L001_001	1			GAACAGGGACCTGAAAACGAAAGTAAAACCGGAGGAGCTCTCTCGACGCAGGACTCGGCTTGCTGAAGCGCGCACAGCAAGAGGCGAGGGGCGGCGACTGGTGAGTACGCCAAAATTTTTGACTAGCGGAGGCTAGAAGGAGAGAGATGGGTGCGAGAGCGTCAGTATTAAGCGGGGGAGAATTGGATAGATGGGAAAAAATTCGGTTAAGGCCAGGAGGAAAGAAAAAATATAGATTAAAACATATAGTATGGGCAAGCAGGGAGCTAGAACGATTCGCAGTTAATCCTGGCCTGCTAGAAAACTCAGAGGGCTGTAGACAGATACTAGGACAGCTACAGCCATCCCTTCAGACAGGATCAGAAGAACTTAAATCATTATATAATACAATAGCAGTCC…
		02-04-UJ-PL5-L10_S250_L001_001	1			AACAGGGACCTGAAAACGAAAGTAAAACCGGAGGAGCTCTCTCGACGCAGGACTCGGCTTGCTGAAGCGCGCACAGCAAGAGGCGAGGGGCGGCGACTGGTGAGTACGCCAAAATTTTTGACTAGCGGAGGCTAGAAGGAGAGAGATGGGTGCGAGAGCGTCAGTATTAAGCGGGGGAGAATTGGATAGATGGGAAAAAATTCGGTTAAGGCCAGGAGGAAAGAAAAAATATAGATTAAAACATATAGTATGGGCAAGCAGGGAGCTAGAACGATTCGCAGTTAATCCTGGCCTGCTAGAAAACTCAGAGGGCTGTAGACAGATACTAGGACAGCTACAGCCATCCCTTCAGACAGGATCAGAAGAACTTAAATCATTATATAATACAATAGCAGTCCT…
		02-04-UJ-PL6-J19_S36_L001_001	1			AACAGGGACCTGAAAACGAAAGTAAAACCGGAGGAGCTCTCTCGACGCAGGACTCGGCTTGCTGAAGCGCGCACAGCAAGAGGCGAGGGGCGGCGACTGGTGAGTACGCCAAAATTTTTGACTAGCGGAGGCTAGAAGGAGAGAGATGGGTGCGAGAGCGTCAGTATTAAGCGGGGGAGAATTGGATAGATGGGAAAAAATTCGGTTAAGGCCAGGAGGAAAGAAAAAATATAGATTAAAACATATAGTATGGGCAAGCAGGGAGCTAGAACGATTCGCAGTTAATCCTGGCCTGCTAGAAAACTCAGAGGGCTGTAGACAGATACTAGGACAGCTACAGCCATCCCTTCAGACAGGATCAGAAGAACTTAAATCATTATATAATACAATAGCAGTCCT…
		02-04-UJ-PL6-M6_S232_L001_001	1			CTAAATCTCTAGCAGTGGCGCCCGAACAGGGACTTGAAAACGAAAGTAAAACCGGAGGAGCTCTCTCGACGCAGGACTCGGCTTGCTGAAGCGCGCACAGCAAGAGGCGAGGGGCGGCGACTGGTGAGTACGCCAAAATTTTTGACTAGCGGAGGCTAGAAGGAGAGAGATGGGTGCGAGAGCGTCAGTATTAAGCGGGGGAGAATTGGATAGATGGGAAAAAATTCGGTTAAGGCCAGGAGGAAAGAAAAAATATAGATTAAAACATATAGTATGGGCAAGCAGGGAGCTAGAACGATTCGCAGTTAATCCTGGCCTGCTAGAAAACTCAGAGGGCTGTAGACAGATACTAGGACAGCTACAGCCATCCCTTCAGACAGGATCAGAAGAACTTAAATC…
		02-04-UJ-PL7-I16_S236_L001_001	1			GAACAGGGACCTGAAAGCGAAAGTAAAACCGGAGGAGCTCTCTCGACGCAGGACTCGGCTTGCTGAAGCGCGCACAGCAAGAGGCGAGGGGCGGCGACTGGTGAGTACGCCAAAATTTTTGACTAGCGGAGGCTAGAAGGAGAGAGATGGGTGCGAGAGCGTCAGTATTAAGCGGGGGAGAATTGGATAGATGGGAAAAAATTCGGTTAAGGCCAGGAGGAAAGAAAAAATATAGATTAAAACATATAGTATGGGCAAGCAGGGAGCTAGAACGATTCGCAGTTAATCCTGGCCTGCTAGAAAACTCAGAGGGCTGTAGACAGATACTAGGACAGCTACAGCCATCCCTTCAGACAGGATCAGAAGAACTTAAATCATTATATAATACAATAGCAGTCC…
		02-04-UJ-PL8-D12_S213_L001_001	1			GGGACCTGAAAGCGAAAGTAAAACCGGAGGAGCTCTCTCGACGCAGGACTCGGCTTGCTGAAGCGCGCACAGCAAGAGGCGAGGGGCGGCGACTGGTGAGTACGCCAAAATTTTTGACTAGCGGAGGCTAGAAGGAGAGAGATGGGTGCGAGAGCGTCAGTATTAAGCGGGGGAGAATTGGATAGATGGGAAAAAATTCGGTTAAGGCCAGGAGGAAAGAAAAAATATAGATTAAAACATATAGTATGGGCAAGCAGGGAGCTAGAACGATTCGCAGTTAATCCTGGCCTGCTAGAAAACTCAGAGGGCTGTAGACAGATACTAGGACAGCTACAGCCATCCCTTCAGACAGGATCAGAAGAACTTAAATCATTATATAATACAATAGCAGTCCTCTAT…
		02-04-UJ-PL8-D17_S215_L001_001	1			ATCTCTAGCAGTGGCGCCCGAACAGACTCTGGTAACTAGAGATCCCTCATTAAATCTCTAGCAGTGGCGCCCGAACAGACTCTGGTAACTAGAGATCCCTCAGACTCTGGTAACTAGAGATCCCTCACCAAATCTCTAGCAGTGGCGCCCGAACAGGGACCTGAAAACGAAAGTAAAACCGGAGGAGCTCTCTCGACGCAGGACTCGGCTTGCTGAAGCGCGCACAGCAAGAGGCGAGGGGCGGCGACTGGTGAGTACGCCAAAATTTTTGACTAGCGGAGGCTAGAAGGAGAGAGATGGGTGCGAGAGCGTCAGTATTAAGCGGGGGAGAATTGGATAGATGGGAAAAAATTCGGTTAAGGCCAGGAGGAAAGAAAAAATATAGATTAAAACATATAG…
		02-04-UJ-PL8-D21_S216_L001_001	1			CTCACTAAATCTCTAGCAGTGGCGCCCGAACAGGGACCTGAAAACGAAAGTAAAACCGGAGGAGCTCTCTCGACGCAGGACTCGGCTTGCTGAAGCGCGCACAGCAAGAGGCGAGGGGCGGCGACTGGTGAGTACGCCAAAATTTTTGACTAGCGGAGGCTAGAAGGAGAGAGATGGGTGCGAGAGCGTCAGTATTAAGCGGGGGAGAATTGGATAGATGGGAAAAAATTCGGTTAAGGCCAGGAGGAAAGAAAAAATATAGATTAAAACATATAGTATGGGCAAGCAGGGAGCTAGAACGATTCGCAGTTAATCCTGGCCTGCTAGAAAACTCAGAGGGCTGTAGACAGATACTAGGACAGCTACAGCCATCCCTTCAGACAGGATCAGAAGAACTTA…
		02-04-UJ-PL8-E21_S218_L001_001	1			GGGACCTGAAAACGAAAGTAAAACCGGAGGAGCTCTCTCGACGCAGGACTCGGCTTGCTGAAGCGCGCACAGCAAGAGGCGAGGGGCGGCGACTGGTGAGTACGCCAAAATTTTTGACTAGCGGAGGCTAGAAGGAGAGAGATGGGTGCGAGAGCGTCAGTATTAAGCGGGGGAGAATTGGATAGATGGGAAAAAATTCGGTTAAGGCCAGGAGGAAAGAAAAAATATAGATTAAAACATATAGTATGGGCAAGCAGGGAGCTAGAACGATTCGCAGTTAATCCTGGCCTGCTAGAAAACTCAGAGGGCTGTAGACAGATACTAGGACAGCTACAGCCATCCCTTCAGACAGGATCAGAAGAACTTAAATCATTATATAATACAATAGCAGTCCTCTAT…
		02-04-UJ-PL9-D9_S93_L001_001	1			GAACAGGGACCTGAAAACGAAAGTAAAACCGGAGGAGCTCTCTCGACGCAGGACTCGGCTTGCTGAAGCGCGCACAGCAAGAGGCGAGGGGCGGCGACTGGTGAGTACGCCAAAATTTTTGACTAGCGGAGGCTAGAAGGAGAGAGATGGGTGCGAGAGCGTCAGTATTAAGCGGGGGAGAATTGGATAGATGGGAAAAAATTCGGTTAAGGCCAGGAGGAAAGAAAAAATATAGATTAAAACATATAGTATGGGCAAGCAGGGAGCTAGAACGATTCGCAGTTAATCCTGGCCTGCTAGAAAACTCAGAGGGCTGTAGACAGATACTAGGACAGCTACAGCCATCCCTTCAGACAGGATCAGAAGAACTTAAATCATTATATAATACAATAGCAGTCC…
		02-04-UJ-PL6-I16_S34_L001_001	2			GAACAGGGACCTGAAAACGAAAGTAAAACCGGAGGAGCTCTCTCGACGCAGGACTCGGCTTGCTGAAGCGCGCACAGCAAGAGGCGAGGGGCGGCGACTGGTGAGTACGCCAAAATTTTTGACTAGCGGAGGCTAGAAGGAGAGAGATGGGTGCGAGAGCGTCAGTATTAAGCGGGGGAGAATTGGATAGATGGGAAAAAATTCGGTTAAGGCCAGGAGGAAAGAAAAAATATAGATTAAAACATATAGTATGGGCAAGCAGGGAGCTAGAACGATTCGCAGTTAATCCTGGCCTGCTAGAAAACTCAGAGGGCTGTAGACAGATACTAGGACAGCTACAGCCATCCCTTCAGACAGGATCAGAAGAACTTAAATCATTATATAATACAATAGCAGTCC…
	P14 - 003-001	03-01-UJ-PL2-N14_S182_L001_001	1	0.22	Yes	GGGACCTGAAAACGAAAGTAAGACCAGAGAAGCTCTCTCGACGCAGGACTCGGCTTGCTGAAGCGCGCACGGCAAGAGGCGAGGGGCGGCGACTGGTGAGTACGCCAAATTTTTGACTAGCGGAGGCTAGAAGGAGAGAGATGGGTGCGAGAGCGTCAGTATTAAGCGGGGGAGAATTGGATAGATGGGAGAAAATTCGGCTAAGGCCAGGAGGAAAGAAAAAATATAAGTTAAAACATATAGTATGGGCAAGCAGGGAGCTAGAACGATTTGCAGTTAATCCTGGCCTTTTAGAGACATCAGAAGGCTGTAGACAAATACTGGGACAGCTACAACCATCACTTCAAACAGGATCAGAGGAACTTAAATCATTATTTAACACAGTAGCAGTCCTCTATT…
		03-01-UJ-PL3-E16_S198_L001_001	2			GAACAGGGACCTGAAAACGAAAGTAAGACCAGAGAAGCTCTCTCGACGCAGGACTCGGCTTGCTGAAGTGCGCACGGCAAGAGGCGAGGGGCGGCGACTGGTGAGTACGCCAAAATTTTTGACTAGCGGAGGCTAGAAGGAGAGAGATGGGTGCGAGAGCGTCAGTATTAAGCGGGGGAGAATTAGATAGATGGGAAAAAATTCGGCTAAGGCCAGGAGGAAAGAAAAAATATAAGTTAAAACATATAGTATGGGCAAGCAGGGAGCTAGAACGATTTGCAGTTAATCCTGGCCTTTTAGAGACATCAGAAGGCTGTAGACAAATACTGGGACAGCTACAACCATCACTTCAAACAGGATCAGAGGAACTTAAATCATTATTTAACACAGTAGCAGTCC…
		03-01-UJ-PL3-J2_S208_L001_001	3		Yes	AACAGGGACTTGAAAGCGAAAGTAAGACCAGAGAAGCTCTCTCGACGCAGGACTCGGCTTGCTGAAGTGCGCACGGCAAGAGGCGAGGGGCGGCGACTGGTGAGTACGCCAAAATTTTTGACTAGCGGAGGCTAGAAGGAGAGAGATGGGTGCGAGAGCGTCAGTATTAAGCGGGGGAGAATTAGATAGATGGGAAAAAATTCGGCTAAGGCCAGGAGGAAAGAAAAAATATAAGTTAAAACATATAGTATGGGCAAGCAGGGAGCTAGAACGATTTGCAGTTAATCCTGGCCTTTTAGAGACATCAGAAGGCTGTAGACAAATACTGGGACAGCTACAACCATCACTTCAAACAGGATCAGAGGAACTTAAATCATTATTTAACACAGTAGCCGCCCT…
		03-01-UJ-PL4-N18_S232_L001_001	4		Yes	GAACAGGGACCTGAAAACGAAAGTAAGACCAGAGAAGCTCTCTCGACGCAGGACTCGGCTTGCTGAAGTGCGCACGGCAAGAGGCGAGGGGCGGCGACTGGTGAGTACGCCAAAATTTTTGACTAGCGGAGGCTAGAAGGAGAGAGATGGGTGCGAGAGCGTCAGTATTAAGCGGGGGAGAATTAGATAGATGGGAAAAAATTCGGCTAAGGCCAGGAGGAAAGAAAAAATATAAGTTAAAACATATAGTATGGGCAAGCAGGGAGCTAGAACGATTTGCAGTTAATCCTGGCCTTTTAGAGACATCAGAAGGCTGTAGACAAATACTGGGACAGCTACAACCATCACTTCAAACAGGATCAGAGGAACTTAAATCATTATTTAACACAGTAGCCGTCC…
		03-01-UJ-PL4-D11_S219_L001_001	5		Yes	GGGACTTGAAAACGAAAGTAAGACCAGAGAAGCTCTCTCGACGCAGGACTCGGCTTGCTGAAGCGCGCACGGCAAGAGGCGAGGGGCGGCGACTGGTGAGTACGCCAAATTTTTGACTAGCGGAGGCTAGAAGGAGAGAGATGGGTGCGAGAGCGTCAGTATTAAGCGGGGGAGAATTGGATAGATGGGAGAAAATTCGGCTAAGGCCAGGAGGAAAGAAAAAATATAAGTTAAAACATATAGTATGGGCAAGCAGGGAGCTAGAACGATTTGCAGTTAATCCTGGCCTTTTAGAGACATCAGAAGGCTGTAGACAAATACTGGGACAGCTACAACCATCACTTCAAACAGGATCAGAGGAACTTAAATCATTATTTAACACAGTAGCAGTCCTCTATT…
		03-01-UJ-PL4-N9_S233_L001_001	5			GACCTGAAAGCGAAAGTAAGACCAGAGAAGCTCTCTCGACGCAGGACTCGGCTTGCTGAAGCGCGCACGGCAAGAGGCGAGGGGCGGCGACTGGTGAGTACGCCAAATTTTTGACTAGCGGAGGCTAGAAGGAGAGAGATGGGTGCGAGAGCGTCAGTATTAAGCGGGGGAGAATTGGATAGATGGGAGAAAATTCGGCTAAGGCCAGGAGGAAAGAAAAAATATAAGTTAAAACATATAGTATGGGCAAGCAGGGAGCTAGAACGATTTGCAGTTAATCCTGGCCTTTTAGAGACATCAGAAGGCTGTAGACAAATACTGGGACAGCTACAACCATCACTTCAAACAGGATCAGAGGAACTTAAATCATTATTTAACACAGTAGCAGTCCTCTATTGT…
		03-01-UJ-PL6-E17_S66_L001_001	6		Yes	GCAGTGGCGCCCGAACAGGGACCTGAAAACGAAAGTAAGACCAGAGAAGCTCTCTCGACGCAGGACTCGGCTTGCTGAAGTGCGCACGGCAAGAGGCGAGGGGCGGCGACTGGTAAGTACGCCAAAATTTTTTGACTAGCGGAGGCTAGAAGGAGAGAGATGGGTGCGAGAGCGTCAGTATTAAGCGGGGGAGAATTAGATAGATGGGAAAAAATTCGGCTAAGGCCAGGAGGAAAGAAAAAATATAAGTTAAAACATATAGTATGGGCAAGCAGGGAGCTAGAACGATTTGCAGTTAATCCTGGCCTTTTAGAGACATCAGAAGGCTGTAGACAAATACTGGGACAGCTACAACCATCACTTCAAACAGGATCAGAGGAACTTAAATCATTATTTAAC…
		03-01-UJ-PL3-L6_S212_L001_001	7		Yes	GGGACTTGAAAACGAAAGTAAGACCAGAGAAGCTCTCTCGACGCAGGACTCGGCTTGCTGAAGCGCGCACGGCAAGAGGCGAGGGGCGGCGACTGGTGAGTACGCCAAAAAATTTTTTGACTAGCGGAGGCTAGAAGGAGAGAGATGGGTGCGAGAGCGTCAGTATTAAGCGGGGGAGAATTGGATAGATGGGAAAAAATTCGGCTAAGGCCAGGAGGAAAGAAAAAATATAAGTTAAAACATATAGTATGGGCAAGCAGGGAGCTAGAACGATTTGCAGTCAATCCTGGCCTTTTAGAGACATCAGAAGGCTGTAGACAAATACTGGGACAGCTACAACCATCACTTCAAACAGGATCAGAGGAACTTAAATCATTATTTAACACAGTAGCAGTCCTC…
		03-01-UJ-PL4-M2_S230_L001_001	8			CTCAGACTCTGGTAACTAGAGATCCCTCAGACTCTGGTAACTAGAGATCCCTCAGACTCTGGTAACTAGAGATCCCTCACAAATCTCTAGCAGTGGCGCCCGAACAGGGACTTGAAAACGAAAGTAAGACCAGAGAAGCTCTCTCGACGCAGGACTCGGCTTGCTGAAGCGCGCACGGCAAGAGGCGAGGGGCGGCGACTGGTGAGTACGCCAAATTTTTGACTAGCGGAGGCTAGAAGGAGAGAGATGGGTGCGAGAGCGTCAGTATTAAGCGGGGGAGAATTGGATAGATGGGAGAAAATTCGGCTAAGGCCAGGAGGAAAGAAAAAATATAAGTTAAAACATATAGTATGGGCAAGCAGGGAGCTAGAACGATTTGCAGTTAATCCTGGCCTTTTA…
	P23 - 003-005	003-005-UJ-PL3-G2_S294_L001_001	1	0.78		CGAACAGGGACTTGAAAGCGAAAGTTAATAGGGACTCGAAAGCGGAAGTTCCAGAGAAGCTCTCTCGACGCAGGACTCGGCTTGCTGAAGTGCACGCAGCAAGAGGCGAGAGCGGCGACTGGTGAGTACGCCAAAAACTTTTGACTAGCAGAGGCTAGAAGGAGAGAGATGGGTGCGAGAGCGTCAGTATTAAGCGGGGGAAAATTAGATTCATGGGAAAAAATTCGGTTAAGGCCAGGGGGAAAGAAAAAATATGGACTGAAACATTTAGTATGGGCAAGCAGGGAGCTGGAAAGATTTGCACTTAACCCCGGCCTTTTAGAAACAGCAGAAGGATGTCAACAGATAATAGAACAGTTACAATCAGCTCTCAAGACAGGATCAGAAGAACTTAAGTCA…
		003-005-UJ-PL3-J4_S297_L001_001	1			GAACAGGGACCTGAAAACGAAAGTTAATAGGGACTCGAAAGCGGAAGTTCCAGAGAAGCTCTCTCGACGCAGGACTCGGCTTGCTGAAGTGCACGCAGCAAGAGGCGAGAGCGGCGACTGGTGAGTACGCCAAAAACTTTTGACTAGCAGAGGCTAGAAGGAGAGAGATGGGTGCGAGAGCGTCAGTATTAAGCGGGGGAAAATTAGATTCATGGGAAAAAATTCGGTTAAGGCCAGGGGGAAAGAAAAAATATAGACTGAAACATTTAGTATGGGCAAGCAGGGAGCTGGAAAGATTTGCACTTAACCCCGGCCTTTTAGAAACAGCAGAAGGATGTCAACAGATAATAGAACAGTTACAATCAGCTCTCAAGACAGGATCAGAAGAACTTAAGTCAT…
		003-005-UJ-PL3-L14_S383_L001_001	1		Yes	AACAGGGACCTGAAAACGAAAGTTAATAGGGACTCGAAAGCGGAAGTTCCAGAGAAGCTCTCTCGACGCAGGACTCGGCTTGCTGAAGTGCACGCAGCAAGAGGCGAGAGCGGCGACTGGTGAGTACGCCAAAAACTTTTGACTAGCAGAGGCTAGAAGGAGAGAGATGGGTGCGAGAGCGTCAGTATTAAGCGGGGGAAAATTAGATTCATGGGAAAAAATTCGGTTAAGGCCAGGGGGAAAGAAAAAATATAGACTGAAACATTTAGTATGGGCAAGCAGGGAGCTGGAAAGATTTGCACTTAACCCCGGCCTTTTAGAAACAGCAGAAGGATGTCAACAGATAATAGAACAGTTACAATCAGCTCTCAAGACAGGATCAGAAGAACTTAAGTCATT…
		003-005-UJ-PL3-O1_S8_L001_001	1			GAACAGGGACCTGAAAACGAAAGTTAATAGGGACTCGAAAGCGGAAGTTCCAGAGAAGCTCTCTCGACGCAGGACTCGGCTTGCTGAAGTGCACGCAGCAAGAGGCGAGAGCGGCGACTGGTGAGTACGCCAAAAACTTTTGACTAGCAGAGGCTAGAAGGAGAGAGATGGGTGCGAGAGCGTCAGTATTAAGCGGGGGAAAATTAGATTCATGGGAAAAAATTCGGTTAAGGCCAGGGGGAAAGAAAAAATATAGACTGAAACATTTAGTATGGGCAAGCAGGGAGCTGGAAAGATTTGCACTTAACCCCGGCCTTTTAGAAACAGCAGAAGGATGTCAACAGATAATAGAACAGTTACAATCAGCTCTCAAGACAGGATCAGAAGAACTTAAGTCAT…
		003-005-UJ-PL4-F12_S29_L001_001	1			GAACAGGGACCTGAAAACGAAAGTTAATAGGGACTCGAAAGCGGAAGTTCCAGAGAAGCTCTCTCGACGCAGGACTCGGCTTGCTGAAGTGCACGCAGCAAGAGGCGAGAGCGGCGACTGGTGAGTACGCCAAAAACTTTTGACTAGCAGAGGCTAGAAGGAGAGAGATGGGTGCGAGAGCGTCAGTATTAAGCGGGGGAAAATTAGATTCATGGGAAAAAATTCGGTTAAGGCCAGGGGGAAAGAAAAAATATAGACTGAAACATTTAGTATGGGCAAGCAGGGAGCTGGAAAGATTTGCACTTAACCCCGGCCTTTTAGAAACAGCAGAAGGATGTCAACAGATAATAGAACAGTTACAATCAGCTCTCAAGACAGGATCAGAAGAACTTAAGTCAT…
		003-005-UJ-PL4-K18_S319_L001_001	1			CATGGGAAATCTCTAGCAGTGGCGCCCGAACAGGGACTTGAAAACGAAAGTTAATAGGGACTCGAAAGCGGAAGTTCCAGAGAAGCTCTCTCGACGCAGGACTCGGCTTGCTGAAGTGCACGCAGCAAGAGGCGAGAGCGGCGACTGGTGAGTACGCCAAAAACTTTTGACTAGCAGAGGCTAGAAGGAGAGAGATGGGTGCGAGAGCGTCAGTATTAAGCGGGGGAAAATTAGATTCATGGGAAAAAATTCGGTTAAGGCCAGGGGGAAAGAAAAAATATAGACTGAAACATTTAGTATGGGCAAGCAGGGAGCTGGAAAGATTTGCACTTAACCCCGGCCTTTTAGAAACAGCAGAAGGATGTCAACAGATAATAGAACAGTTACAATCAGCTCTCA…
		003-005-UJ-PL4-L17_S46_L001_001	1			GGGACCTGAAAACGAAAGTTAATAGGGACTCGAAAGCGGAAGTTCCAGAGAAGCTCTCTCGACGCAGGACTCGGCTTGCTGAAGTGCACGCAGCAAGAGGCGAGAGCGGCGACTGGTGAGTACGCCAAAAACTTTTGACTAGCAGAGGCTAGAAGGAGAGAGATGGGTGCGAGAGCGTCAGTATTAAGCGGGGGAAAATTAGATTCATGGGAAAAAATTCGGTCAAGGCCAGGGGGAAAGAAAAAATATAGACTGAAACATTTAGTATGGGCAAGCAGGGAGCTGGAAAGATTTGCACTTAACCCCGGCCTTTTAGAAACAGCAGAAGGATGTCAACAGATAATAGAACAGTTACAATCAGCTCTCAAGACAGGATCAGAAGAACTTAAGTCATTATAT…
		003-005-UJ-PL4-K19_S45_L001_001	2		Yes	AACAGGGACTTGAAAACGAAAGTTAATAGGGACTCGAAAGCGGAAGTTCCAGAGAAGCTCTCTCGACGCAGGACTCGGCTTGCTGAAGTGCACGCAGCAAGAGGCGAGAGCGGCGACTGGTGAGTACGCCAAAAACTTTTGACTAGCAGAGGCTAGAAGGAGAGAGATGGGTGCGAGAGCGTCAGTATTAAGCGGGGGAAAATTAGATTCATGGGAAAAAATTCGGTTAAGGCCAGGGGGAAAGAAAAAATATAGACTGAAACATTTAGTATGGGCAAGCAGGGAGCTGGAAAGATTTGCACTTAACCCCGGCCTTTTAGAAACAGCAGAAGGATGTCAACAGATAATAGAACAGTTACAATCAGCCCTCAAGACAGGATCAGAAGAACTTAAGTCATT…
		003-005-UJ-PL4-B5_S22_L001_001	3		Yes	GGGACCTGAAAACGAAAGTTAATAGGGACTCGAAAGCGGAAGTTCCAGAGAAGCTCTCTCGACGCAGGACTCGGCTTGCTGAAGTGCACGCAGCAAGAGGCGAGAGCGGCGACTGGTGAGTACGCCAAAAACTTTTGACTAGCAGAGGCTAGAAGGAGAGAGATGGGTGCGAGAGCGTCAGTATTAAGCGGGGGAAAATTAGATTCATGGGAAAAAATTCGGTTAAGGCCAGGGGGAAAGAAAAAATATAGACTGAAACATTTAGTATGGGCAAGCAGGGAGCTGGAAAGATTTGCACTTAACCCCGGCCTTTTAGAAACAGCAGAAGGATGTCAACAGATAATAGAACAGTTACAATCAGCTCTCAAGACAGGATCAGAAGAACTTAAGTCATTATAT…
	P28 - 005-004	005-004-UJ-PL3-G14_S136_L001_001	1			GGACTTGAAAGCGAAAGTAGAACCAGAGAAGGTCTCTCGACGCAGGACTCGGCTTGCTGAAGCGCGCACGGCAAGAGGCGAGGGGCGGCGAACGGTGAGTACGCCATTTTTTGACTAGCGGAGGCTAGAAGGAGAGAGATGGGTGCGAGAGCGTCAGTATTAAGCGGCGGAGAATTAGATAGATGGGAAAAAATTCGATTAAGGCCAGGGGGAAAGAAAAAATATAGACTAAAACATATAGTATGGGCAAGCAGGGAACTAGAACGATTCGCAGTTAATCCTGGCCTATTAGAAACATCAGAAGGCTGTAGACAAATAATAGGACAGCTACAACCATCCCTTCAGACAGGATCAGAAGAACTTAGGTCATTATATAATACAATAGCAGTTCTCTATTGT…
	P35 - 008-004	008-004-UJ-PL1-K2_S17_L001_001	1			AACAGGGACTTGAAAACGAAAGTAAAACCAGAGAAGATCTCTCGACGCAGGACTCGGCTTGCTGAAGCGCGCACGGCAAGAGGAGAGAGCGGCGACTGGTGAGTACGCCAATTTTTTGACTAGCGGAGGCTAGAAGGAGAGAGATGGGTGCGAGAGCGTCAATATTAAGCGGGGGAAAACTAGATGCATGGGAAAAAATTCGGCTAAGACCAGGGGGAAAGAAAAAATATAGATTAAAGCATCTAGTATGGGCAAGCAGGGAACTAGAACGATTTGCAATGAATCCTGAACTTCTAGAAACGCCAGAAGGATGTAGGCAGATAATAGCACAGCTACAAGCATCCCTTCAGACAGGATCCGAAGAACTCAGATCATTGTTTAATACAATAGCAGTCCTCT…
		008-004-UJ-PL2-A1_S26_L001_001	2			GAACAGGGACTTGAAAGCGAAAGTAAAACCAGAGAAGATCTCTCGACGCAGGACTCGGCTTGCTGAAGCGCGCACGGCAAGAGGAGAGAGCGGCGACTGGTGAGTACGCCAATTTTTTGACTAGCGGAGGCTAGAAGGAGAGAGATGGGTGCGAGAGCGTCAATATTAAGCGGGGGAAAACTAGATGCATGGGAAAAAATTCGGCTAAGACCAGGGGGAAAGAAAAAATATAGATTAAAGCATCTAGTATGGGCAAGCAGGGAACTAGAACGATTTGCAATGAATCCTGAACTTCTAGAAACGCCAGAAGGATGTAGGCAGATAATAGCACAGCTACAAGCATCCCTTCAGACAGGATCCGAAGAACTCAGATCATTGTTTAATACAATAGCAGTCCTC…
	P56 - 001-033	001-033-UJ-PL3-D3_S299_L001_001	1		Yes	GGACCTGAAAACGAAAGTAAGACCAGAGGAGATCTCTCGACGCAGGACTCGGCTTGCTGAAGCGCGCACAGCAAGAGGCGAGGGGCGGCGACTGGTGAGTACGCCAAAAATTTTTTGACTAGCGGAGGCTAGAAGGAGAGAGATGGGTGCGAGAGCGTCAGTATTAAGCGGGGGAGAATTGGATAGATGGGAAAAAATTCGGTTAAGGCCAGGGGGAAAGAAACAATATAAGCTAAAACATTTGGTATGGGCAAGCAGGGAGCTAGAACGATTCGCAGTCAATCCTGGCCTGTTAGAAACATCAGAAGGCTGCAGACAGATACTGGGACAGCTACAACCAGCCCTTCAGACAGGTTCAGAAGAACTTAAATCACTATATAATACAGTAGCAACCCTCTA…
	P58 - 002-011	002-011-UJ-PL1-F19_S202_L001_001	1	1		AACAGGGACCTGAAAACGAAAGTAGAACCAGAGGAGCTCTCTCGACGCAGGACTCGGCTTGCTGAAGCGCGCACAGCAAGAGGCGAGGGGCGGCGACTGGTGAGTACGCCATAATTTTGACTAGCGGAGGCTAGAAGGAGAGAGATGGGTGCGAGAGCGTCAGTATTAAGCGGGGGAGAATTAGATAGATGGGAAAAAATTCGGTTAAGGCCAGGGGGAAAGAAAAAATATAGATTAAAACATGTAGTATGGGCAAGCAGGGAACTAGAACGATTCGCAGTCAATCCTGGCCTGTTAGAAACATCAGATGGCTGTAAACAAATACTGAGACAGCTACAACCATCCCTTCAGACAGGATCAGAAGAACTTAGATCATTATTCAATACAGTAGCAACCCTC…
		002-011-UJ-PL2-A15_S209_L001_001	1			GGGACCTGAAAACGAAAGTAGAACCAGAGGAGCTCTCTCGACGCAGGACTCGGCTTGCTGAAGCGCGCACAGCAAGAGGCGAGGGGCGGCGACTGGTGAGTACGCCATAATTTTGACTAGCGGAGGCTAGAAGGAGAGAGATGGGTGCGAGAGCGTCAGTACTAAGCGGGGGAGAATTAGATAGATGGGAAAAAATTCGGTTAAGGCCAGGGGGAAAGAAAAAATATAGACTAAAACATGTAGTATGGGCAAGCAGGGAACTAGAACGATTCGCAGTCAATCCTGGCCTGTTAGAAACATCAGATGGCTGTAAACAAATACTGAGACAGCTACAACCATCCCTTCAGACAGGATCAGAAGAACTTAGATCATTATTCAATACAGTAGCAACCCTCTATT…
		002-011-UJ-PL2-A17_S210_L001_001	1			GGACCTGAAAGCGAAAGTAGAACCAGAGGAGCTCTCTCGACGCAGGACTCGGCTTGCTGAAGCGCGCACAGCAAGAGGCGAGGGGCGGCGACTGGTGAGTACGCCATAATTTTGACTAGCGGAGGCTAGAAGGAGAGAGATGGGTGCGAGAGCGTCAGTATTAAGCGGGGGAGAATTAGATAGATGGGAAAAAATTCGGTTAAGGCCAGGGGGAAAGAAAAAATATAGACTAAAACATGTAGTATGGGCAAGCAGGGAACTAGAACGATTCGCAGTCAATCCTGGCCTGTTAGAAACATCAGATGGCTGTAAACAAATACTGAGACAGCTACAACCATCCCTTCAGACAGGATCAGAAGAACTTAGATCATTATTCAATACAGTAGCAACCCTCTATTG…
		002-011-UJ-PL2-E6_S215_L001_001	1			GAACAGGGACCTGAAAGCGAAAGTAGAACCAGAGGAGCTCTCTCGACGCAGGACTCGGCTTGCTGAAGCGCGCACAGCAAGAGGCGAGGGGCGGCGACTGGTGAGTACGCCATAATTTTGACTAGCGGAGGCTAGAAGGAGAGAGATGGGTGCGAGAGCGTCAGTATTAAGCGGGGGAGAATTAGATAGATGGGAAAAAATTCGGTTAAGGCCAGGGGGAAAGAAAAAATATAGACTAAAACATGTAGTATGGGCAAGCAGGGAACTAGAACGATTCGCAGTCAATCCTGGCCTGTTAGAAACATCAGATGGCTGTAAACAAATACTGAGACAGCTACAACCATCCCTTCAGACAGGATCAGAAGAACTTAGATCATTATTCAATACAGTAGCAACCCT…
		002-011-UJ-PL2-P1_S221_L001_001	1			GAACAGGGACCTGAAAGCGAAAGTAGAACCAGAGGAGCTCTCTCGACGCAGGACTCGGCTTGCTGAAGCGCGCACAGCAAGAGGCGAGGGGCGGCGACTGGTGAGTACGCCATAATTTTGACTAGCGGAGGCTAGAAGGAGAGAGATGGGTGCGAGAGCGTCAGTATTAAGCGGGGGAGAATTAGATAGATGGGAAAAAATTCGGTTAAGGCCAGGGGGAAAGAAAAAATATAGACTAAAACATGTAGTATGGGCAAGCAGGGAACTAGAACGATTCGCAGTCAATCCTGGCCTGTTAGAAACATCAGATGGCTGTAAACAAATACTGAGACAGCTACAACCATCCCTTCAGACAGGATCAGAAGAACTTAGATCATTATTCAATACAGTAGCAACCCT…
		002-011-UJ-PL3-B12_S223_L001_001	1			GAACAGGGACCTGAAAGCGAAAGTAGAACCAGAGGAGCTCTCTCGACGCAGGACTCGGCTTGCTGAAGCGCGCACAGCAAGAGGCGAGGGGCGGCGACTGGTGAGTACGCCATAATTTTGACTAGCGGAGGCTAGAAGGAGAGAGATGGGTGCGAGAGCGTCAGTATTAAGCGGGGGAGAATTAGATAGATGGGAAAAAATTCGGTTAAGGCCAGGGGGAAAGAAAAAATATAGACTAAAACATGTAGTATGGGCAAGCAGGGAACTAGAACGATTCGCAGTCAATCCTGGCCTGTTAGAAACATCAGATGGCTGTAAACAAATACTGAGACAGCTACAACCATCCCTTCAGACAGGATCAGAAGAACTTAGATCATTATTCAATACAGTAGCAACCCT…
		002-011-UJ-PL3-B18_S224_L001_001	1			GAACAGGGACTTGAAAGCGAAAGTAGAACCAGAGGAGCTCTCTCGACGCAGGACTCGGCTTGCTGAAGCGCGCACAGCAAGAGGCGAGGGGCGGCGACTGGTGAGTACGCCATAATTTTGACTAGCGGAGGCTAGAAGGAGAGAGATGGGTGCGAGAGCGTCAGTATTAAGCGGGGGAGAATTAGATAGATGGGAAAAAATTCGGTTAAGGCCAGGGGGAAAGAAAAAATATAGACTAAAACATGTAGTATGGGCAAGCAGGGAACTAGAACGATTCGCAGTCAATCCTGGCCTGTTAGAAACATCAGATGGCTGTAAACAAATACTGAGACAGCTACAACCATCCCTTCAGACAGGATCAGAAGAACTTAGATCATTATTCAATACAGTAGCAACCCT…
		002-011-UJ-PL3-E2_S225_L001_001	1		Yes - on the rebound side	GAACAGGGACTTGAAAGCGAAAGTAGAACCAGAGGAGCTCTCTCGACGCAGGACTCGGCTTGCTGAAGCGCGCACAGCAAGAGGCGAGGGGCGGCGACTGGTGAGTACGCCATAATTTTGACTAGCGGAGGCTAGAAGGAGAGAGATGGGTGCGAGAGCGTCAGTATTAAGCGGGGGAGAATTAGATAGATGGGAAAAAATTCGGTTAAGGCCAGGGGGAAAGAAAAAATATAGACTAAAACATGTAGTATGGGCAAGCAGGGAACTAGAACGATTCGCAGTCAATCCTGGCCTGTTAGAAACATCAGATGGCTGTAAACAAATACTGAGACAGCTACAACCATCCCTTCAGACAGGATCAGAAGAACTTAGATCATTATTCAATACAGTAGCAACCCT…
		002-011-UJ-PL3-O10_S229_L001_001	1			GAACAGGGACCTGAAAGCGAAAGTAGAACCAGAGGAGCTCTCTCGACGCAGGACTCGGCTTGCTGAAGCGCGCACAGCAAGAGGCGAGGGGCGGCGACTGGTGAGTACGCCATAATTTTGACTAGCGGAGGCTAGAAGGAGAGAGATGGGTGCGAGAGCGTCAGTATTAAGCGGGGGAGAATTAGATAGATGGGAAAAAATTCGGTTAAGGCCAGGGGGAAAGAAAAAATATAGACTAAAACATGTAGTATGGGCAAGCAGGGAACTAGAACGATTCGCAGTCAATCCTGGCCTGTTAGAAACATCAGATGGCTGTAAACAAATACTGAGACAGCTACAACCATCCCTTCAGACAGGATCAGAAGAACTTAGATCATTATTCAATACAGTAGCAACCCT…
		002-011-UJ-PL3-P5_S233_L001_001	1			GGACCTGAAAGCGAAAGTAGAACCAGAGGAGCTCTCTCGACGCAGGACTCGGCTTGCTGAAGCGCGCACAGCAAGAGGCGAGGGGCGGCGACTGGTGAGTACGCCATAATTTTGACTAGCGGAGGCTAGAAGGAGAGAGATGGGTGCGAGAGCGTCAGTATTAAGCGGGGGAGAATTAGATAGATGGGAAAAAATTCGGTTAAGGCCAGGGGGAAAGAAAAAATATAGACTAAAACATGTAGTATGGGCAAGCAGGGAACTAGAACGATTCGCAGTCAATCCTGGCCTGTTAGAAACATCAGATGGCTGTAAACAAATACTGAGACAGCTACAACCATCCCTTCAGACAGGATCAGAAGAACTTAGATCATTATTCAATACAGTAGCAACCCTCTATTG…
		002-011-UJ-PL3-P12_S230_L001_001	1			AACAGGGACCTGAAAGCGAAAGTAGAACCAGAGGAGCTCTCTCGACGCAGGACTCGGCTTGCTGAAGCGCGCACAGCAAGAGGCGAGGGGCGGCGACTGGTGAGTACGCCATAATTTTGACTAGCGGAGGCTAGAAGGAGAGAGATGGGTGCGAGAGCGTCAGTATTAAGCGGGGGAGAATTAGATAGATGGGAAAAAATTCGGTTAAGGCCAGGGGGAAAGAAAAAATATAGACTAAAACATGTAGTATGGGCAAGCAGGGAACTAGAACGATTCGCAGTCAATCCTGGCCTGTTAGAAACATCAGATGGCTGTAAACAAATACTGAGACAGCTACAACCATCCCTTCAGACAGGATCAGAAGAACTTAGATCATTATTCAATACAGTAGCAACCCTC…
		002-011-UJ-PL4-B10_S236_L001_001	1			GGACTTGAAAGCGAAAGTAGAACCAGAGGAGCTCTCTCGACGCAGGACTCGGCTTGCTGAAGCGCGCACAGCAAGAGGCGAGGGGCGGCGACTGGTGAGTACGCCATAATTTTGACTAGCGGAGGCTAGAAGGAGAGAGATGGGTGCGAGAGCGTCAGTATTAAGCGGGGGAGAATTAGATAGATGGGAAAAAATTCGGTTAAGGCCAGGGGGAAAGAAAAAATATAGACTAAAACATGTAGTATGGGCAAGCAGGGAACTAGAACGATTCGCAGTCAATCCTGGCCTGTTAGAAACATCAGATGGCTGTAAACAAATACTGAGACAGCTACAACCATCCCTTCAGACAGGATCAGAAGAACTTAGATCATTATTCAATACAGTAGCAACCCTCTATTG…
		002-011-UJ-PL4-F7_S239_L001_001	1			GAACAGGACCTGAAAACGAAAGTAGAACCAGAGGAGCTCTCTCGACGCAGGACTCGGCTTGCTGAAGCGCGCACAGCAAGAGGCGAGGGGCGGCGACTGGTGAGTACGCCATAATTTTGACTAGCGGAGGCTAGAAGGAGAGAGATGGGTGCGAGAGCGTCAGTATTAAGCGGGGGAGAATTAGATAGATGGGAAAAAATTCGGTTAAGGCCAGGGGGAAAGAAAAAATATAGACTAAAACATGTAGTATGGGCAAGCAGGGAACTAGAACGATTCGCAGTCAATCCTGGCCTGTTAGAAACATCAGATGGCTGTAAACAAATACTGAGACAGCTACAACCATCCCTTCAGACAGGATCAGAAGAACTTAGATCATTATTCAATACAGTAGCAACCCTC…
		002-011-UJ-PL4-J9_S241_L001_001	1			GAACAGGGACCTGAAAGCGAAAGTAGAACCAGAGGAGCTCTCTCGACGCAGGACTCGGCTTGCTGAAGCGCGCACAGCAAGAGGCGAGGGGCGGCGACTGGTGAGTACGCCATAATTTTGACTAGCGGAGGCTAGAAGGAGAGAGATGGGTGCGAGAGCGTCAGTATTAAGCGGGGGAGAATTAGATAGATGGGAAAAAATTCGGTTAAGGCCAGGGGGAAAGAAAAAATATAGACTAAAACATGTAGTATGGGCAAGCAGGGAACTAGAACGATTCGCAGTCAATCCTGGCCTGTTAGAAACATCAGATGGCTGTAAACAAATACTGAGACAGCTACAACCATCCCTTCAGACAGGATCAGAAGAACTTAGATCATTATTCAATACAGTAGCAACCCT…
		002-011-UJ-PL4-N21_S242_L001_001	1			GAACAGGGACCTGAAAACGAAAGTAGAACCAGAGGAGCTCTCTCGACGCAGGACTCGGCTTGCTGAAGCGCGCACAGCAAGAGGCGAGGGGCGGCGACTGGTGAGTACGCCATAATTTTGACTAGCGGAGGCTAGAAGGAGAGAGATGGGTGCGAGAGCGTCAGTATTAAGCGGGGGAGAATTAGATAGATGGGAAAAAATTCGGTTAAGGCCAGGGGGAAAGAAAAAATATAGACTAAAACATGTAGTATGGGCAAGCAGGGAACTAGAACGATTCGCAGTCAATCCTGGCCTGTTAGAAACATCAGATGGCTGTAAACAAATACTGAGACAGCTACAACCATCCCTTCAGACAGGATCAGAAGAACTTAGATCATTATTCAATACAGTAGCAACCCT…
		002-011-UJ-PL4-P17_S244_L001_001	1			CTAGCAGTGGCGCCCGAACAGGGACCTGAAAGCGAAAGTAGAACCAGAGGAGCTCTCTCGACGCAGGACTCGGCTTGCTGAAGCGCGCACAGCAAGAGGCGAGGGGCGGCGACTGGTGAGTACGCCATAATTTTGACTAGCGGAGGCTAGAAGGAGAGAGATGGGTGCGAGAGCGTCAGTATTAAGCGGGGGAGAATTAGATAGATGGGAAAAAATTCGGTTAAGGCCAGGGGGAAAGAAAAAATATAGACTAAAACATGTAGTATGGGCAAGCAGGGAACTAGAACGATTCGCAGTCAATCCTGGCCTGTTAGAAACATCAGATGGCTGTAAACAAATACTGAGACAGCTACAACCATCCCTTCAGACAGGATCAGAAGAACTTAGATCATTATTCAA…
		002-011-UJ-PL5-A22_S246_L001_001	1			GGGACCTGAAAGCGAAAGTAGAACCAGAGGAGCTCTCTCGACGCAGGACTCGGCTTGCTGAAGCGCGCACAGCAAGAGGCGAGGGGCGGCGACTGGTGAGTACGCCATAATTTTGACTAGCGGAGGCTAGAAGGAGAGAGATGGGTGCGAGAGCGTCAGTATTAAGCGGGGGAGAATTAGATAGATGGGAAAAAATTCGGTTAAGGCCAGGGGGAAAGAAAAAATATAGACTAAAACATGTAGTATGGGCAAGCAGGGAACTAGAACGATTCGCAGTCAATCCTGGCCTGTTAGAAACATCAGATGGCTGTAAACAAATACTGAGACAGCTACAACCATCCCTTCAGACAGGATCAGAAGAACTTAGATCATTATTCAATACAGTAGCAACCCTCTATT…
	P60 - 003-018	003-018-UJ-PL2-O24_S323_L001_001	1	0	Yes	GAACAGGGACTTGAAAGCGAAAGAGAAACCAGAGGAGATCTCTCGACGCAGGACTCGGCTTGCTGAAGCGCGCATAGCAAGAGGCGAGGAGCGGCGACTGGTGAGTACGCCAAAAATTTTGACTAGCGGAGGCTAGAAGGAGAGAGATGGGTGCGAGAGCGTCAGTATTAAGTGGCGGAGAATTAGATCGATGGGAAAAAATTCGGTTAAGGCCAGGAGGAAAGAAACAATATAAATTAAAACATATAGTATGGGCAAGCAGGGAGCTAGAACGATTTGCAGTCAACCCTGGCCTGTTAGAAACATCAGAAGGCTGTAGAAAGATATTGGGACAGTTACAACCATCCCTTCAGACAGGATCAGAAGAACTTAAATCGCTATATAATACAATAGCAGTCC…
		003-018-UJ-PL3-G18_S336_L001_001	2		Yes	GAACAGGGACCTGAAAGCGAAAGAGAAACCAGAGGAGATCTCTCGACGCAGGACTCGGCTTGCTGAAGCGCGCATAGCAAGAGGCGAGGAGCGGCGACTGGTGAGTACGCCAAAAATTTTGACTAGCGGAGGCTAGAAGGAGAGAGATGGGTGCGAGAGCGTCAGTATTAAGTGGCGGAGAATTAGATCGATGGGAAAAAATTCGGTTAAGGCCAGGAGGAAAGAAACAATATAAATTAAAACATATAGTATGGGCAAGCAGGGAGCTAGAACGATTTGCAGTCAACCCTGGCCTGTTAGAAACATCAGAAGGCTGTAGAAAGATATTGGGACAGTTACAACCATCCCTTCAGACAGGATCAGAAGAACTTAAATCGCTATATAATACAATAGCAGTCC…
		003-018-UJ-PL3-J22_S340_L001_001	3		Yes	GGGACCTGAAAGCGAAAGAGAAACCAGAGGAGATCTCTCGACGCAGGACTCGGCTTGCTGAAGCGCGCATAGCAAGAGGCGAGGAGCGGCGACTGGTGAGTACGCCAAAAATTTTGACTAGCGGAGGCTAGAAGGAGAGAGATGGGTGCGAGAGCGTCAGTATTAAGTGGCGGAGAATTAGATCGATGGGAAAAAATTCGGTTAAGGCCAGGAGGAAAGAAACAATATAAATTAAAACATATAGTATGGGCAAGCAGGGAGCTAGAACGATTTGCAGTCAACCCTGGCCTGTTAGAAACATCAGAAGGCTGTAGAAAGATATTGGGACAGTTACAACCATCCCTTCAGACAGGATCAGAAGAACTTAAATCGCTATATAATACAATAGCAGTCCTTTAT…
*Clones were classified by numbers based on envelope sequence identity. Clonality, expressed as the percentage of identical proviral clones, was calculated only for individuals with ≥3 intact sequences. Sequences selected for pseudovirus production are indicated

## Sheet: Table 03
					Autologous		3BNC117		10-1074
Study Arm	Participant ID	Sequence name	Clone classification	Selected for pseudovirus	IC50	IC80	IC50	IC80	IC50	IC80
Arm A	P04 - 001-005	001-005-UJ-M13_S5_L001_001	1	Yes	>500	>500	0.427	0.847	0.243	0.586
		001-005-UJ-PL2-C17_S191_L001_001	1
	P05 - 001-008	01-08-UJ-PL6-D17_S130_L001_001	1	Yes	>500	>500	0.08	0.585	>50	>50
		01-08-UJ-PL6-G21_S156_L001_001	2	Yes	500	500	0.374	1.781	>50	>50
		01-08-UJ-PL7-O5_S87_L001_001	3	Yes	>500	>500	0.062	0.791	>50	>50
		01-08-UJ-PL7-O9_S88_L001_001	4	Yes	>500	>500	0.043	0.707	>50	>50
	P07 - 001-010	01-10-UJ-PL4-M14_S94_L001_001	1	Yes	>500	>500	0.075	0.248	0.004	0.011
		01-10-UJ-PL7-I9_S240_L001_001	2	Yes	>500	>500	0.04	0.186	0.003	0.01
	P15 - 003-003	003-003-UJ-M1_S81_L001_001	1
		03-03-UJ-PL1-J7_S54_L001_001	2	Yes	1.148	3.668	0.007	0.036	<0.001	0.007
		003-003-UJ-L21_S80_L001_001	3	Yes	1.34	3.24	0.01	0.017	0.001	0.005
		03-03-UJ-PL4-L3_S285_L001_001	3
	P18 - 004-003	004-003-UJ-PL2-I24_S160_L001_001	1	Yes	>500	>500	46.167	>50	0.003	0.013
	P19 - 007-001	07-01-UJ-PL5-F19_S236_L001_001	1	Yes	>500	>500	0.626	1.584	0.019	0.058
	P21 - 005-001	005-001-UJ-PL3-N14_S203_L001_001	1
		05-01-UJ-PL5-D11_S232_L001_001	1
		05-01-UJ-PL5-I5_S240_L001_001	1
		05-01-UJ-PL5-M16_S250_L001_001	1	Yes	24.126	64.777	0.01	0.039	0.005	0.013
		005-001-UJ-PL2-H4_S186_L001_001	2	Yes	36.071	104.17	0.009	0.04	0.002	0.009
		05-01-UJ-PL5-L20_S247_L001_001	3	Yes	46.234	120.823	0.017	0.049	0.003	0.014
		005-001-UJ-PL3-L12_S201_L001_001	4	Yes	38.575	136.924	0.018	0.051	0.007	0.02
	P24 - 003-006	003-006-UJ-PL4-E12_S111_L001_001	1	Yes	74.379	240.225	0.023	0.097	0.001	0.008
		003-006-UJ-E24_S84_L001_001	2
		003-006-UJ-PL4-K8_S120_L001_001	2	Yes	>500	>500	0.016	0.07	0.005	0.016
	P32 - 008-001	008-001-UJ-PL1-C8_S333_L001_001	1
		008-001-UJ-PL1-F18_S338_L001_001	1
		008-001-UJ-PL1-L16_S342_L001_001	1
		008-001-UJ-PL2-I20_S182_L001_001	1
		008-001-UJ-PL2-J24_S184_L001_001	1
		008-001-UJ-PL2-N14_S374_L001_001	1
		008-001-UJ-PL4-A20_S21_L001_001	1	Yes	6.983	22.124	0.074	0.483	0.001	0.006
		008-001-UJ-PL4-D20_S25_L001_001	1
		008-001-UJ-PL4-D6_S26_L001_001	1
		008-001-UJ-PL4-H9_S32_L001_001	1
		008-001-UJ-PL4-K15_S212_L001_001	1
		008-001-UJ-PL4-K22_S40_L001_001	1
		008-001-UJ-PL5-E21_S57_L001_001	1
		008-001-UJ-PL5-N17_S69_L001_001	1
		008-001-UJ-PL5-N18_S70_L001_001	1
		008-001-UJ-PL6-A13_S74_L001_001	1
		008-001-UJ-PL6-D4_S82_L001_001	1
		008-001-UJ-PL6-F9_S221_L001_001	1
		008-001-UJ-PL6-G16_S222_L001_001	1
		008-001-UJ-PL6-N8_S90_L001_001	1
		008-001-UJ-PL6-O7_S91_L001_001	1
		008-001-UJ-PL7-C21_S96_L001_001	1
		008-001-UJ-PL7-E7_S99_L001_001	1
		008-001-UJ-PL8-B4_S231_L001_001	1
		008-001-UJ-PL8-C24_S232_L001_001	1
		008-001-UJ-PL8-D15_S130_L001_001	1
		008-001-UJ-PL8-D21_S233_L001_001	1
		008-001-UJ-PL8-E3_S234_L001_001	1
		008-001-UJ-PL8-I14_S237_L001_001	1
		008-001-UJ-PL8-I8_S238_L001_001	1
		008-001-UJ-PL8-K7_S146_L001_001	1
		008-001-UJ-PL4-K21_S39_L001_001	2	Yes	12.274	37.121	0.047	0.198	0.001	0.003
		008-001-UJ-PL4-N15_S45_L001_001	3	Yes	8.01	42.401	0.021	0.117	<0.001	0.001
		008-001-UJ-PL8-G20_S137_L001_001	4	Yes	25.939	138.762	0.027	0.169	<0.001	<0.001
		008-001-UJ-PL1-C18_S331_L001_001	5
		008-001-UJ-PL1-D7_S165_L001_001	5
		008-001-UJ-PL1-J19_S341_L001_001	5
		008-001-UJ-PL2-B20_S355_L001_001	5
		008-001-UJ-PL2-F14_S358_L001_001	5
		008-001-UJ-PL2-L17_S186_L001_001	5
		008-001-UJ-PL2-P13_S376_L001_001	5
		008-001-UJ-PL4-M23_S42_L001_001	5	Yes	6.893	22.026	0.05	>50	<0.001	0.005
		008-001-UJ-PL5-H12_S216_L001_001	5
		008-001-UJ-PL5-J17_S64_L001_001	5
		008-001-UJ-PL5-L14_S66_L001_001	5
		008-001-UJ-PL6-C12_S76_L001_001	5
		008-001-UJ-PL7-J11_S107_L001_001	5
		008-001-UJ-PL7-L15_S111_L001_001	5
		008-001-UJ-PL7-O11_S115_L001_001	5
		008-001-UJ-PL7-O5_S117_L001_001	5
		008-001-UJ-PL7-P21_S120_L001_001	5
		008-001-UJ-PL8-C5_S128_L001_001	5
		008-001-UJ-PL8-G22_S138_L001_001	5
		008-001-UJ-PL8-K24_S145_L001_001	5
		008-001-UJ-PL4-J12_S36_L001_001	6	Yes	6.619	20.423	0.091	>50	<0.001	0.003
		008-001-UJ-PL2-I5_S183_L001_001	7	Yes	5.233	15.545	0.041	>50	<0.001	0.003
		008-001-UJ-PL2-A5_S176_L001_001	8
		008-001-UJ-PL2-D21_S357_L001_001	8
		008-001-UJ-PL2-G5_S178_L001_001	8
		008-001-UJ-PL2-G9_S179_L001_001	8
		008-001-UJ-PL2-K15_S185_L001_001	8
		008-001-UJ-PL3-N2_S202_L001_001	8
		008-001-UJ-PL4-J22_S211_L001_001	8
		008-001-UJ-PL4-O23_S46_L001_001	8	Yes	3.989	14.717	0.005	2.897	<0.001	0.001
		008-001-UJ-PL4-P12_S47_L001_001	8
		008-001-UJ-PL5-C24_S53_L001_001	8
		008-001-UJ-PL5-G14_S60_L001_001	8
		008-001-UJ-PL5-G23_S215_L001_001	8
		008-001-UJ-PL5-J7_S217_L001_001	8
		008-001-UJ-PL5-M7_S68_L001_001	8
		008-001-UJ-PL6-C13_S218_L001_001	8
		008-001-UJ-PL6-D11_S80_L001_001	8
		008-001-UJ-PL6-K10_S223_L001_001	8
		008-001-UJ-PL6-L2_S89_L001_001	8
		008-001-UJ-PL7-G14_S102_L001_001	8
		008-001-UJ-PL7-N1_S113_L001_001	8
		008-001-UJ-PL7-P9_S122_L001_001	8
		008-001-UJ-PL8-D14_S129_L001_001	8
		008-001-UJ-PL8-F16_S135_L001_001	8
		008-001-UJ-PL8-G18_S136_L001_001	8
		008-001-UJ-PL8-M8_S241_L001_001	8
		008-001-UJ-PL6-P5_S92_L001_001	9	Yes	3.433	15.768	0.01	1.078	0.001	0.003
	P33 - 001-021	001-021-UJ-PL4-A5_S6_L001_001	1	Yes	>500	>500	0.127	0.33	1.585	13.412
		001-021-UJ-PL2-C1_S243_L001_001	2	Yes	>500	>500	0.305	0.974	0.035	0.191
		001-021-UJ-PL2-E19_S247_L001_001	3	Yes	>500	>500	0.074	0.165	<0.001	<0.001
		001-021-UJ-PL2-M21_S186_L001_001	4	Yes	>500	>500	0.225	0.601	0.561	2.766
		001-021-UJ-PL2-P17_S189_L001_001	5	Yes	>500	>500	0.204	0.57	10.039	>50
	P37 - 003-009	003-009-UJ-J22_S86_L001_001	1	Yes	>500	>500	0.262	0.615	0.078	1.3
		003-009-UJ-K10_S88_L001_001	2
		003-009-UJ-K24_S93_L001_001	2
	P48 - 008-013	008-013-UJ-PL2-A1_S50_L001_001	1
		008-013-UJ-PL3-L2_S67_L001_001	1
		008-013-UJ-PL3-M5_S68_L001_001	1
		008-013-UJ-PL8-E6_S129_L001_001	1
		008-013-UJ-PL8-E8_S77_L001_001	1	Yes	1.214	4.189	0.036	0.226	<0.001	0.004
		008-013-UJ-PL8-M5_S138_L001_001	1
		008-013-UJ-PL4-O22_S86_L001_001	2
		008-013-UJ-PL5-B12_S49_L001_001	2
		008-013-UJ-PL7-P19_S72_L001_001	2
		008-013-UJ-PL8-O7_S83_L001_001	2	Yes	4.919	16.402	0.048	0.175	<0.001	<0.001
		008-013-UJ-PL2-E21_S40_L001_001	3	Yes	6.929	21.912	0.034	0.121	<0.001	<0.001
		008-013-UJ-PL3-A11_S59_L001_001	4
		008-013-UJ-PL3-G23_S42_L001_001	4
		008-013-UJ-PL4-J24_S47_L001_001	4	Yes	1.295	5.886	0.027	0.138	0.001	0.003
		008-013-UJ-PL4-K17_S80_L001_001	5
		008-013-UJ-PL9-D6_S88_L001_001	5	Yes	2.816	9.914	0.034	0.182	<0.001	0.006
	P51 - 005-009	005-009-UJ-PL3-O6_S67_L001_001	3
		005-009-UJ-PL4-I6_S85_L001_001	1
		005-009-UJ-PL4-J11_S86_L001_001	1
		005-009-UJ-PL7-F23_S162_L001_001	2
	P55 - 007-014	007-014-UJ-PL3-G20_S68_L001_001	1	Yes	2.413	5.835	0.133	0.356	0.024	0.063
		007-014-UJ-PL3-L2_S78_L001_001	1
		007-014-UJ-PL3-E8_S62_L001_001	2	Yes	2.865	12.44	0.384	1.042	0.052	0.192
		007-014-UJ-PL3-G5_S70_L001_001	3	Yes	37.052	118.692	1.242	5.162	0.043	0.11
		007-014-UJ-PL3-G18_S66_L001_001	4	Yes	13.638	36.303	0.161	0.443	0.041	0.116
		007-014-UJ-PL3-H14_S71_L001_001	5	Yes	2.688	9.203	0.341	1.248	0.036	0.116
	P59 - 007-016	007-016-UJ-PL1-P11_S143_L001_001	1	Yes	>500	>500	0.202	0.552	1.257	19.864
Arm B	P01 - 001-002	01-02-UJ-PL1-B9_S9_L001_001	5
		01-02-UJ-PL2-E5_S65_L001_001	1
		01-02-UJ-PL2-I15_S70_L001_001	1	Yes	118.431	>500	0.262	0.989	0.02	0.066
		01-02-UJ-PL3-I14_S117_L001_001	4
		01-02-UJ-PL4-F11_S149_L001_001	1
		01-02-UJ-PL5-G16_S203_L001_001	3	Yes	66.98	>500	12.912	>50	0.024	0.069
		01-02-UJ-PL5-L20_S213_L001_001	2	Yes	205.513	>500	0.105	0.534	0.023	0.086
	P02 - 001-003	01-03-UJ-PL1-A2_S4_L001_001	1
		01-03-UJ-PL1-K15_S86_L001_001	1
		01-03-UJ-PL10-D14_S190_L001_001	1
		01-03-UJ-PL3-B2_S157_L001_001	1
		01-03-UJ-PL5-G2_S168_L001_001	1
		01-03-UJ-PL8-C3_S88_L001_001	1
		01-03-UJ-PL1-J14_S42_L001_001	1
		01-03-UJ-PL2-H3_S144_L001_001	1
		01-03-UJ-PL4-E12_S213_L001_001	1
		01-03-UJ-PL6-B23_S5_L001_001	2
		01-03-UJ-PL1-O3_S126_L001_001	3	Yes	156.349	459.325	0.055	0.201	0.008	0.024
	P06 - 001-009	01-09-UJ-PL10-C16_S6_L001_001	1
		01-09-UJ-PL10-N4_S15_L001_001	1
		01-09-UJ-PL6-D4_S283_L001_001	1	Yes			9.824	>50	>50	>50
		01-09-UJ-PL7-D9_S313_L001_001	1
		01-09-UJ-PL8-J10_S345_L001_001	1
		01-09-UJ-PL10-D21_S8_L001_001	2
		01-09-UJ-PL6-M17_S299_L001_001	2
		01-09-UJ-PL7-L11_S323_L001_001	2
		01-09-UJ-PL8-A22_S330_L001_001	2	Yes	>500	>500	48.585	>50	>50	>50
		01-09-UJ-PL8-H11_S339_L001_001	3	Yes	>500	>500	49.494	>50	>50	>50
	P12 - 002-004	02-04-UJ-PL1-F24_S113_L001_001	1
		02-04-UJ-PL1-P4_S127_L001_001	1	Yes	57.939	249.725	0.295	0.998	1.544	9.195
		02-04-UJ-PL2-B24_S132_L001_001	1
		02-04-UJ-PL2-I5_S147_L001_001	1
		02-04-UJ-PL3-D4_S175_L001_001	1
		02-04-UJ-PL3-K18_S191_L001_001	1
		02-04-UJ-PL3-M2_S194_L001_001	1
		02-04-UJ-PL4-C6_S203_L001_001	1
		02-04-UJ-PL5-A12_S228_L001_001	1
		02-04-UJ-PL5-A24_S231_L001_001	1
		02-04-UJ-PL5-D2_S234_L001_001	1
		02-04-UJ-PL5-L10_S250_L001_001	1
		02-04-UJ-PL6-J19_S36_L001_001	1
		02-04-UJ-PL6-M6_S232_L001_001	1
		02-04-UJ-PL7-I16_S236_L001_001	1
		02-04-UJ-PL8-D12_S213_L001_001	1
		02-04-UJ-PL8-D17_S215_L001_001	1
		02-04-UJ-PL8-D21_S216_L001_001	1
		02-04-UJ-PL8-E21_S218_L001_001	1
		02-04-UJ-PL9-D9_S93_L001_001	1
		02-04-UJ-PL6-I16_S34_L001_001	2
	P14 - 003-001	03-01-UJ-PL2-N14_S182_L001_001	1	Yes	>500	>500	0.003	0.012	0.013	0.306
		03-01-UJ-PL3-E16_S198_L001_001	2
		03-01-UJ-PL3-J2_S208_L001_001	3	Yes	>500	>500	0.006	0.032	0.145	1.818
		03-01-UJ-PL4-N18_S232_L001_001	4	Yes	>500	>500	0.006	0.032	0.145	1.818
		03-01-UJ-PL4-D11_S219_L001_001	5	Yes	200.991	>500	0.009	0.028	0.19	2.248
		03-01-UJ-PL4-N9_S233_L001_001	5
		03-01-UJ-PL6-E17_S66_L001_001	6	Yes	167.001	>500	0.039	0.247	0.094	0.942
		03-01-UJ-PL3-L6_S212_L001_001	7	Yes	>500	>500	0.033	0.109	0.057	0.476
		03-01-UJ-PL4-N9_S233_L001_001	8
	P23 - 003-005	003-005-UJ-PL3-G2_S294_L001_001	1
		003-005-UJ-PL3-J4_S297_L001_001	1
		003-005-UJ-PL3-L14_S383_L001_001	1	Yes	>500	>500	0.298	1.158	0.007	0.036
		003-005-UJ-PL3-O1_S8_L001_001	1
		003-005-UJ-PL4-F12_S29_L001_001	1
		003-005-UJ-PL4-K18_S319_L001_001	1
		003-005-UJ-PL4-L17_S46_L001_001	1
		003-005-UJ-PL4-K19_S45_L001_001	2	Yes	>500	>500	0.101	0.437	0.014	0.043
		003-005-UJ-PL4-B5_S22_L001_001	3	Yes	>500	>500	0.335	2.126	0.009	0.028
	P28 - 005-004	005-004-UJ-PL3-G14_S136_L001_001	1
	P35 - 008-004	008-004-UJ-PL1-K2_S17_L001_001	1
		008-004-UJ-PL2-A1_S26_L001_001	2
	P56 - 001-033	001-033-UJ-PL3-D3_S299_L001_001	1	Yes	19.866	235.715	0.087	0.337	0.007	0.021
	P58 - 002-011	002-011-UJ-PL1-F19_S202_L001_001	1
		002-011-UJ-PL2-A15_S209_L001_001	1
		002-011-UJ-PL2-A17_S210_L001_001	1
		002-011-UJ-PL2-E6_S215_L001_001	1
		002-011-UJ-PL2-P1_S221_L001_001	1
		002-011-UJ-PL3-B12_S223_L001_001	1
		002-011-UJ-PL3-B18_S224_L001_001	1
		002-011-UJ-PL3-E2_S225_L001_001	1	Yes - on the rebound side	>500	>500	0.101	0.355	0.005	0.018
		002-011-UJ-PL3-O10_S229_L001_001	1
		002-011-UJ-PL3-P5_S233_L001_001	1
		002-011-UJ-PL3-P12_S230_L001_001	1
		002-011-UJ-PL4-B10_S236_L001_001	1
		002-011-UJ-PL4-F7_S239_L001_001	1
		002-011-UJ-PL4-J9_S241_L001_001	1
		002-011-UJ-PL4-N21_S242_L001_001	1
		002-011-UJ-PL4-P17_S244_L001_001	1
		002-011-UJ-PL5-A22_S246_L001_001	1
	P60 - 003-018	003-018-UJ-PL2-O24_S323_L001_001	1	Yes	148.426	>500	0.053	0.209	0.097	0.372
		003-018-UJ-PL3-G18_S336_L001_001	2	Yes	135.775	>500	0.066	0.246	0.076	0.306
		003-018-UJ-PL3-J22_S340_L001_001	3	Yes	150.58	>500	0.079	0.306	0.119	0.419

## Sheet: Table 04
Study Arm	Participant ID	Sequence name	Clone classification	Selected for pseudovirus	ENV coding region sequence 5' - 3'
Arm A	P03 - 001-004	001-004-KD-Pl7-B10_S77_L001_001 - env CDS	A		ATGAGAGTGAAGGGGATCAGGAGGAATTATCAGCACTTATGGAAATGGGGTATCATGCTCCTTGGGATGTTAATGATCTGTAGTGCTGTGGACAATCTGTGGGTCACAGTCTACTATGGGGTACCTGTGTGGAAAGAGGCAACCACCACTCTATTTTGTGCATCAGATGCTAAATCATATGATACAGAGGCACATAATGTTTGGGCCACACATGCCTGTGTACCCACAGACCCCAACCCACAAGAAGTAAAATTAGAAAATGTAACAGAAAATTTTAACATGTGGAAAAATAACATGGTAGAACAGATGCATGAGGATATAATCAGTTTATGGGATCAAAGCCTAAAGCCATGTGTGAGACTAACCCCACTCTGTGTTACTCTAAATTGCAATGATGTG…
		001-004-KD-Pl7-B12_S79_L001_001 - env CDS	A		ATGAGAGTGAAGGGGATCAGGAGGAATTATCAGCACTTATGGAAATGGGGTATCATGCTCCTTGGGATGTTAATGATCTGTAGTGCTGTGGACAATCTGTGGGTCACAGTCTACTATGGGGTACCTGTGTGGAAAGAGGCAACCACCACTCTATTTTGTGCATCAGATGCTAAATCATATGATACAGAGGCACATAATGTTTGGGCCACACATGCCTGTGTACCCACAGACCCCAACCCACAAGAAGTAAAATTAGAAAATGTAACAGAAAATTTTAACATGTGGAAAAATAACATGGTAGAACAGATGCATGAGGATATAATCAGTTTATGGGATCAAAGCCTAAAGCCATGTGTGAGACTAACCCCACTCTGTGTTACTCTAAATTGCAATGATGTG…
		001-004-KD-Pl7-B6_S73_L001_001 - env CDS	A		ATGAGAGTGAAGGGGATCAGGAGGAATTATCAGCACTTATGGAAATGGGGTATCATGCTCCTTGGGATGTTAATGATCTGTAGTGCTGTGGACAATCTGTGGGTCACAGTCTACTATGGGGTACCTGTGTGGAAAGAGGCAACCACCACTCTATTTTGTGCATCAGATGCTAAATCATATGATACAGAGGCACATAATGTTTGGGCCACACATGCCTGTGTACCCACAGACCCCAACCCACAAGAAGTAAAATTAGAAAATGTAACAGAAAATTTTAACATGTGGAAAAATAACATGGTAGAACAGATGCATGAGGATATAATCAGTTTATGGGATCAAAGCCTAAAGCCATGTGTGAGACTAACCCCACTCTGTGTTACTCTAAATTGCAATGATGTG…
		001-004-KD-Pl7-C10_S89_L001_001 - env CDS	A		ATGAGAGTGAAGGGGATCAGGAGGAATTATCAGCACTTATGGAAATGGGGTATCATGCTCCTTGGGATGTTAATGATCTGTAGTGCTGTGGACAATCTGTGGGTCACAGTCTACTATGGGGTACCTGTGTGGAAAGAGGCAACCACCACTCTATTTTGTGCATCAGATGCTAAATCATATGATACAGAGGCACATAATGTTTGGGCCACACATGCCTGTGTACCCACAGACCCCAACCCACAAGAAGTAAAATTAGAAAATGTAACAGAAAATTTTAACATGTGGAAAAATAACATGGTAGAACAGATGCATGAGGATATAATCAGTTTATGGGATCAAAGCCTAAAGCCATGTGTGAGACTAACCCCACTCTGTGTTACTCTAAATTGCAATGATGTG…
		001-004-KD-Pl7-C12_S91_L001_001 - env CDS	A		ATGAGAGTGAAGGGGATCAGGAGGAATTATCAGCACTTATGGAAATGGGGTATCATGCTCCTTGGGATGTTAATGATCTGTAGTGCTGTGGACAATCTGTGGGTCACAGTCTACTATGGGGTACCTGTGTGGAAAGAGGCAACCACCACTCTATTTTGTGCATCAGATGCTAAATCATATGATACAGAGGCACATAATGTTTGGGCCACACATGCCTGTGTACCCACAGACCCCAACCCACAAGAAGTAAAATTAGAAAATGTAACAGAAAATTTTAACATGTGGAAAAATAACATGGTAGAACAGATGCATGAGGATATAATCAGTTTATGGGATCAAAGCCTAAAGCCATGTGTGAGACTAACCCCACTCTGTGTTACTCTAAATTGCAATGATGTG…
		001-004-KD-Pl7-C4_S83_L001_001 - env CDS	A		ATGAGAGTGAAGGGGATCAGGAGGAATTATCAGCACTTATGGAAATGGGGTATCATGCTCCTTGGGATGTTAATGATCTGTAGTGCTGTGGACAATCTGTGGGTCACAGTCTACTATGGGGTACCTGTGTGGAAAGAGGCAACCACCACTCTATTTTGTGCATCAGATGCTAAATCATATGATACAGAGGCACATAATGTTTGGGCCACACATGCCTGTGTACCCACAGACCCCAACCCACAAGAAGTAAAATTAGAAAATGTAACAGAAAATTTTAACATGTGGAAAAATAACATGGTAGAACAGATGCATGAGGATATAATCAGTTTATGGGATCAAAGCCTAAAGCCATGTGTGAGACTAACCCCACTCTGTGTTACTCTAAATTGCAATGATGTG…
		001-004-KD-Pl7-C7_S86_L001_001 - env CDS	A		ATGAGAGTGAAGGGGATCAGGAGGAATTATCAGCACTTATGGAAATGGGGTATCATGCTCCTTGGGATGTTAATGATCTGTAGTGCTGTGGACAATCTGTGGGTCACAGTCTACTATGGGGTACCTGTGTGGAAAGAGGCAACCACCACTCTATTTTGTGCATCAGATGCTAAATCATATGATACAGAGGCACATAATGTTTGGGCCACACATGCCTGTGTACCCACAGACCCCAACCCACAAGAAGTAAAATTAGAAAATGTAACAGAAAATTTTAACATGTGGAAAAATAACATGGTAGAACAGATGCATGAGGATATAATCAGTTTATGGGATCAAAGCCTAAAGCCATGTGTGAGACTAACCCCACTCTGTGTTACTCTAAATTGCAATGATGTG…
		001-004-KD-Pl7-C8_S87_L001_001 - env CDS	A		ATGAGAGTGAAGGGGATCAGGAGGAATTATCAGCACTTATGGAAATGGGGTATCATGCTCCTTGGGATGTTAATGATCTGTAGTGCTGTGGACAATCTGTGGGTCACAGTCTACTATGGGGTACCTGTGTGGAAAGAGGCAACCACCACTCTATTTTGTGCATCAGATGCTAAATCATATGATACAGAGGCACATAATGTTTGGGCCACACATGCCTGTGTACCCACAGACCCCAACCCACAAGAAGTAAAATTAGAAAATGTAACAGAAAATTTTAACATGTGGAAAAATAACATGGTAGAACAGATGCATGAGGATATAATCAGTTTATGGGATCAAAGCCTAAAGCCATGTGTGAGACTAACCCCACTCTGTGTTACTCTAAATTGCAATGATGTG…
		001-004-KD-Pl7-D1_S92_L001_001 - env CDS	A		ATGAGAGTGAAGGGGATCAGGAGGAATTATCAGCACTTATGGAAATGGGGTATCATGCTCCTTGGGATGTTAATGATCTGTAGTGCTGTGGACAATCTGTGGGTCACAGTCTACTATGGGGTACCTGTGTGGAAAGAGGCAACCACCACTCTATTTTGTGCATCAGATGCTAAATCATATGATACAGAGGCACATAATGTTTGGGCCACACATGCCTGTGTACCCACAGACCCCAACCCACAAGAAGTAAAATTAGAAAATGTAACAGAAAATTTTAACATGTGGAAAAATAACATGGTAGAACAGATGCATGAGGATATAATCAGTTTATGGGATCAAAGCCTAAAGCCATGTGTGAGACTAACCCCACTCTGTGTTACTCTAAATTGCAATGATGTG…
		001-004-KD-Pl7-D11_S102_L001_001 - env CDS	A		ATGAGAGTGAAGGGGATCAGGAGGAATTATCAGCACTTATGGAAATGGGGTATCATGCTCCTTGGGATGTTAATGATCTGTAGTGCTGTGGACAATCTGTGGGTCACAGTCTACTATGGGGTACCTGTGTGGAAAGAGGCAACCACCACTCTATTTTGTGCATCAGATGCTAAATCATATGATACAGAGGCACATAATGTTTGGGCCACACATGCCTGTGTACCCACAGACCCCAACCCACAAGAAGTAAAATTAGAAAATGTAACAGAAAATTTTAACATGTGGAAAAATAACATGGTAGAACAGATGCATGAGGATATAATCAGTTTATGGGATCAAAGCCTAAAGCCATGTGTGAGACTAACCCCACTCTGTGTTACTCTAAATTGCAATGATGTG…
		001-004-KD-Pl7-D12_S103_L001_001 - env CDS	A		ATGAGAGTGAAGGGGATCAGGAGGAATTATCAGCACTTATGGAAATGGGGTATCATGCTCCTTGGGATGTTAATGATCTGTAGTGCTGTGGACAATCTGTGGGTCACAGTCTACTATGGGGTACCTGTGTGGAAAGAGGCAACCACCACTCTATTTTGTGCATCAGATGCTAAATCATATGATACAGAGGCACATAATGTTTGGGCCACACATGCCTGTGTACCCACAGACCCCAACCCACAAGAAGTAAAATTAGAAAATGTAACAGAAAATTTTAACATGTGGAAAAATAACATGGTAGAACAGATGCATGAGGATATAATCAGTTTATGGGATCAAAGCCTAAAGCCATGTGTGAGACTAACCCCACTCTGTGTTACTCTAAATTGCAATGATGTG…
		001-004-KD-Pl7-D3_S94_L001_001 - env CDS	A		ATGAGAGTGAAGGGGATCAGGAGGAATTATCAGCACTTATGGAAATGGGGTATCATGCTCCTTGGGATGTTAATGATCTGTAGTGCTGTGGACAATCTGTGGGTCACAGTCTACTATGGGGTACCTGTGTGGAAAGAGGCAACCACCACTCTATTTTGTGCATCAGATGCTAAATCATATGATACAGAGGCACATAATGTTTGGGCCACACATGCCTGTGTACCCACAGACCCCAACCCACAAGAAGTAAAATTAGAAAATGTAACAGAAAATTTTAACATGTGGAAAAATAACATGGTAGAACAGATGCATGAGGATATAATCAGTTTATGGGATCAAAGCCTAAAGCCATGTGTGAGACTAACCCCACTCTGTGTTACTCTAAATTGCAATGATGTG…
		001-004-KD-Pl7-D6_S97_L001_001 - env CDS	A		ATGAGAGTGAAGGGGATCAGGAGGAATTATCAGCACTTATGGAAATGGGGTATCATGCTCCTTGGGATGTTAATGATCTGTAGTGCTGTGGACAATCTGTGGGTCACAGTCTACTATGGGGTACCTGTGTGGAAAGAGGCAACCACCACTCTATTTTGTGCATCAGATGCTAAATCATATGATACAGAGGCACATAATGTTTGGGCCACACATGCCTGTGTACCCACAGACCCCAACCCACAAGAAGTAAAATTAGAAAATGTAACAGAAAATTTTAACATGTGGAAAAATAACATGGTAGAACAGATGCATGAGGATATAATCAGTTTATGGGATCAAAGCCTAAAGCCATGTGTGAGACTAACCCCACTCTGTGTTACTCTAAATTGCAATGATGTG…
		001-004-KD-Pl7-E12_S115_L001_001 - env CDS	A		ATGAGAGTGAAGGGGATCAGGAGGAATTATCAGCACTTATGGAAATGGGGTATCATGCTCCTTGGGATGTTAATGATCTGTAGTGCTGTGGACAATCTGTGGGTCACAGTCTACTATGGGGTACCTGTGTGGAAAGAGGCAACCACCACTCTATTTTGTGCATCAGATGCTAAATCATATGATACAGAGGCACATAATGTTTGGGCCACACATGCCTGTGTACCCACAGACCCCAACCCACAAGAAGTAAAATTAGAAAATGTAACAGAAAATTTTAACATGTGGAAAAATAACATGGTAGAACAGATGCATGAGGATATAATCAGTTTATGGGATCAAAGCCTAAAGCCATGTGTGAGACTAACCCCACTCTGTGTTACTCTAAATTGCAATGATGTG…
		001-004-KD-Pl7-E2_S105_L001_001 - env CDS	A		ATGAGAGTGAAGGGGATCAGGAGGAATTATCAGCACTTATGGAAATGGGGTATCATGCTCCTTGGGATGTTAATGATCTGTAGTGCTGTGGACAATCTGTGGGTCACAGTCTACTATGGGGTACCTGTGTGGAAAGAGGCAACCACCACTCTATTTTGTGCATCAGATGCTAAATCATATGATACAGAGGCACATAATGTTTGGGCCACACATGCCTGTGTACCCACAGACCCCAACCCACAAGAAGTAAAATTAGAAAATGTAACAGAAAATTTTAACATGTGGAAAAATAACATGGTAGAACAGATGCATGAGGATATAATCAGTTTATGGGATCAAAGCCTAAAGCCATGTGTGAGACTAACCCCACTCTGTGTTACTCTAAATTGCAATGATGTG…
		001-004-KD-Pl7-E3_S106_L001_001 - env CDS	A		ATGAGAGTGAAGGGGATCAGGAGGAATTATCAGCACTTATGGAAATGGGGTATCATGCTCCTTGGGATGTTAATGATCTGTAGTGCTGTGGACAATCTGTGGGTCACAGTCTACTATGGGGTACCTGTGTGGAAAGAGGCAACCACCACTCTATTTTGTGCATCAGATGCTAAATCATATGATACAGAGGCACATAATGTTTGGGCCACACATGCCTGTGTACCCACAGACCCCAACCCACAAGAAGTAAAATTAGAAAATGTAACAGAAAATTTTAACATGTGGAAAAATAACATGGTAGAACAGATGCATGAGGATATAATCAGTTTATGGGATCAAAGCCTAAAGCCATGTGTGAGACTAACCCCACTCTGTGTTACTCTAAATTGCAATGATGTG…
		001-004-KD-Pl7-E6_S109_L001_001 - env CDS	A		ATGAGAGTGAAGGGGATCAGGAGGAATTATCAGCACTTATGGAAATGGGGTATCATGCTCCTTGGGATGTTAATGATCTGTAGTGCTGTGGACAATCTGTGGGTCACAGTCTACTATGGGGTACCTGTGTGGAAAGAGGCAACCACCACTCTATTTTGTGCATCAGATGCTAAATCATATGATACAGAGGCACATAATGTTTGGGCCACACATGCCTGTGTACCCACAGACCCCAACCCACAAGAAGTAAAATTAGAAAATGTAACAGAAAATTTTAACATGTGGAAAAATAACATGGTAGAACAGATGCATGAGGATATAATCAGTTTATGGGATCAAAGCCTAAAGCCATGTGTGAGACTAACCCCACTCTGTGTTACTCTAAATTGCAATGATGTG…
		001-004-KD-Pl7-E8_S111_L001_001 - env CDS	A		ATGAGAGTGAAGGGGATCAGGAGGAATTATCAGCACTTATGGAAATGGGGTATCATGCTCCTTGGGATGTTAATGATCTGTAGTGCTGTGGACAATCTGTGGGTCACAGTCTACTATGGGGTACCTGTGTGGAAAGAGGCAACCACCACTCTATTTTGTGCATCAGATGCTAAATCATATGATACAGAGGCACATAATGTTTGGGCCACACATGCCTGTGTACCCACAGACCCCAACCCACAAGAAGTAAAATTAGAAAATGTAACAGAAAATTTTAACATGTGGAAAAATAACATGGTAGAACAGATGCATGAGGATATAATCAGTTTATGGGATCAAAGCCTAAAGCCATGTGTGAGACTAACCCCACTCTGTGTTACTCTAAATTGCAATGATGTG…
		001-004-KD-Pl7-F12_S127_L001_001 - env CDS	A		ATGAGAGTGAAGGGGATCAGGAGGAATTATCAGCACTTATGGAAATGGGGTATCATGCTCCTTGGGATGTTAATGATCTGTAGTGCTGTGGACAATCTGTGGGTCACAGTCTACTATGGGGTACCTGTGTGGAAAGAGGCAACCACCACTCTATTTTGTGCATCAGATGCTAAATCATATGATACAGAGGCACATAATGTTTGGGCCACACATGCCTGTGTACCCACAGACCCCAACCCACAAGAAGTAAAATTAGAAAATGTAACAGAAAATTTTAACATGTGGAAAAATAACATGGTAGAACAGATGCATGAGGATATAATCAGTTTATGGGATCAAAGCCTAAAGCCATGTGTGAGACTAACCCCACTCTGTGTTACTCTAAATTGCAATGATGTG…
		001-004-KD-Pl7-F2_S117_L001_001 - env CDS	A		ATGAGAGTGAAGGGGATCAGGAGGAATTATCAGCACTTATGGAAATGGGGTATCATGCTCCTTGGGATGTTAATGATCTGTAGTGCTGTGGACAATCTGTGGGTCACAGTCTACTATGGGGTACCTGTGTGGAAAGAGGCAACCACCACTCTATTTTGTGCATCAGATGCTAAATCATATGATACAGAGGCACATAATGTTTGGGCCACACATGCCTGTGTACCCACAGACCCCAACCCACAAGAAGTAAAATTAGAAAATGTAACAGAAAATTTTAACATGTGGAAAAATAACATGGTAGAACAGATGCATGAGGATATAATCAGTTTATGGGATCAAAGCCTAAAGCCATGTGTGAGACTAACCCCACTCTGTGTTACTCTAAATTGCAATGATGTG…
		001-004-KD-Pl7-F3_S118_L001_001 - env CDS	A		ATGAGAGTGAAGGGGATCAGGAGGAATTATCAGCACTTATGGAAATGGGGTATCATGCTCCTTGGGATGTTAATGATCTGTAGTGCTGTGGACAATCTGTGGGTCACAGTCTACTATGGGGTACCTGTGTGGAAAGAGGCAACCACCACTCTATTTTGTGCATCAGATGCTAAATCATATGATACAGAGGCACATAATGTTTGGGCCACACATGCCTGTGTACCCACAGACCCCAACCCACAAGAAGTAAAATTAGAAAATGTAACAGAAAATTTTAACATGTGGAAAAATAACATGGTAGAACAGATGCATGAGGATATAATCAGTTTATGGGATCAAAGCCTAAAGCCATGTGTGAGACTAACCCCACTCTGTGTTACTCTAAATTGCAATGATGTG…
		001-004-KD-Pl7-F4_S119_L001_001 - env CDS	A		ATGAGAGTGAAGGGGATCAGGAGGAATTATCAGCACTTATGGAAATGGGGTATCATGCTCCTTGGGATGTTAATGATCTGTAGTGCTGTGGACAATCTGTGGGTCACAGTCTACTATGGGGTACCTGTGTGGAAAGAGGCAACCACCACTCTATTTTGTGCATCAGATGCTAAATCATATGATACAGAGGCACATAATGTTTGGGCCACACATGCCTGTGTACCCACAGACCCCAACCCACAAGAAGTAAAATTAGAAAATGTAACAGAAAATTTTAACATGTGGAAAAATAACATGGTAGAACAGATGCATGAGGATATAATCAGTTTATGGGATCAAAGCCTAAAGCCATGTGTGAGACTAACCCCACTCTGTGTTACTCTAAATTGCAATGATGTG…
		001-004-KD-Pl7-F6_S121_L001_001 - env CDS	A		ATGAGAGTGAAGGGGATCAGGAGGAATTATCAGCACTTATGGAAATGGGGTATCATGCTCCTTGGGATGTTAATGATCTGTAGTGCTGTGGACAATCTGTGGGTCACAGTCTACTATGGGGTACCTGTGTGGAAAGAGGCAACCACCACTCTATTTTGTGCATCAGATGCTAAATCATATGATACAGAGGCACATAATGTTTGGGCCACACATGCCTGTGTACCCACAGACCCCAACCCACAAGAAGTAAAATTAGAAAATGTAACAGAAAATTTTAACATGTGGAAAAATAACATGGTAGAACAGATGCATGAGGATATAATCAGTTTATGGGATCAAAGCCTAAAGCCATGTGTGAGACTAACCCCACTCTGTGTTACTCTAAATTGCAATGATGTG…
		001-004-KD-Pl7-F8_S123_L001_001 - env CDS	A		ATGAGAGTGAAGGGGATCAGGAGGAATTATCAGCACTTATGGAAATGGGGTATCATGCTCCTTGGGATGTTAATGATCTGTAGTGCTGTGGACAATCTGTGGGTCACAGTCTACTATGGGGTACCTGTGTGGAAAGAGGCAACCACCACTCTATTTTGTGCATCAGATGCTAAATCATATGATACAGAGGCACATAATGTTTGGGCCACACATGCCTGTGTACCCACAGACCCCAACCCACAAGAAGTAAAATTAGAAAATGTAACAGAAAATTTTAACATGTGGAAAAATAACATGGTAGAACAGATGCATGAGGATATAATCAGTTTATGGGATCAAAGCCTAAAGCCATGTGTGAGACTAACCCCACTCTGTGTTACTCTAAATTGCAATGATGTG…
		001-004-KD-Pl7-F9_S124_L001_001 - env CDS	A		ATGAGAGTGAAGGGGATCAGGAGGAATTATCAGCACTTATGGAAATGGGGTATCATGCTCCTTGGGATGTTAATGATCTGTAGTGCTGTGGACAATCTGTGGGTCACAGTCTACTATGGGGTACCTGTGTGGAAAGAGGCAACCACCACTCTATTTTGTGCATCAGATGCTAAATCATATGATACAGAGGCACATAATGTTTGGGCCACACATGCCTGTGTACCCACAGACCCCAACCCACAAGAAGTAAAATTAGAAAATGTAACAGAAAATTTTAACATGTGGAAAAATAACATGGTAGAACAGATGCATGAGGATATAATCAGTTTATGGGATCAAAGCCTAAAGCCATGTGTGAGACTAACCCCACTCTGTGTTACTCTAAATTGCAATGATGTG…
		001-004-KD-Pl7-G12_S139_L001_001 - env CDS	A		ATGAGAGTGAAGGGGATCAGGAGGAATTATCAGCACTTATGGAAATGGGGTATCATGCTCCTTGGGATGTTAATGATCTGTAGTGCTGTGGACAATCTGTGGGTCACAGTCTACTATGGGGTACCTGTGTGGAAAGAGGCAACCACCACTCTATTTTGTGCATCAGATGCTAAATCATATGATACAGAGGCACATAATGTTTGGGCCACACATGCCTGTGTACCCACAGACCCCAACCCACAAGAAGTAAAATTAGAAAATGTAACAGAAAATTTTAACATGTGGAAAAATAACATGGTAGAACAGATGCATGAGGATATAATCAGTTTATGGGATCAAAGCCTAAAGCCATGTGTGAGACTAACCCCACTCTGTGTTACTCTAAATTGCAATGATGTG…
		001-004-KD-Pl7-G4_S131_L001_001 - env CDS	A		ATGAGAGTGAAGGGGATCAGGAGGAATTATCAGCACTTATGGAAATGGGGTATCATGCTCCTTGGGATGTTAATGATCTGTAGTGCTGTGGACAATCTGTGGGTCACAGTCTACTATGGGGTACCTGTGTGGAAAGAGGCAACCACCACTCTATTTTGTGCATCAGATGCTAAATCATATGATACAGAGGCACATAATGTTTGGGCCACACATGCCTGTGTACCCACAGACCCCAACCCACAAGAAGTAAAATTAGAAAATGTAACAGAAAATTTTAACATGTGGAAAAATAACATGGTAGAACAGATGCATGAGGATATAATCAGTTTATGGGATCAAAGCCTAAAGCCATGTGTGAGACTAACCCCACTCTGTGTTACTCTAAATTGCAATGATGTG…
		001-004-KD-Pl7-G9_S136_L001_001 - env CDS	A		ATGAGAGTGAAGGGGATCAGGAGGAATTATCAGCACTTATGGAAATGGGGTATCATGCTCCTTGGGATGTTAATGATCTGTAGTGCTGTGGACAATCTGTGGGTCACAGTCTACTATGGGGTACCTGTGTGGAAAGAGGCAACCACCACTCTATTTTGTGCATCAGATGCTAAATCATATGATACAGAGGCACATAATGTTTGGGCCACACATGCCTGTGTACCCACAGACCCCAACCCACAAGAAGTAAAATTAGAAAATGTAACAGAAAATTTTAACATGTGGAAAAATAACATGGTAGAACAGATGCATGAGGATATAATCAGTTTATGGGATCAAAGCCTAAAGCCATGTGTGAGACTAACCCCACTCTGTGTTACTCTAAATTGCAATGATGTG…
		001-004-KD-Pl7-H10_S149_L001_001 - env CDS	A		ATGAGAGTGAAGGGGATCAGGAGGAATTATCAGCACTTATGGAAATGGGGTATCATGCTCCTTGGGATGTTAATGATCTGTAGTGCTGTGGACAATCTGTGGGTCACAGTCTACTATGGGGTACCTGTGTGGAAAGAGGCAACCACCACTCTATTTTGTGCATCAGATGCTAAATCATATGATACAGAGGCACATAATGTTTGGGCCACACATGCCTGTGTACCCACAGACCCCAACCCACAAGAAGTAAAATTAGAAAATGTAACAGAAAATTTTAACATGTGGAAAAATAACATGGTAGAACAGATGCATGAGGATATAATCAGTTTATGGGATCAAAGCCTAAAGCCATGTGTGAGACTAACCCCACTCTGTGTTACTCTAAATTGCAATGATGTG…
		001-004-KD-Pl8-A4_S251_L001_001 - env CDS	A	Yes	ATGAGAGTGAAGGGGATCAGGAGGAATTATCAGCACTTATGGAAATGGGGTATCATGCTCCTTGGGATGTTAATGATCTGTAGTGCTGTGGACAATCTGTGGGTCACAGTCTACTATGGGGTACCTGTGTGGAAAGAGGCAACCACCACTCTATTTTGTGCATCAGATGCTAAATCATATGATACAGAGGCACATAATGTTTGGGCCACACATGCCTGTGTACCCACAGACCCCAACCCACAAGAAGTAAAATTAGAAAATGTAACAGAAAATTTTAACATGTGGAAAAATAACATGGTAGAACAGATGCATGAGGATATAATCAGTTTATGGGATCAAAGCCTAAAGCCATGTGTGAGACTAACCCCACTCTGTGTTACTCTAAATTGCAATGATGTG…
		001-004-KD-Pl8-A5_S252_L001_001 - env CDS	A		ATGAGAGTGAAGGGGATCAGGAGGAATTATCAGCACTTATGGAAATGGGGTATCATGCTCCTTGGGATGTTAATGATCTGTAGTGCTGTGGACAATCTGTGGGTCACAGTCTACTATGGGGTACCTGTGTGGAAAGAGGCAACCACCACTCTATTTTGTGCATCAGATGCTAAATCATATGATACAGAGGCACATAATGTTTGGGCCACACATGCCTGTGTACCCACAGACCCCAACCCACAAGAAGTAAAATTAGAAAATGTAACAGAAAATTTTAACATGTGGAAAAATAACATGGTAGAACAGATGCATGAGGATATAATCAGTTTATGGGATCAAAGCCTAAAGCCATGTGTGAGACTAACCCCACTCTGTGTTACTCTAAATTGCAATGATGTG…
		001-004-KD-Pl8-C8_S279_L001_001 - env CDS	A		ATGAGAGTGAAGGGGATCAGGAGGAATTATCAGCACTTATGGAAATGGGGTATCATGCTCCTTGGGATGTTAATGATCTGTAGTGCTGTGGACAATCTGTGGGTCACAGTCTACTATGGGGTACCTGTGTGGAAAGAGGCAACCACCACTCTATTTTGTGCATCAGATGCTAAATCATATGATACAGAGGCACATAATGTTTGGGCCACACATGCCTGTGTACCCACAGACCCCAACCCACAAGAAGTAAAATTAGAAAATGTAACAGAAAATTTTAACATGTGGAAAAATAACATGGTAGAACAGATGCATGAGGATATAATCAGTTTATGGGATCAAAGCCTAAAGCCATGTGTGAGACTAACCCCACTCTGTGTTACTCTAAATTGCAATGATGTG…
		001-004-KD-Pl8-D12_S295_L001_001 - env CDS	A		ATGAGAGTGAAGGGGATCAGGAGGAATTATCAGCACTTATGGAAATGGGGTATCATGCTCCTTGGGATGTTAATGATCTGTAGTGCTGTGGACAATCTGTGGGTCACAGTCTACTATGGGGTACCTGTGTGGAAAGAGGCAACCACCACTCTATTTTGTGCATCAGATGCTAAATCATATGATACAGAGGCACATAATGTTTGGGCCACACATGCCTGTGTACCCACAGACCCCAACCCACAAGAAGTAAAATTAGAAAATGTAACAGAAAATTTTAACATGTGGAAAAATAACATGGTAGAACAGATGCATGAGGATATAATCAGTTTATGGGATCAAAGCCTAAAGCCATGTGTGAGACTAACCCCACTCTGTGTTACTCTAAATTGCAATGATGTG…
		001-004-KD-Pl8-D3_S286_L001_001 - env CDS	A		ATGAGAGTGAAGGGGATCAGGAGGAATTATCAGCACTTATGGAAATGGGGTATCATGCTCCTTGGGATGTTAATGATCTGTAGTGCTGTGGACAATCTGTGGGTCACAGTCTACTATGGGGTACCTGTGTGGAAAGAGGCAACCACCACTCTATTTTGTGCATCAGATGCTAAATCATATGATACAGAGGCACATAATGTTTGGGCCACACATGCCTGTGTACCCACAGACCCCAACCCACAAGAAGTAAAATTAGAAAATGTAACAGAAAATTTTAACATGTGGAAAAATAACATGGTAGAACAGATGCATGAGGATATAATCAGTTTATGGGATCAAAGCCTAAAGCCATGTGTGAGACTAACCCCACTCTGTGTTACTCTAAATTGCAATGATGTG…
		001-004-KD-Pl8-D5_S288_L001_001 - env CDS	A		ATGAGAGTGAAGGGGATCAGGAGGAATTATCAGCACTTATGGAAATGGGGTATCATGCTCCTTGGGATGTTAATGATCTGTAGTGCTGTGGACAATCTGTGGGTCACAGTCTACTATGGGGTACCTGTGTGGAAAGAGGCAACCACCACTCTATTTTGTGCATCAGATGCTAAATCATATGATACAGAGGCACATAATGTTTGGGCCACACATGCCTGTGTACCCACAGACCCCAACCCACAAGAAGTAAAATTAGAAAATGTAACAGAAAATTTTAACATGTGGAAAAATAACATGGTAGAACAGATGCATGAGGATATAATCAGTTTATGGGATCAAAGCCTAAAGCCATGTGTGAGACTAACCCCACTCTGTGTTACTCTAAATTGCAATGATGTG…
		001-004-KD-Pl7-C2_S81_L001_001 - env CDS	B		ATGAGAGTGAAGGGGATCAGGAGGAATTATCAGCACTTATGGAAATGGGGTATCATGCTCCTTGGGATGTTAATGATCTGTAGTGCTGTGGACAATCTGTGGGTCACAGTCTACTATGGGGTACCTGTGTGGAAAGAGGCAACCACCACTCTATTTTGTGCATCAGATGCTAAATCATATGATACAGAGGCACATAATGTTTGGGCCACACATGCCTGTGTACCCACAGACCCCAACCCACAAGAAGTAAAATTAGAAAATGTAACAGAAAATTTTAACATGTGGAAAAATAACATGGTAGAACAGATGCATGAGGATATAATCAGTTTATGGGATCAAAGCCTAAAGCCATGTGTGAGACTAACCCCACTCTGTGTTACTCTAAATTGCAATGATGTG…
		001-004-KD-Pl7-E10_S113_L001_001 - env CDS	C		ATGAGAGTGAAGGGGATCAGGAGGAATTATCAGCACTTATGGAAATGGGGTATCATGCTCCTTGGGATGTTAATGATCTGTAGTGCTGTGGACAATCTGTGGGTCACAGTCTACTATGGGGTACCTGTGTGGAAAGAGGCAACCACCACTCTATTTTGTGCATCAGATGCTAAATCATATGATACAGAGGCACATAATGTTTGGGCCACACATGCCTGTGTACCCACAGACCCCAACCCACAAGAAGTAAAATTAGAAAATGTAACAGAAAATTTTAACATGTGGAAAAATAACATGGTAGAACAGATGCATGAGGATATAATCAGTTTATGGGATCAAAGCCTAAAGCCATGTGTGAGACTAACCCCACTCTGTGTTACTCTAAATTGCAATGATGTG…
		001-004-KD-Pl7-E7_S110_L001_001 - env CDS	D		ATGAGAGTGAAGGGGATCAGGAGGAATTATCAGCACTTATGGAAATGGGGTATCATGCTCCTTGGGATGTTAATGATCTGTAGTGCTGTGGACAATCTGTGGGTCACAGTCTACTATGGGGTACCTGTGTGGAAAGAGGCAACCACCACTCTATTTTGTGCATCAGATGCTAAATCATATGATACAGAGGCACATAATGTTTGGGCCACACATGCCTGTGTACCCACAGACCCCAACCCACAAGAAGTAAAATTAGAAAATGTAACAGAAAATTTTAACATGTGGAAAAATAACATGGTAGAACAGATGCATGAGGATATAATCAGTTTATGGGATCAAAGCCTAAAGCCATGTGTGAGACTAACCCCACTCTGTGTTACTCTAAATTGCAATGATGTG…
		001-004-KD-Pl8-C5_S276_L001_001 - env CDS	D	Yes	ATGAGAGTGAAGGGGATCAGGAGGAATTATCAGCACTTATGGAAATGGGGTATCATGCTCCTTGGGATGTTAATGATCTGTAGTGCTGTGGACAATCTGTGGGTCACAGTCTACTATGGGGTACCTGTGTGGAAAGAGGCAACCACCACTCTATTTTGTGCATCAGATGCTAAATCATATGATACAGAGGCACATAATGTTTGGGCCACACATGCCTGTGTACCCACAGACCCCAACCCACAAGAAGTAAAATTAGAAAATGTAACAGAAAATTTTAACATGTGGAAAAATAACATGGTAGAACAGATGCATGAGGATATAATCAGTTTATGGGATCAAAGCCTAAAGCCATGTGTGAGACTAACCCCACTCTGTGTTACTCTAAATTGCAATGATGTG…
		001-004-KD-Pl7-F10_S125_L001_001 - env CDS	E		ATGAGAGTGAAGGGGATCAGGAGGAATTATCAGCACTTATGGAAATGGGGTATCATGCTCCTTGGGATGTTAATGATCTGTAGTGCTGTGGACAATCTGTGGGTCACAGTCTACTATGGGGTACCTGTGTGGAAAGAGGCAACCACCACTCTATTTTGTGCATCAGATGCTAAATCATATGATACAGAGGCACATAATGTTTGGGCCACACATGCCTGTGTACCCACAGACCCCAACCCACAAGAAGTAAAATTAGAAAATGTAACAGAAAATTTCAACATGTGGAAAAATAACATGGTAGAACAGATGCATGAGGATATAATCAGTTTATGGGATCAAAGCCTAAAGCCATGTGTGAGACTAACCCCACTCTGTGTTACTCTAAATTGCAATGATGTG…
		001-004-KD-Pl7-G10_S137_L001_001 - env CDS	E		ATGAGAGTGAAGGGGATCAGGAGGAATTATCAGCACTTATGGAAATGGGGTATCATGCTCCTTGGGATGTTAATGATCTGTAGTGCTGTGGACAATCTGTGGGTCACAGTCTACTATGGGGTACCTGTGTGGAAAGAGGCAACCACCACTCTATTTTGTGCATCAGATGCTAAATCATATGATACAGAGGCACATAATGTTTGGGCCACACATGCCTGTGTACCCACAGACCCCAACCCACAAGAAGTAAAATTAGAAAATGTAACAGAAAATTTCAACATGTGGAAAAATAACATGGTAGAACAGATGCATGAGGATATAATCAGTTTATGGGATCAAAGCCTAAAGCCATGTGTGAGACTAACCCCACTCTGTGTTACTCTAAATTGCAATGATGTG…
		001-004-KD-Pl8-C2_S273_L001_001 - env CDS	F		ATGAGAGTGAAGGGGATCAGGAGGAATTATCAGCACTTATGGAAATGGGGTATCATGCTCCTTGGGATGTTAATGATCTGTAGTGCTGTGGACAATCTGTGGGTCACAGTCTACTATGGGGTACCTGTGTGGAAAGAGGCAACCACCACTCTATTTTGTGCATCAGATGCTAAATCATATGATACAGAGGCACATAATGTTTGGGCCACACATGCCTGTGTACCCACAGACCCCAACCCACAAGAAGTAAAATTAGAAAATGTAACAGAAAATTTTAACATGTGGAAAAATAACATGGTAGAACAGATGCATGAGGATATAATCAGTTTATGGGATCAAAGCCTAAAGCCATGTGTGAGACTAACCCCACTCTGTGTTACTCTAAATTGCAATGATGTG…
		001-004-KD-Pl7-G1_S128_L001_001 - env CDS	G		ATGAGAGTGAAGGGGATCAGGAGGAATTATCAGCACTTATGGAAATGGGGTATCATGCTCCTTGGGATGTTAATGATCTGTAGTGCTGTGGACAATCTGTGGGTCACAGTCTACTATGGGGTACCTGTGTGGAAAGAGGCAACCACCACTCTATTTTGTGCATCAGATGCTAAATCATATGATACAGAGGCACATAATGTTTGGGCCACACATGCCTGTGTACCCACAGACCCCAACCCACAAGAAGTAAAATTAGAAAATGTAACAGAAAATTTTAACATGTGGAAAAATAACATGGTAGAACAGATGCATGAGGATATAATCAGTTTATGGGATCAAAGCCTAAAGCCATGTGTGAGACTAACCCCACTCTGTGTTACTCTAAATTGCAATGATGTG…
		001-004-KD-Pl7-H1_S140_L001_001 - env CDS	G		ATGAGAGTGAAGGGGATCAGGAGGAATTATCAGCACTTATGGAAATGGGGTATCATGCTCCTTGGGATGTTAATGATCTGTAGTGCTGTGGACAATCTGTGGGTCACAGTCTACTATGGGGTACCTGTGTGGAAAGAGGCAACCACCACTCTATTTTGTGCATCAGATGCTAAATCATATGATACAGAGGCACATAATGTTTGGGCCACACATGCCTGTGTACCCACAGACCCCAACCCACAAGAAGTAAAATTAGAAAATGTAACAGAAAATTTTAACATGTGGAAAAATAACATGGTAGAACAGATGCATGAGGATATAATCAGTTTATGGGATCAAAGCCTAAAGCCATGTGTGAGACTAACCCCACTCTGTGTTACTCTAAATTGCAATGATGTG…
		001-004-KD-Pl8-A3_S250_L001_001 - env CDS	H		ATGAGAGTGAAGGGGATCAGGAGGAATTATCAGCACTTATGGAAATGGGGTATCATGCTCCTTGGGATGTTAATGATCTGTAGTGCTGTGGACAATCTGTGGGTCACAGTCTACTATGGGGTACCTGTGTGGAAAGAGGCAACCACCACTCTATTTTGTGCATCAGATGCTAAATCATATGATACAGAGGCACATAATGTTTGGGCCACACATGCCTGTGTACCCACAGACCCCAACCCACAAGAAGTAAAATTAGAAAATGTAACAGAAAATTTTAACATGTGGAAAAATAACATGGTAGAACAGATGCATGAGGATATAATCAGTTTATGGGATCAAAGCCTAAAGCCATGTGTGAAACTAACCCCACTCTGTGTTACTCTAAATTGCAATGATGTG…
		001-004-KD-Pl7-H7_S146_L001_001 - env CDS	I		ATGAGAGTGAAGGGGATCAGGAGGAATTATCAGCACTTATGGAAATGGGGTATCATGCTCCTTGGGATGTTAATGATCTGTAGTGCTGTGGACAATCTGTGGGTCACAGCCTACTATGGGGTACCTGTGTGGAAAGAGGCAACCACCACTCTATTTTGTGCATCAGATGCTAAATCATATGATACAGAGGCACATAATGTTTGGGCCACACATGCCTGTGTACCCACAGACCCCAACCCACAAGAAGTAAAATTAGAAAATGTAACAGAAAATTTTAACATGTGGAAAAATAACATGGTAGAACAGATGCATGAGGATATAATCAGTTTATGGGATCAAAGCCTAAAGCCATGTGTGAGACTAACCCCACTCTGTGTTACTCTAAATTGCAATGATGTG…
		001-004-KD-Pl8-B8_S267_L001_001 - env CDS	J		ATGAGAGTGAAGGGGATCAGGAGGAATTATCAGCACTTATGGAAATGGGGTATCATGCTCCTTGGGATGTTAATGATCTGTAGTGCTGTGGACAATCTGTGGGTCACAGCCTACTATGGGGTACCTGTGTGGAAAGAGGCAACCACCACTCTATTTTGTGCATCAGATGCTAAATCATATGATACAGAGGCACATAATGTTTGGGCCACACATGCCTGTGTACCCACAGACCCCAACCCACAAGAAGTAAAATTAGAAAATGTAACAGAAAATTTTAACATGTGGAAAAATAACATGGTAGAACAGATGCATGAGGATATAATCAGTTTATGGGATCAAAGCCTAAAGCCATGTGTGAGACTAACCCCACTCTGTGTTACTCTAAATTGCAATGATGTG…
		001-004-KD-Pl8-C9_S280_L001_001 - env CDS	k		ATGAGAGTGAAGGGGATCAGGAGGAATTATCAGCACTTATGGAAATGGGGTATCATGCTCCTTGGGATGTTAATGATCTGTAGTGCTGTGGACAATCTGTGGGTCACAGTCTACTATGGGGTACCTGTGTGGAAAGAGGCAACCACCACTCTATTTTGTGCATCAGATGCTAAATCATATGATACAGAGGCACATAATGTTTGGGCCACACATGCCTGTGTACCCACAGACCCCAACCCACAAGAAGTAAAATTAGAAAATGTAACAGAAAATTTTAACATGTGGAAAAATAACATGGTAGAACAGATGCATGAGGATATAATCAGTTTATGGGATCAAAGCCTAAAGCCATGTGTGAGACTAACCCCACTCTGTGTTACTCTAAATTGCAATGATGTG…
	P05 - 001-008	001-008-FK-PL6-D6_S201_L001_001 - env CDS	1		ATGAAAGTGAGGGTGATGCAGAGGAATTGGCAGCACTTGGGGAGGTGGGGCCTTTTATTCCTGGGGTTATTAATATGCTGTAATGCTACAGAACAATTGTGGGTTACAGTCTATTATGGGGTACCTGTGTGGAAAGAAGCAACCACTACTCTATTTTGTGCATCAGATGCTAAAGGGTATGAAAAAGAGGCACATAATGTCTGGGCTACACATGCCTGTGTACCCACAGACCCCAACCCACAAGAAATACCTTTGGTAAATGTAACAGAAAATTTTAATATGTGGAAAAACAACATGGTAGAACAAATGCAGACAGATATAATCAGCCTATGGGATCAAAGTCTAAAGCCATGTGTAAAGTTAACCCCACTTTGTGTTACTTTAAACTGTAATAATAAT…
		001-008-UT-Pl8-G11_S330_L001_001 - env CDS	A		ATGAAAGTGAGGGTGATGCAGAGGAATTGGCAGCACTTGGGGAGGTGGGGCCTTTTATTCCTGGGGTTATTAATATGCTGTAATGCTACAGAACAATTGTGGGTTACAGTCTATTATGGGGTACCTGTGTGGAAAGAAGCAACCACTACTCTATTTTGTGCATCAGATGCTAAAGGGTATGAAAAAGAGGCACATAATGTCTGGGCTACACATGCCTGTGTACCCACAGACCCCAACCCACAAGAAATACCTTTGGTAAATGTAACAGAAAATTTTAATATGTGGAAAAACAACATGGTAGAACAAATGCAGACAGATATAATCAGCCTATGGGATCAAAGTCTAAAGCCATGTGTAAAGTTAACCCCACTTTGTGTTACTTTAAACTGTAATAATAAT…
		001-008-UT-Pl8-F1_S308_L001_001 - env CDS	B		ATGAAAGTGAGGGTGATGCAGAGGAATTGGCAGCACTTGGGGAGGTGGGGCCTTTTATTCCTGGGGTTATTAATATGCTGTAATGCTACAGAACAATTGTGGGTTACAGTCTATTATGGGGTACCTGTGTGGAAAGAAGCAACCACTACTCTATTTTGTGCATCAGATGCTAAAGGGTATGAAAAAGAGGCACATAATGTCTGGGCTACACATGCCTGTGTACCCACAGACCCCAACCCACAAGAAATACCTTTGGTAAATGTAACAGAAAATTTTAATATGTGGAAAAACAACATGGTAGAACAAATGCAGACAGATATAATCAGCCTATGGGATCAAAGTCTAAAGCCATGTGTAAAGTTAACCCCACTTTGTGTTACTTTAAACTGTAATAATAAT…
		001-008-FK-PL6-A1_S200_L001_001 - env CDS	C		ATGAAAGTGAGGGTGATGCAGAGGAATTGGCAGCACTTGGGGAGGTGGGGCCTTTTATTCCTGGGGTTATTAATATGCTGTAATGCTACAGAACAATTGTGGGTTACAGTCTATTATGGGGTACCTGTGTGGAAAGAAGCAACCACTACTCTATTTTGTGCATCAGATGCTAAAGGGTATGAAAAAGAGGCACATAATGTCTGGGCTACACATGCCTGTGTACCCACAGACCCCAACCCACAAGAAATACCTTTGGTAAATGTAACAGAAAAGTTTAATATGTGGAAAAACAACATGGTAGAACAAATGCAGACAGATATAATCAGCCTATGGGATCAAAGTCTAAAGCCATGTGTAAAGTTAACCCCACTTTGTGTTACTTTAAACTGTAATAATAAT…
		001-008-UT-Pl8-G12_S331_L001_001 - env CDS	D	Yes	ATGAAAGTGAGGGTGATGCAGAGGAATTGGCAGCACTTGGGGAGGTGGGGCCTTTTATTCCTGGGGTTATTAATATGCTGTAATGCTACAGAACAATTGTGGGTTACAGTCTATTATGGGGTACCTGTGTGGAAAGAAGCAACCACTACTCTATTTTGTGCATCAGATGCTAAAGGGTATGAAAAAGAGGCACATAATGTCTGGGCTACACATGCCTGTGTACCCACAGACCCCAACCCACAAGAAATACCTTTGGTAAATGTAACAGAAAATTTTAATATGTGGAAAAACAACATGGTAGAACAAATGCAGACAGATATAATCAGCCTATGGGATCAAAGTCTAAAGCCATGTGTAAAGTTAACCCCACTTTGTGTTACTTTAAACTGTAATAATAAT…
		001-008-UT-Pl8-E9_S304_L001_001 - env CDS	E		ATGAAAGTGAGGGTGATGCAGAGGAATTGGCAGCACTTGGGGAGGTGGGGCCTTTTATTCCTGGGGTTATTAATATGCTGTAATGCTACAGAACAATTGTGGGTTACAGTCTATTATGGGGTACCTGTGTGGAAAGAAGCAACCACTACTCTATTTTGTGCATCAGATGCTAAAGGGTATGAAAAAGAGGCACATAATGTCTGGGCTACACATGCCTGTGTACCCACAGACCCCAACCCACAAGAAATACCTTTGGTAAATGTAACAGAAAATTTTAATATGTGGAAAAACAACATGGTAGAACAAATGCAGACAGATATAATCAGCCTATGGGATCAAAGTCTAAAGCCATGTGTAAAGTTAACCCCACTTTGTGTTACTTTAAACTGTAATAATAAT…
		001-008-UT-Pl8-F6_S313_L001_001 - env CDS	F		ATGAAAGTGAGGGTGATGCAGAGGAATTGGCAGCACTTGGGGAGGTGGGGCCTTTTATTCCTGGGGTTATTAATATGCTGTAATGCTACAGAACAATTGTGGGTTACAGTCTATTATGGGGTACCTGTGTGGAAAGAAGCAACCACTACTCTATTTTGTGCATCAGATGCTAAAGGGTATGAAAAAGAGGCACATAATGTCTGGGCTACACATGCCTGTGTACCCACAGACCCCAACCCACAAGAAATACCTTTGGTAAATGTAACAGAAAATTTTAATATGTGGAAAAACAACATGGTAGAACAAATGCAGACAGATATAATCAGCCTATGGGATCAAAGTCTAAAGCCATGTGTAAAGTTAACCCCACTTTGTGTTACTTTAAACTGTAATAATAAT…
		001-008-UT-Pl8-G3_S322_L001_001 - env CDS	G		ATGAAAGTGAGGGTGATGCAGAGGAATTGGCAGCACTTGGGGAGGTGGGGCCTTTTATTCCTGGGGTTATTAATATGCTATAATGCTACAGAACAATTGTGGGTTACAGTCTATTATGGGGTACCTGTGTGGAAAGAAGCAACCACTACTCTATTTTGTGCATCAGATGCTAAAGGGTATGAAAAAGAGGCACATAATGTCTGGGCTACACATGCCTGTGTACCCACAGACCCCAACCCACAAGAAATACCTTTGGTAAATGTAACAGAAAATTTTAATATGTGGAAAAACAACATGGTAGAACAAATGCAGACAGATATAATCAGCCTATGGGATCAAAGTCTAAAGCCATGTGTAAAGTTAACCCCACTTTGTGTTACTTTAAACTGTAATAATAAT…
		001-008-UT-Pl8-E10_S305_L001_001 - env CDS	H		ATGAAAGTGAGGGTGATGCAGAGGAATTGGCAGCACTTGGGGAGGTGGGGCCTTTTATTCCTGGGGTTATTAATATGCTGTAATGCTACAGAACAATTGTGGGTTACAGTCTATTATGGGGTACCTGTGTGGAAAGAAGCAACCACTACTCTATTTTGTGCATCAGATGCTAAAGGGTATGAAAAAGAGGCACATAATGTCTGGGCTACACATGCCTGTGTACCCACAGACCCCAACCCACAAGAAATACCTTTGGTAAATGTAACAGAAAATTTTAATATGTGGAAAAACAACATGGTAGAACAAATGCAGACAGATATAATCAGCCTATGGGATCAAAGTCTAAAGCCATGTGTAAAGTTAACCCCACTTTGTGTTACTTTAAACTGTAATAATAAT…
		001-008-UT-Pl8-E5_S300_L001_001 - env CDS	H		ATGAAAGTGAGGGTGATGCAGAGGAATTGGCAGCACTTGGGGAGGTGGGGCCTTTTATTCCTGGGGTTATTAATATGCTGTAATGCTACAGAACAATTGTGGGTTACAGTCTATTATGGGGTACCTGTGTGGAAAGAAGCAACCACTACTCTATTTTGTGCATCAGATGCTAAAGGGTATGAAAAAGAGGCACATAATGTCTGGGCTACACATGCCTGTGTACCCACAGACCCCAACCCACAAGAAATACCTTTGGTAAATGTAACAGAAAATTTTAATATGTGGAAAAACAACATGGTAGAACAAATGCAGACAGATATAATCAGCCTATGGGATCAAAGTCTAAAGCCATGTGTAAAGTTAACCCCACTTTGTGTTACTTTAAACTGTAATAATAAT…
		001-008-UT-Pl8-G4_S323_L001_001 - env CDS	H		ATGAAAGTGAGGGTGATGCAGAGGAATTGGCAGCACTTGGGGAGGTGGGGCCTTTTATTCCTGGGGTTATTAATATGCTGTAATGCTACAGAACAATTGTGGGTTACAGTCTATTATGGGGTACCTGTGTGGAAAGAAGCAACCACTACTCTATTTTGTGCATCAGATGCTAAAGGGTATGAAAAAGAGGCACATAATGTCTGGGCTACACATGCCTGTGTACCCACAGACCCCAACCCACAAGAAATACCTTTGGTAAATGTAACAGAAAATTTTAATATGTGGAAAAACAACATGGTAGAACAAATGCAGACAGATATAATCAGCCTATGGGATCAAAGTCTAAAGCCATGTGTAAAGTTAACCCCACTTTGTGTTACTTTAAACTGTAATAATAAT…
		001-008-UT-Pl8-G6_S325_L001_001 - env CDS	H		ATGAAAGTGAGGGTGATGCAGAGGAATTGGCAGCACTTGGGGAGGTGGGGCCTTTTATTCCTGGGGTTATTAATATGCTGTAATGCTACAGAACAATTGTGGGTTACAGTCTATTATGGGGTACCTGTGTGGAAAGAAGCAACCACTACTCTATTTTGTGCATCAGATGCTAAAGGGTATGAAAAAGAGGCACATAATGTCTGGGCTACACATGCCTGTGTACCCACAGACCCCAACCCACAAGAAATACCTTTGGTAAATGTAACAGAAAATTTTAATATGTGGAAAAACAACATGGTAGAACAAATGCAGACAGATATAATCAGCCTATGGGATCAAAGTCTAAAGCCATGTGTAAAGTTAACCCCACTTTGTGTTACTTTAAACTGTAATAATAAT…
		001-008-UT-Pl8-G9_S328_L001_001 - env CDS	H		ATGAAAGTGAGGGTGATGCAGAGGAATTGGCAGCACTTGGGGAGGTGGGGCCTTTTATTCCTGGGGTTATTAATATGCTGTAATGCTACAGAACAATTGTGGGTTACAGTCTATTATGGGGTACCTGTGTGGAAAGAAGCAACCACTACTCTATTTTGTGCATCAGATGCTAAAGGGTATGAAAAAGAGGCACATAATGTCTGGGCTACACATGCCTGTGTACCCACAGACCCCAACCCACAAGAAATACCTTTGGTAAATGTAACAGAAAATTTTAATATGTGGAAAAACAACATGGTAGAACAAATGCAGACAGATATAATCAGCCTATGGGATCAAAGTCTAAAGCCATGTGTAAAGTTAACCCCACTTTGTGTTACTTTAAACTGTAATAATAAT…
		001-008-UT-Pl8-H8_S339_L001_001 - env CDS	H		ATGAAAGTGAGGGTGATGCAGAGGAATTGGCAGCACTTGGGGAGGTGGGGCCTTTTATTCCTGGGGTTATTAATATGCTGTAATGCTACAGAACAATTGTGGGTTACAGTCTATTATGGGGTACCTGTGTGGAAAGAAGCAACCACTACTCTATTTTGTGCATCAGATGCTAAAGGGTATGAAAAAGAGGCACATAATGTCTGGGCTACACATGCCTGTGTACCCACAGACCCCAACCCACAAGAAATACCTTTGGTAAATGTAACAGAAAATTTTAATATGTGGAAAAACAACATGGTAGAACAAATGCAGACAGATATAATCAGCCTATGGGATCAAAGTCTAAAGCCATGTGTAAAGTTAACCCCACTTTGTGTTACTTTAAACTGTAATAATAAT…
		001-008-UT-Pl8-F11_S318_L001_001 - env CDS	I		ATGAAAGTGAGGGTGATGCAGAGGAATTGGCAGCACTTGGGGAGGTGGGGCCTTTTATTCCTGGGGTTATTAATATGCTGTAATGCTACAGAACAATTGTGGGTTACAGTCTATTATGGGGTACCTGTGTGGAAAGAAGCAACCACTACTCTATTTTGTGCATCAGATGCTAAAGGGTATGAAAAAGAGGCACATAATGTCTGGGCTACACATGCCTGTGTACCCACAGACCCCAACCCACAAGAAATACCTTTGGTAAATGTAACAGAAAATTTTAATATGTGGAAAAACAACATGGTAGAACAAATGCAGACAGATATAATTAGCCTATGGGATCAAAGTCTAAAGCCATGTGTAAAGTTAACCCCACTTTGTGTTACTTTAAACTGTAATAATAAT…
		001-008-UT-Pl8-F7_S314_L001_001 - env CDS	J		ATGAAAGTGAGGGTGATGCAGAGGAATTGGCAGCACTTGGGGAGGTGGGGCCTTTTATTCCTGGGGTTATTAATATGCTGTAATGCTACAGAACAATTGTGGGTTACAGTCTATTATGGGGTACCTGTGTGGAAAGAAGCAACCACTACTCTATTTTGTGCATCAGATGCTAAAGGGTATGAAAAAGAGGCACATAATGTCTGGGCTACACATGCCTGTGTACCCACAGACCCCAACCCACAAGAAATACCTTTGGTAAATGTAACAGAAAATTTTAATATGTGGAAAAACAACATGGTAGAACAAATGCAGACAGATATAATCAGCCTATGGGATCAAAGTCTAAAGCCATGTGTAAAGTTAACCCCACTTTGTGTCACTTTAAACTGTAATAATAAT…
	P07 - 001-010	001-010-AY-Pl1-A11_S354_L001_001 - env CDS	A		ATGAAAGTGAAGGTGACCATGAGGAATTATCAGAACTTATGGAGAGGGGGCACCTTGCTCCTTGGAATGTTGATGATTTGTAGTGGTGCAGAACAATTGTGGGTCACAGTCTATTATGGGGTACCTGTGTGGAAAGAAGCAAATACCACTCTATTTTGTGCGTCAGATGCTAAAGCATATGACACAGAAGTACATAATGTTTGGGCCACACATGCCTGTGTACCCACAGACCCCAGCCCACAAGAAGTAGTATTGGAAAATGTGACAGAAGATTTTAACATATGGAAAAATAACATGGTAGAACAGATGCATGAGGATATAATCAGTTTATGGGATCAAAGCCTAAAGCCATGTGTAAAATTAACCCCACTCTGTGTTACTTTAAACTGCAGTAATGTA…
		001-010-AY-Pl1-A2_S345_L001_001 - env CDS	A		ATGAAAGTGAAGGTGACCATGAGGAATTATCAGAACTTATGGAGAGGGGGCACCTTGCTCCTTGGAATGTTGATGATTTGTAGTGGTGCAGAACAATTGTGGGTCACAGTCTATTATGGGGTACCTGTGTGGAAAGAAGCAAATACCACTCTATTTTGTGCGTCAGATGCTAAAGCATATGACACAGAAGTACATAATGTTTGGGCCACACATGCCTGTGTACCCACAGACCCCAGCCCACAAGAAGTAGTATTGGAAAATGTGACAGAAGATTTTAACATATGGAAAAATAACATGGTAGAACAGATGCATGAGGATATAATCAGTTTATGGGATCAAAGCCTAAAGCCATGTGTAAAATTAACCCCACTCTGTGTTACTTTAAACTGCAGTAATGTA…
		001-010-AY-Pl1-A6_S349_L001_001 - env CDS	A		ATGAAAGTGAAGGTGACCATGAGGAATTATCAGAACTTATGGAGAGGGGGCACCTTGCTCCTTGGAATGTTGATGATTTGTAGTGGTGCAGAACAATTGTGGGTCACAGTCTATTATGGGGTACCTGTGTGGAAAGAAGCAAATACCACTCTATTTTGTGCGTCAGATGCTAAAGCATATGACACAGAAGTACATAATGTTTGGGCCACACATGCCTGTGTACCCACAGACCCCAGCCCACAAGAAGTAGTATTGGAAAATGTGACAGAAGATTTTAACATATGGAAAAATAACATGGTAGAACAGATGCATGAGGATATAATCAGTTTATGGGATCAAAGCCTAAAGCCATGTGTAAAATTAACCCCACTCTGTGTTACTTTAAACTGCAGTAATGTA…
		001-010-AY-Pl1-B1_S356_L001_001 - env CDS	A		ATGAAAGTGAAGGTGACCATGAGGAATTATCAGAACTTATGGAGAGGGGGCACCTTGCTCCTTGGAATGTTGATGATTTGTAGTGGTGCAGAACAATTGTGGGTCACAGTCTATTATGGGGTACCTGTGTGGAAAGAAGCAAATACCACTCTATTTTGTGCGTCAGATGCTAAAGCATATGACACAGAAGTACATAATGTTTGGGCCACACATGCCTGTGTACCCACAGACCCCAGCCCACAAGAAGTAGTATTGGAAAATGTGACAGAAGATTTTAACATATGGAAAAATAACATGGTAGAACAGATGCATGAGGATATAATCAGTTTATGGGATCAAAGCCTAAAGCCATGTGTAAAATTAACCCCACTCTGTGTTACTTTAAACTGCAGTAATGTA…
		001-010-AY-Pl1-B12_S367_L001_001 - env CDS	A		ATGAAAGTGAAGGTGACCATGAGGAATTATCAGAACTTATGGAGAGGGGGCACCTTGCTCCTTGGAATGTTGATGATTTGTAGTGGTGCAGAACAATTGTGGGTCACAGTCTATTATGGGGTACCTGTGTGGAAAGAAGCAAATACCACTCTATTTTGTGCGTCAGATGCTAAAGCATATGACACAGAAGTACATAATGTTTGGGCCACACATGCCTGTGTACCCACAGACCCCAGCCCACAAGAAGTAGTATTGGAAAATGTGACAGAAGATTTTAACATATGGAAAAATAACATGGTAGAACAGATGCATGAGGATATAATCAGTTTATGGGATCAAAGCCTAAAGCCATGTGTAAAATTAACCCCACTCTGTGTTACTTTAAACTGCAGTAATGTA…
		001-010-AY-Pl1-B3_S358_L001_001 - env CDS	A		ATGAAAGTGAAGGTGACCATGAGGAATTATCAGAACTTATGGAGAGGGGGCACCTTGCTCCTTGGAATGTTGATGATTTGTAGTGGTGCAGAACAATTGTGGGTCACAGTCTATTATGGGGTACCTGTGTGGAAAGAAGCAAATACCACTCTATTTTGTGCGTCAGATGCTAAAGCATATGACACAGAAGTACATAATGTTTGGGCCACACATGCCTGTGTACCCACAGACCCCAGCCCACAAGAAGTAGTATTGGAAAATGTGACAGAAGATTTTAACATATGGAAAAATAACATGGTAGAACAGATGCATGAGGATATAATCAGTTTATGGGATCAAAGCCTAAAGCCATGTGTAAAATTAACCCCACTCTGTGTTACTTTAAACTGCAGTAATGTA…
		001-010-AY-Pl1-B7_S362_L001_001 - env CDS	A		ATGAAAGTGAAGGTGACCATGAGGAATTATCAGAACTTATGGAGAGGGGGCACCTTGCTCCTTGGAATGTTGATGATTTGTAGTGGTGCAGAACAATTGTGGGTCACAGTCTATTATGGGGTACCTGTGTGGAAAGAAGCAAATACCACTCTATTTTGTGCGTCAGATGCTAAAGCATATGACACAGAAGTACATAATGTTTGGGCCACACATGCCTGTGTACCCACAGACCCCAGCCCACAAGAAGTAGTATTGGAAAATGTGACAGAAGATTTTAACATATGGAAAAATAACATGGTAGAACAGATGCATGAGGATATAATCAGTTTATGGGATCAAAGCCTAAAGCCATGTGTAAAATTAACCCCACTCTGTGTTACTTTAAACTGCAGTAATGTA…
		001-010-AY-Pl1-B9_S364_L001_001 - env CDS	A		ATGAAAGTGAAGGTGACCATGAGGAATTATCAGAACTTATGGAGAGGGGGCACCTTGCTCCTTGGAATGTTGATGATTTGTAGTGGTGCAGAACAATTGTGGGTCACAGTCTATTATGGGGTACCTGTGTGGAAAGAAGCAAATACCACTCTATTTTGTGCGTCAGATGCTAAAGCATATGACACAGAAGTACATAATGTTTGGGCCACACATGCCTGTGTACCCACAGACCCCAGCCCACAAGAAGTAGTATTGGAAAATGTGACAGAAGATTTTAACATATGGAAAAATAACATGGTAGAACAGATGCATGAGGATATAATCAGTTTATGGGATCAAAGCCTAAAGCCATGTGTAAAATTAACCCCACTCTGTGTTACTTTAAACTGCAGTAATGTA…
		001-010-AY-Pl1-C6_S373_L001_001 - env CDS	A		ATGAAAGTGAAGGTGACCATGAGGAATTATCAGAACTTATGGAGAGGGGGCACCTTGCTCCTTGGAATGTTGATGATTTGTAGTGGTGCAGAACAATTGTGGGTCACAGTCTATTATGGGGTACCTGTGTGGAAAGAAGCAAATACCACTCTATTTTGTGCGTCAGATGCTAAAGCATATGACACAGAAGTACATAATGTTTGGGCCACACATGCCTGTGTACCCACAGACCCCAGCCCACAAGAAGTAGTATTGGAAAATGTGACAGAAGATTTTAACATATGGAAAAATAACATGGTAGAACAGATGCATGAGGATATAATCAGTTTATGGGATCAAAGCCTAAAGCCATGTGTAAAATTAACCCCACTCTGTGTTACTTTAAACTGCAGTAATGTA…
		001-010-AY-Pl1-C8_S375_L001_001 - env CDS	A		ATGAAAGTGAAGGTGACCATGAGGAATTATCAGAACTTATGGAGAGGGGGCACCTTGCTCCTTGGAATGTTGATGATTTGTAGTGGTGCAGAACAATTGTGGGTCACAGTCTATTATGGGGTACCTGTGTGGAAAGAAGCAAATACCACTCTATTTTGTGCGTCAGATGCTAAAGCATATGACACAGAAGTACATAATGTTTGGGCCACACATGCCTGTGTACCCACAGACCCCAGCCCACAAGAAGTAGTATTGGAAAATGTGACAGAAGATTTTAACATATGGAAAAATAACATGGTAGAACAGATGCATGAGGATATAATCAGTTTATGGGATCAAAGCCTAAAGCCATGTGTAAAATTAACCCCACTCTGTGTTACTTTAAACTGCAGTAATGTA…
		001-010-AY-Pl1-D11_S6_L001_001 - env CDS	A	Yes	ATGAAAGTGAAGGTGACCATGAGGAATTATCAGAACTTATGGAGAGGGGGCACCTTGCTCCTTGGAATGTTGATGATTTGTAGTGGTGCAGAACAATTGTGGGTCACAGTCTATTATGGGGTACCTGTGTGGAAAGAAGCAAATACCACTCTATTTTGTGCGTCAGATGCTAAAGCATATGACACAGAAGTACATAATGTTTGGGCCACACATGCCTGTGTACCCACAGACCCCAGCCCACAAGAAGTAGTATTGGAAAATGTGACAGAAGATTTTAACATATGGAAAAATAACATGGTAGAACAGATGCATGAGGATATAATCAGTTTATGGGATCAAAGCCTAAAGCCATGTGTAAAATTAACCCCACTCTGTGTTACTTTAAACTGCAGTAATGTA…
		001-010-AY-Pl1-D3_S382_L001_001 - env CDS	A		ATGAAAGTGAAGGTGACCATGAGGAATTATCAGAACTTATGGAGAGGGGGCACCTTGCTCCTTGGAATGTTGATGATTTGTAGTGGTGCAGAACAATTGTGGGTCACAGTCTATTATGGGGTACCTGTGTGGAAAGAAGCAAATACCACTCTATTTTGTGCGTCAGATGCTAAAGCATATGACACAGAAGTACATAATGTTTGGGCCACACATGCCTGTGTACCCACAGACCCCAGCCCACAAGAAGTAGTATTGGAAAATGTGACAGAAGATTTTAACATATGGAAAAATAACATGGTAGAACAGATGCATGAGGATATAATCAGTTTATGGGATCAAAGCCTAAAGCCATGTGTAAAATTAACCCCACTCTGTGTTACTTTAAACTGCAGTAATGTA…
		001-010-AY-Pl1-D4_S383_L001_001 - env CDS	A		ATGAAAGTGAAGGTGACCATGAGGAATTATCAGAACTTATGGAGAGGGGGCACCTTGCTCCTTGGAATGTTGATGATTTGTAGTGGTGCAGAACAATTGTGGGTCACAGTCTATTATGGGGTACCTGTGTGGAAAGAAGCAAATACCACTCTATTTTGTGCGTCAGATGCTAAAGCATATGACACAGAAGTACATAATGTTTGGGCCACACATGCCTGTGTACCCACAGACCCCAGCCCACAAGAAGTAGTATTGGAAAATGTGACAGAAGATTTTAACATATGGAAAAATAACATGGTAGAACAGATGCATGAGGATATAATCAGTTTATGGGATCAAAGCCTAAAGCCATGTGTAAAATTAACCCCACTCTGTGTTACTTTAAACTGCAGTAATGTA…
		001-010-AY-Pl1-A8_S351_L001_001 - env CDS	B	Yes	ATGAAAGTGAAGGTGACCATGAGGAATTATCAGAACTTATGGAGAGGGGGCACCTTGCTCCTTGGAATGTTGATGATTTGTAGTGGTGCAGAACAATTGTGGGTCACAGTCTATTATGGGGTACCTGTGTGGAAAGAAGCAAATACCACTCTATTTTGTGCGTCAGATGCTAAAGCATATGACACAGAAGTACATAATGTTTGGGCCACACATGCCTGTGTACCCACAGACCCCAGCCCACAAGAAGTAGTATTGGAAAATGTGACAGAAGATTTTAACATATGGAAAAATAACATGGTAGAACAGATGCATGAGGATATAATCAGTTTATGGGATCAAAGCCTAAAGCCATGTGTAAAATTAACCCCACTCTGTGTTACTTTAAACTGCAGTAATGTA…
		001-010-AY-Pl1-C12_S379_L001_001 - env CDS	C	Yes	ATGAAAGTGAAGGTGACCATGAGGAATTATCAGAACTTATGGAGAGGGGGCACCTTGCTCCTTGGAATGTTGATGATTTGTAGTGGTGCAGAACAATTGTGGGTCACAGTCTATTATGGGGTACCTGTGTGGAAAGAAGCAAATACCACTCTATTTTGTGCGTCAGATGCTAAAGCATATGACACAGAAGTACATAATGTTTGGGCCACACATGCCTGTGTACCCACAGACCCCAGCCCACAAGAAGTAGTATTGGAAAATGTGACAGAAGATTTTAACATATGGAAAAATAACATGGTAGAACAGATGCATGAGGATATAATCAGTTTATGGGATCAAAGCCTAAAGCCATGTGTAAAATTAACCCCACTCTGTGTTACTTTAAACTGCAGTAATGTA…
		001-010-AY-Pl1-B8_S363_L001_001 - env CDS	D	Yes	ATGAAAGTGAAGGTGACCATGAGGAATTATCAGAACTTATGGAGAGGGGGCACCTTGCTCCTTGGAATGTTGATGATTTGTAGTGGTGCAGAACAATTGTGGGTCACAGTCTATTATGGGGTACCTGTGTGGAAAGAAGCAAATACCACTCTATTTTGTGCGTCAGATGCTAAAGCATATGACACAGAAGTACATAATGTTTGGGCCACACATGCCTGTGTACCCACAGACCCCAGCCCACAAGAAGTAGTATTGGAAAATGTGACAGAAGATTTTAACATATGGAAAAATAACATGGTAGAACAGATGCATGAGGATATAATCAGTTTATGGGATCAAAGCCTAAAGCCATGTGTAAAATTAACCCCACTCTGTGTTACTTTAAACTGCAGTAATGTA…
		001-010-AY-Pl1-D10_S5_L001_001 - env CDS	E		ATGAAAGTGAAGGTGACCATGAGGAATTATCAGAACTTATGGAGAGGGGGCACCTTGCTCCTTGGAATGTTGATGATTTGTAGTGGTGCAGAACAATTGTGGGTCACAGTCTATTATGGGGTACCTGTGTGGAAAGAAGCAAATACCACTCTATTTTGTGCGTCAGATGCTAAAGCATATGACACAGAAGTACATAATGTTTGGGCCACACATGCCTGTGTACCCACAGACCCCAGCCCACAAGAAGTAGTATTGGAAAATGTGACAGAAGATTTTAACATATGGAAAAATAACATGGTAGAACAGATGCATGAGGATATAATCAGTTTATGGGATCAAAGCCTAAAGCCATGTGTAAAATTAACCCCACTCTGTGTTACTTTAAACTGCAGTAATGTA…
	P08 - 001-012	001-012SF_S164_L001_001_draft - env CDS	A	Yes	ATGAAAGTGAAGGGGACACAGAGGAATTGGCAACCCTTGTGGATTTTGATCCTTGGGTTGGTGATAATTTGTAGGGCCTCAGACAACCTGTGGGTCACAGTATATTATGGGGTACCAGTGTGGGAAGATGCAGATACCCCTTTATTTTGTGCATCTGATGCTAAGGCATATAAGACTGAAAAACATAATGTCTGGGCCACACATGCCTGTGTACCCACTGACCCCAACCCACAAGAGATAATTCTGCAAAATGTAACAGAAACTTTTAACATGTGGAAAAATAACATGGTAGAACAAATGCATGAGGATATAATTAGTTTATGGGATGAAAGCCTAAAGCCATGTGTAAAGCTAACCCCTCTCTGTGTTACCTTAAACTGTACTGATGCCAACTTCACT…
		001-012SF_S163_L001_001_draft - env CDS	B	Yes	ATGAAAGTGAAGGGGACACAGAGGAATTGGCAACCCTTGTGGATTTTGATCCTTGGGTTGGTGATAATTTGTAGGGCCTCAGACAACCTGTGGGTCACAGTATATTATGGGGTACCAGTGTGGGAAGATGCAGATACCCCTTTATTTTGTGCATCTGATGCTAAGGCATATAAGACTGAAAAACATAATGTCTGGGCCACACATGCCTGTGTACCCACTGACCCCAACCCACAAGAGATAATTCTGCAAAATGTAACAGAAACTTTTAACATGTGGAAAAATAACATGGTAGAACAAATGCATGAGGATATAATTAGTTTATGGGATGAAAGCCTAAAGCCATGTGTAAAGCTAACCCCTCTCTGTGTTACCTTAAACTGTACTGATGCCAACTTCACT…
		001-012SF_S165_L001_001_draft - env CDS	C		ATGAAAGTGAAGGGGACACAGAGGAATTGGCAACCCTTGTGGATTTTGATCCTTGGGTTGGTGATAATTTGTAGGGCCTCAGACAACCTGTGGGTCACAGTATATTATGGGGTACCAGTGTGGGAAGATGCAGATACCCCTTTATTTTGTGCATCTGATGCTAAGGCATATAAGACTGAAAAACATAATGTCTGGGCCACACATGCCTGTGTACCCACTGACCCCAACCCACAAGAGATAATTCTGCAAAATGTAACAGAAACTTTTAACATGTGGAAAAATAACATGGTAGAACAAATGCATGAGGATATAATTAGTTTATGGGATGAAAGCCTAAAGCCATGTGTAAAGCTAACCCCTCCCTGTGTTACCTTAAACTGTACTGATGCCAACTTCACT…
	P17 - 004-001	004-001-MJ-Pl1-F12_S31_L001_001 - env CDS	A		ATGAGAGTGAGGGAGACACTGAGGAATTATCGACTCTGGTGGATATGGGGCATCTTAGGCTTTTGGATGTTAATGATTTGTAAAGGGGGAGGAGATTCGTGGGTCACAGTCTATTATGGGGTACCTGTATGGAAAGAAGCAAAAACTACACTATTCTGTGCATCAGATGCTAAAGCATATGAGACAGAAATGCATAATGTCTGGGCTACACATGCCTGTGTACCCACAGACCCCAACCCACAAGAAGTACCTTTAGAAAATGTAACAGAGAATTTTAACATGTGGAAAAATGACATGGTGGAACAGATGCATGAGGATGTAATCAGTTTATGGGATGAAAGCCTAAAACCATGTGTAAAGTTGACCCCACTCTGTGTCACTCTAAAGTGTACAAATGCA…
		004-001-MJ-Pl1-G5_S36_L001_001 - env CDS	A	Yes	ATGAGAGTGAGGGAGACACTGAGGAATTATCGACTCTGGTGGATATGGGGCATCTTAGGCTTTTGGATGTTAATGATTTGTAAAGGGGGAGGAGATTCGTGGGTCACAGTCTATTATGGGGTACCTGTATGGAAAGAAGCAAAAACTACACTATTCTGTGCATCAGATGCTAAAGCATATGAGACAGAAATGCATAATGTCTGGGCTACACATGCCTGTGTACCCACAGACCCCAACCCACAAGAAGTACCTTTAGAAAATGTAACAGAGAATTTTAACATGTGGAAAAATGACATGGTGGAACAGATGCATGAGGATGTAATCAGTTTATGGGATGAAAGCCTAAAACCATGTGTAAAGTTGACCCCACTCTGTGTCACTCTAAAGTGTACAAATGCA…
		004-001-AY-PL1-L11_S3_L001_001 - env CDS	B	Yes	ATGAGAGTGAGGGAGACACTGAGGAATTATCGACTCTGGTGGATATGGGGCATCTTAGGCTTTTGGATGTTAATGATTTGTAAAGGGGGAGGAGATTCGTGGGTCACAGTCTATTATGGGGTACCTGTATGGAAAGAAGCAAAAACTACACTATTCTGTGCATCAGATGCTAAAGCATATGAGACAGAAATGCATAATGTCTGGGCTACACATGCCTGTGTACCCACAGACCCCAACCCACAAGAAGTACCTTTAGAAAATGTAACAGAGAATTTTAACATGTGGAAAAATGACATGGTGGAACAGATGCATGAGGATGTAATCAGTTTATGGGATGAAAGCCTAAAACCATGTGTAAAGTTGACCCCACTCTGTGTCACTCTAAAGTGTACAAATGCA…
		004-001-MJ-Pl1-F4_S23_L001_001 - env CDS	C		ATGAGAGTGAGGAAGACACTGAGGAATTATCGACTCTGGTGGATATGGGGCATCTTAGGCTTTTGGATGTTAATGATTTGTAAAGGGGGAGGAGATTCGTGGGTCACAGTCTATTATGGGGTACCTGTATGGAAAGAAGCAAAAACTACACTATTCTGTGCATCAGATGCTAAAGCATATGAGACAGAAATGCATAATGTCTGGGCTACACATGCCTGTGTACCCACAGACCCCAACCCACAAGAAGTACCTTTAGAAAATGTAACAGAGAATTTTAACATGTGGAAAAATGACATGGTGGAACAGATGCATGAGGATGTAATCAGTTTATGGGATGAAAGCCTAAAACCATGTGTAAAGTTGACCCCACTCTGTGTCACTCTAAAGTGTACAAATGCA…
		004-001-MJ-Pl1-H5_S48_L001_001 - env CDS	D		ATGAGAGTGAGGGAGACACTGAGGAATTATCGACTCTGGTGGATATGGGGCATCTTAGGCTTTTGGATGTTAATGATTTGTAAAGGGGGAGGAGATTCGTGGGTCACAGTCTATTATGGGGTACCTGTATGGAAAGAAGCAAAAACTACACTATTCTGTGCATCAGATGCTAAAGCATATGAGACAGAAATGCATAATGTCTGGGCTACACATGCCTGTGTACCCACAGACCCCAACCCACAAGAAGTACCTTTAGAAAATGTAACAGAGAATTTTAACATGTGGAAAAATGACATGGTGGAACAGATGCATGAGGATGTAATCAGTTTATGGGATGAAAGCCTAAAACCATGTGTAAAGTTGACCCCACTCTGTGTCACTCTAAAGTGTACAAATGCA…
		004-001-AY-PL1-L24_S4_L001_001 - env CDS	E	Yes	ATGAGAGTGAGGGAGACACTGAGGAATTATCGACCCTGGTGGATATGGGGCATCTTAGGCTTTTGGATGTTAATGATTTGTAAAGGGGGAGGAGATTCGTGGGTCACAGTCTATTATGGGGTACCTGTATGGAAAGAAGCAAAAACTACACTATTCTGTGCATCAGATGCTAAAGCATATGAGACAGAAATGCATAATGTCTGGGCTACACATGCCTGTGTACCCACAGACCCCAACCCACAAGAAGTACCTTTAGAAAATGTAACAGAGAATTTTAACATGTGGAAAAATGACATGGTGGAACAGATGCATGAGGATGTAATCAGTTTATGGGATGAAAGCCTAAAACCATGTGTAAAGTTGACCCCACTCTGTGTCACTCTAAAGTGTACAAATGCA…
	P19 - 007-001	007-001-AY-PL1-D11_S3_L001_001 - env CDS	A		ATGAGAGTGAGGGGGATACCGAGGAACTGGCAACACTTGTGGACATGGTGGACTTTGACCCTTGGGTTGGTAATAATTTGTAGTACCTCAGACAACTTGTGGGTCACAGTCTATTATGGGGTACCTGTGTGGGAGGATGCAGATACTCCTCTATTTTGTGCATCTGATGCTAAAGCATATAGTACTGAAAAACATAATGTATGGGCCACACATGCCTGTGTACCCACAGACCCCAACCCACAAGAGCTACATCTGGAAAATGTAACAGAAGAGTTCAACATGTGGAAAAATAACATGGTAGAACAGATGCATGAGGACATAATCAGTTTATGGGACGAAGCCCTAAAACCATGTGTAAAGCTAACCCCTCTCTGTGTTACTTTAAACTGTGTTTCTTTA…
		007-001-AY-PL1-H6_S4_L001_001 - env CDS	A		ATGAGAGTGAGGGGGATACCGAGGAACTGGCAACACTTGTGGACATGGTGGACTTTGACCCTTGGGTTGGTAATAATTTGTAGTACCTCAGACAACTTGTGGGTCACAGTCTATTATGGGGTACCTGTGTGGGAGGATGCAGATACTCCTCTATTTTGTGCATCTGATGCTAAAGCATATAGTACTGAAAAACATAATGTATGGGCCACACATGCCTGTGTACCCACAGACCCCAACCCACAAGAGCTACATCTGGAAAATGTAACAGAAGAGTTCAACATGTGGAAAAATAACATGGTAGAACAGATGCATGAGGACATAATCAGTTTATGGGACGAAGCCCTAAAACCATGTGTAAAGCTAACCCCTCTCTGTGTTACTTTAAACTGTGTTTCTTTA…
		007-001-AY-PL2-A5_S5_L001_001 - env CDS	A		ATGAGAGTGAGGGGGATACCGAGGAACTGGCAACACTTGTGGACATGGTGGACTTTGACCCTTGGGTTGGTAATAATTTGTAGTACCTCAGACAACTTGTGGGTCACAGTCTATTATGGGGTACCTGTGTGGGAGGATGCAGATACTCCTCTATTTTGTGCATCTGATGCTAAAGCATATAGTACTGAAAAACATAATGTATGGGCCACACATGCCTGTGTACCCACAGACCCCAACCCACAAGAGCTACATCTGGAAAATGTAACAGAAGAGTTCAACATGTGGAAAAATAACATGGTAGAACAGATGCATGAGGACATAATCAGTTTATGGGACGAAGCCCTAAAACCATGTGTAAAGCTAACCCCTCTCTGTGTTACTTTAAACTGTGTTTCTTTA…
		007-001-AY-PL2-A7_S6_L001_001 - env CDS	A		ATGAGAGTGAGGGGGATACCGAGGAACTGGCAACACTTGTGGACATGGTGGACTTTGACCCTTGGGTTGGTAATAATTTGTAGTACCTCAGACAACTTGTGGGTCACAGTCTATTATGGGGTACCTGTGTGGGAGGATGCAGATACTCCTCTATTTTGTGCATCTGATGCTAAAGCATATAGTACTGAAAAACATAATGTATGGGCCACACATGCCTGTGTACCCACAGACCCCAACCCACAAGAGCTACATCTGGAAAATGTAACAGAAGAGTTCAACATGTGGAAAAATAACATGGTAGAACAGATGCATGAGGACATAATCAGTTTATGGGACGAAGCCCTAAAACCATGTGTAAAGCTAACCCCTCTCTGTGTTACTTTAAACTGTGTTTCTTTA…
		007-001-AY-PL2-I12_S7_L001_001 - env CDS	A		ATGAGAGTGAGGGGGATACCGAGGAACTGGCAACACTTGTGGACATGGTGGACTTTGACCCTTGGGTTGGTAATAATTTGTAGTACCTCAGACAACTTGTGGGTCACAGTCTATTATGGGGTACCTGTGTGGGAGGATGCAGATACTCCTCTATTTTGTGCATCTGATGCTAAAGCATATAGTACTGAAAAACATAATGTATGGGCCACACATGCCTGTGTACCCACAGACCCCAACCCACAAGAGCTACATCTGGAAAATGTAACAGAAGAGTTCAACATGTGGAAAAATAACATGGTAGAACAGATGCATGAGGACATAATCAGTTTATGGGACGAAGCCCTAAAACCATGTGTAAAGCTAACCCCTCTCTGTGTTACTTTAAACTGTGTTTCTTTA…
		007-001-AY-PL2-M21_S10_L001_001 - env CDS	A		ATGAGAGTGAGGGGGATACCGAGGAACTGGCAACACTTGTGGACATGGTGGACTTTGACCCTTGGGTTGGTAATAATTTGTAGTACCTCAGACAACTTGTGGGTCACAGTCTATTATGGGGTACCTGTGTGGGAGGATGCAGATACTCCTCTATTTTGTGCATCTGATGCTAAAGCATATAGTACTGAAAAACATAATGTATGGGCCACACATGCCTGTGTACCCACAGACCCCAACCCACAAGAGCTACATCTGGAAAATGTAACAGAAGAGTTCAACATGTGGAAAAATAACATGGTAGAACAGATGCATGAGGACATAATCAGTTTATGGGACGAAGCCCTAAAACCATGTGTAAAGCTAACCCCTCTCTGTGTTACTTTAAACTGTGTTTCTTTA…
		007-001-AY-PL3-B13_S24_L001_001 - env CDS	A		ATGAGAGTGAGGGGGATACCGAGGAACTGGCAACACTTGTGGACATGGTGGACTTTGACCCTTGGGTTGGTAATAATTTGTAGTACCTCAGACAACTTGTGGGTCACAGTCTATTATGGGGTACCTGTGTGGGAGGATGCAGATACTCCTCTATTTTGTGCATCTGATGCTAAAGCATATAGTACTGAAAAACATAATGTATGGGCCACACATGCCTGTGTACCCACAGACCCCAACCCACAAGAGCTACATCTGGAAAATGTAACAGAAGAGTTCAACATGTGGAAAAATAACATGGTAGAACAGATGCATGAGGACATAATCAGTTTATGGGACGAAGCCCTAAAACCATGTGTAAAGCTAACCCCTCTCTGTGTTACTTTAAACTGTGTTTCTTTA…
		007-001-AY-PL3-B16_S28_L001_001 - env CDS	A		ATGAGAGTGAGGGGGATACCGAGGAACTGGCAACACTTGTGGACATGGTGGACTTTGACCCTTGGGTTGGTAATAATTTGTAGTACCTCAGACAACTTGTGGGTCACAGTCTATTATGGGGTACCTGTGTGGGAGGATGCAGATACTCCTCTATTTTGTGCATCTGATGCTAAAGCATATAGTACTGAAAAACATAATGTATGGGCCACACATGCCTGTGTACCCACAGACCCCAACCCACAAGAGCTACATCTGGAAAATGTAACAGAAGAGTTCAACATGTGGAAAAATAACATGGTAGAACAGATGCATGAGGACATAATCAGTTTATGGGACGAAGCCCTAAAACCATGTGTAAAGCTAACCCCTCTCTGTGTTACTTTAAACTGTGTTTCTTTA…
		007-001-AY-PL3-B22_S30_L001_001 - env CDS	A		ATGAGAGTGAGGGGGATACCGAGGAACTGGCAACACTTGTGGACATGGTGGACTTTGACCCTTGGGTTGGTAATAATTTGTAGTACCTCAGACAACTTGTGGGTCACAGTCTATTATGGGGTACCTGTGTGGGAGGATGCAGATACTCCTCTATTTTGTGCATCTGATGCTAAAGCATATAGTACTGAAAAACATAATGTATGGGCCACACATGCCTGTGTACCCACAGACCCCAACCCACAAGAGCTACATCTGGAAAATGTAACAGAAGAGTTCAACATGTGGAAAAATAACATGGTAGAACAGATGCATGAGGACATAATCAGTTTATGGGACGAAGCCCTAAAACCATGTGTAAAGCTAACCCCTCTCTGTGTTACTTTAAACTGTGTTTCTTTA…
		007-001-AY-PL3-B4_S20_L001_001 - env CDS	A		ATGAGAGTGAGGGGGATACCGAGGAACTGGCAACACTTGTGGACATGGTGGACTTTGACCCTTGGGTTGGTAATAATTTGTAGTACCTCAGACAACTTGTGGGTCACAGTCTATTATGGGGTACCTGTGTGGGAGGATGCAGATACTCCTCTATTTTGTGCATCTGATGCTAAAGCATATAGTACTGAAAAACATAATGTATGGGCCACACATGCCTGTGTACCCACAGACCCCAACCCACAAGAGCTACATCTGGAAAATGTAACAGAAGAGTTCAACATGTGGAAAAATAACATGGTAGAACAGATGCATGAGGACATAATCAGTTTATGGGACGAAGCCCTAAAACCATGTGTAAAGCTAACCCCTCTCTGTGTTACTTTAAACTGTGTTTCTTTA…
		007-001-AY-PL3-C16_S39_L001_001 - env CDS	A		ATGAGAGTGAGGGGGATACCGAGGAACTGGCAACACTTGTGGACATGGTGGACTTTGACCCTTGGGTTGGTAATAATTTGTAGTACCTCAGACAACTTGTGGGTCACAGTCTATTATGGGGTACCTGTGTGGGAGGATGCAGATACTCCTCTATTTTGTGCATCTGATGCTAAAGCATATAGTACTGAAAAACATAATGTATGGGCCACACATGCCTGTGTACCCACAGACCCCAACCCACAAGAGCTACATCTGGAAAATGTAACAGAAGAGTTCAACATGTGGAAAAATAACATGGTAGAACAGATGCATGAGGACATAATCAGTTTATGGGACGAAGCCCTAAAACCATGTGTAAAGCTAACCCCTCTCTGTGTTACTTTAAACTGTGTTTCTTTA…
		007-001-AY-PL3-C5_S35_L001_001 - env CDS	A		ATGAGAGTGAGGGGGATACCGAGGAACTGGCAACACTTGTGGACATGGTGGACTTTGACCCTTGGGTTGGTAATAATTTGTAGTACCTCAGACAACTTGTGGGTCACAGTCTATTATGGGGTACCTGTGTGGGAGGATGCAGATACTCCTCTATTTTGTGCATCTGATGCTAAAGCATATAGTACTGAAAAACATAATGTATGGGCCACACATGCCTGTGTACCCACAGACCCCAACCCACAAGAGCTACATCTGGAAAATGTAACAGAAGAGTTCAACATGTGGAAAAATAACATGGTAGAACAGATGCATGAGGACATAATCAGTTTATGGGACGAAGCCCTAAAACCATGTGTAAAGCTAACCCCTCTCTGTGTTACTTTAAACTGTGTTTCTTTA…
		007-001-AY-PL3-D10_S53_L001_001 - env CDS	A		ATGAGAGTGAGGGGGATACCGAGGAACTGGCAACACTTGTGGACATGGTGGACTTTGACCCTTGGGTTGGTAATAATTTGTAGTACCTCAGACAACTTGTGGGTCACAGTCTATTATGGGGTACCTGTGTGGGAGGATGCAGATACTCCTCTATTTTGTGCATCTGATGCTAAAGCATATAGTACTGAAAAACATAATGTATGGGCCACACATGCCTGTGTACCCACAGACCCCAACCCACAAGAGCTACATCTGGAAAATGTAACAGAAGAGTTCAACATGTGGAAAAATAACATGGTAGAACAGATGCATGAGGACATAATCAGTTTATGGGACGAAGCCCTAAAACCATGTGTAAAGCTAACCCCTCTCTGTGTTACTTTAAACTGTGTTTCTTTA…
		007-001-AY-PL3-D14_S56_L001_001 - env CDS	A		ATGAGAGTGAGGGGGATACCGAGGAACTGGCAACACTTGTGGACATGGTGGACTTTGACCCTTGGGTTGGTAATAATTTGTAGTACCTCAGACAACTTGTGGGTCACAGTCTATTATGGGGTACCTGTGTGGGAGGATGCAGATACTCCTCTATTTTGTGCATCTGATGCTAAAGCATATAGTACTGAAAAACATAATGTATGGGCCACACATGCCTGTGTACCCACAGACCCCAACCCACAAGAGCTACATCTGGAAAATGTAACAGAAGAGTTCAACATGTGGAAAAATAACATGGTAGAACAGATGCATGAGGACATAATCAGTTTATGGGACGAAGCCCTAAAACCATGTGTAAAGCTAACCCCTCTCTGTGTTACTTTAAACTGTGTTTCTTTA…
		007-001-AY-PL3-D15_S57_L001_001 - env CDS	A		ATGAGAGTGAGGGGGATACCGAGGAACTGGCAACACTTGTGGACATGGTGGACTTTGACCCTTGGGTTGGTAATAATTTGTAGTACCTCAGACAACTTGTGGGTCACAGTCTATTATGGGGTACCTGTGTGGGAGGATGCAGATACTCCTCTATTTTGTGCATCTGATGCTAAAGCATATAGTACTGAAAAACATAATGTATGGGCCACACATGCCTGTGTACCCACAGACCCCAACCCACAAGAGCTACATCTGGAAAATGTAACAGAAGAGTTCAACATGTGGAAAAATAACATGGTAGAACAGATGCATGAGGACATAATCAGTTTATGGGACGAAGCCCTAAAACCATGTGTAAAGCTAACCCCTCTCTGTGTTACTTTAAACTGTGTTTCTTTA…
		007-001-AY-PL3-D19_S60_L001_001 - env CDS	A		ATGAGAGTGAGGGGGATACCGAGGAACTGGCAACACTTGTGGACATGGTGGACTTTGACCCTTGGGTTGGTAATAATTTGTAGTACCTCAGACAACTTGTGGGTCACAGTCTATTATGGGGTACCTGTGTGGGAGGATGCAGATACTCCTCTATTTTGTGCATCTGATGCTAAAGCATATAGTACTGAAAAACATAATGTATGGGCCACACATGCCTGTGTACCCACAGACCCCAACCCACAAGAGCTACATCTGGAAAATGTAACAGAAGAGTTCAACATGTGGAAAAATAACATGGTAGAACAGATGCATGAGGACATAATCAGTTTATGGGACGAAGCCCTAAAACCATGTGTAAAGCTAACCCCTCTCTGTGTTACTTTAAACTGTGTTTCTTTA…
		007-001-AY-PL3-D21_S62_L001_001 - env CDS	A		ATGAGAGTGAGGGGGATACCGAGGAACTGGCAACACTTGTGGACATGGTGGACTTTGACCCTTGGGTTGGTAATAATTTGTAGTACCTCAGACAACTTGTGGGTCACAGTCTATTATGGGGTACCTGTGTGGGAGGATGCAGATACTCCTCTATTTTGTGCATCTGATGCTAAAGCATATAGTACTGAAAAACATAATGTATGGGCCACACATGCCTGTGTACCCACAGACCCCAACCCACAAGAGCTACATCTGGAAAATGTAACAGAAGAGTTCAACATGTGGAAAAATAACATGGTAGAACAGATGCATGAGGACATAATCAGTTTATGGGACGAAGCCCTAAAACCATGTGTAAAGCTAACCCCTCTCTGTGTTACTTTAAACTGTGTTTCTTTA…
		007-001-AY-PL3-D3_S47_L001_001 - env CDS	A		ATGAGAGTGAGGGGGATACCGAGGAACTGGCAACACTTGTGGACATGGTGGACTTTGACCCTTGGGTTGGTAATAATTTGTAGTACCTCAGACAACTTGTGGGTCACAGTCTATTATGGGGTACCTGTGTGGGAGGATGCAGATACTCCTCTATTTTGTGCATCTGATGCTAAAGCATATAGTACTGAAAAACATAATGTATGGGCCACACATGCCTGTGTACCCACAGACCCCAACCCACAAGAGCTACATCTGGAAAATGTAACAGAAGAGTTCAACATGTGGAAAAATAACATGGTAGAACAGATGCATGAGGACATAATCAGTTTATGGGACGAAGCCCTAAAACCATGTGTAAAGCTAACCCCTCTCTGTGTTACTTTAAACTGTGTTTCTTTA…
		007-001-AY-PL3-D4_S48_L001_001 - env CDS	A		ATGAGAGTGAGGGGGATACCGAGGAACTGGCAACACTTGTGGACATGGTGGACTTTGACCCTTGGGTTGGTAATAATTTGTAGTACCTCAGACAACTTGTGGGTCACAGTCTATTATGGGGTACCTGTGTGGGAGGATGCAGATACTCCTCTATTTTGTGCATCTGATGCTAAAGCATATAGTACTGAAAAACATAATGTATGGGCCACACATGCCTGTGTACCCACAGACCCCAACCCACAAGAGCTACATCTGGAAAATGTAACAGAAGAGTTCAACATGTGGAAAAATAACATGGTAGAACAGATGCATGAGGACATAATCAGTTTATGGGACGAAGCCCTAAAACCATGTGTAAAGCTAACCCCTCTCTGTGTTACTTTAAACTGTGTTTCTTTA…
		007-001-AY-PL3-D5_S49_L001_001 - env CDS	A	Yes	ATGAGAGTGAGGGGGATACCGAGGAACTGGCAACACTTGTGGACATGGTGGACTTTGACCCTTGGGTTGGTAATAATTTGTAGTACCTCAGACAACTTGTGGGTCACAGTCTATTATGGGGTACCTGTGTGGGAGGATGCAGATACTCCTCTATTTTGTGCATCTGATGCTAAAGCATATAGTACTGAAAAACATAATGTATGGGCCACACATGCCTGTGTACCCACAGACCCCAACCCACAAGAGCTACATCTGGAAAATGTAACAGAAGAGTTCAACATGTGGAAAAATAACATGGTAGAACAGATGCATGAGGACATAATCAGTTTATGGGACGAAGCCCTAAAACCATGTGTAAAGCTAACCCCTCTCTGTGTTACTTTAAACTGTGTTTCTTTA…
		007-001-AY-PL3-D8_S51_L001_001 - env CDS	B	Yes	ATGAGAGTGAGGGGGATACCGAGGAACTGGCAACACTTGTGGACATGGTGGACTTTGACCCTTGGGTTGGTAATAATTTGTAGTACCTCAGACAACTTGTGGGTCACAGTCTATTATGGGGTACCTGTGTGGGAGGATGCAGATACTCCTCTATTTTGTGCATCTGATGCTAAAGCATATAGTACTGAAAAACATAATGTATGGGCCACACATGCCTGTGTACCCACAGACCCCAACCCACAAGAGCTACATCTGGAAAATGTAACAGAAGAGTTCAACATGTGGAAAAATAACATGGTAGAACAGATGCATGAGGACATAATCAGTTTATGGGACGAAGCCCTAAAACCATGTGTAAAGCTAACCCCTCTCTGTGTTACTTTAAACTGTGTTTCTTTA…
		007-001-AY-PL1-B8_S2_L001_001 - env CDS	C	Yes	ATGAGAGTGAGGGGGATACCGAGGAACTGGCAACACTTGTGGACATGGTGGACTTTGACCCTTGGGTTGGTAATAATTTGTAGTACCTCAGACAACTTGTGGGTCACAGTCTATTATGGGGTACCTGTGTGGGAGGATGCAGATACTCCTCTATTTTGTGCATCTGATGCTAAAGCATATAGTACTGAAAAACATAATGTATGGGCCACACATGCCTGTGTACCCACAGACCCCAACCCACAAGAGCTACATCTGGAAAATGTAACAGAAGAGTTCAACATGTGGAAAAATAACATGGTAGAACAGATGCATGAGGACATAATCAGTTTATGGGACGAAGCCCTAAAACCATGTGTAAAGCTAACCCCTCTCTGTGTTACTTTAAACTGTGTTTCTTTA…
		007-001-AY-PL2-N19_S12_L001_001 - env CDS	C		ATGAGAGTGAGGGGGATACCGAGGAACTGGCAACACTTGTGGACATGGTGGACTTTGACCCTTGGGTTGGTAATAATTTGTAGTACCTCAGACAACTTGTGGGTCACAGTCTATTATGGGGTACCTGTGTGGGAGGATGCAGATACTCCTCTATTTTGTGCATCTGATGCTAAAGCATATAGTACTGAAAAACATAATGTATGGGCCACACATGCCTGTGTACCCACAGACCCCAACCCACAAGAGCTACATCTGGAAAATGTAACAGAAGAGTTCAACATGTGGAAAAATAACATGGTAGAACAGATGCATGAGGACATAATCAGTTTATGGGACGAAGCCCTAAAACCATGTGTAAAGCTAACCCCTCTCTGTGTTACTTTAAACTGTGTTTCTTTA…
		007-001-AY-PL3-A19_S16_L001_001 - env CDS	C		ATGAGAGTGAGGGGGATACCGAGGAACTGGCAACACTTGTGGACATGGTGGACTTTGACCCTTGGGTTGGTAATAATTTGTAGTACCTCAGACAACTTGTGGGTCACAGTCTATTATGGGGTACCTGTGTGGGAGGATGCAGATACTCCTCTATTTTGTGCATCTGATGCTAAAGCATATAGTACTGAAAAACATAATGTATGGGCCACACATGCCTGTGTACCCACAGACCCCAACCCACAAGAGCTACATCTGGAAAATGTAACAGAAGAGTTCAACATGTGGAAAAATAACATGGTAGAACAGATGCATGAGGACATAATCAGTTTATGGGACGAAGCCCTAAAACCATGTGTAAAGCTAACCCCTCTCTGTGTTACTTTAAACTGTGTTTCTTTA…
		007-001-AY-PL3-B24_S31_L001_001 - env CDS	C		ATGAGAGTGAGGGGGATACCGAGGAACTGGCAACACTTGTGGACATGGTGGACTTTGACCCTTGGGTTGGTAATAATTTGTAGTACCTCAGACAACTTGTGGGTCACAGTCTATTATGGGGTACCTGTGTGGGAGGATGCAGATACTCCTCTATTTTGTGCATCTGATGCTAAAGCATATAGTACTGAAAAACATAATGTATGGGCCACACATGCCTGTGTACCCACAGACCCCAACCCACAAGAGCTACATCTGGAAAATGTAACAGAAGAGTTCAACATGTGGAAAAATAACATGGTAGAACAGATGCATGAGGACATAATCAGTTTATGGGACGAAGCCCTAAAACCATGTGTAAAGCTAACCCCTCTCTGTGTTACTTTAAACTGTGTTTCTTTA…
		007-001-AY-PL3-D16_S58_L001_001 - env CDS	D	Yes	ATGAGAGTGAGGGGGATACCGAGGAACTGGCAACACTTGTGGACATGGTGGACTTTGACCCTTGGGTTGGTAATAATTTGTAGTACCTCAGACAACTTGTGGGTCACAGTCTATTATGGGGTACCTGTGTGGGAGGATGCAGATACTCCTCTATTTTGTGCATCTGATGCTAAAGCATATAGTACTGAAAAACATAATGTATGGGCCACACATGCCTGTGTACCCACAGACCCCAACCCACAAGAGCTACATCTGGAAAATGTAACAGAAGAGTTCAACATGTGGAAAAATAACATGGTAGAACAGATGCATGAGGACATAATCAGTTTATGGGACGAAGCCCTAAAACCATGTGTAAAGCTAACCCCTCTCTGTGTTACTTTAAACTGTGTTTCTTTA…
		007-001-AY-PL2-N20_S13_L001_001 - env CDS	E	Yes	ATGAGAGTGAGGGGGATACCGAGGAACTGGCAACACTTGTGGACATGGTGGACTTTGACCCTTGGGTTGGTAATAATTTGTAGTACCTCAGACAACTTGTGGGTCACAGTCTATTATGGGGTACCTGTGTGGGAGGATGCAGATACTCCTCTATTTTGTGCATCTGATGCTAAAGCATATAGTACTGAAAAACATAATGTATGGGCCACACATGCCTGTGTACCCACAGACCCCAACCCACAAGAGCTACATCTGGAAAATGTAACAGAAGAGTTCAACATGTGGAAAAATAACATGGTAGAACAGATGCATGAGGACATAATCAGTTTATGGGACGAAGCCCTAAAACCATGTGTAAAGCTAACCCCTCTCTGTGTTACTTTAAACTGTGTTTCTTTA…
		007-001-AY-PL3-D20_S61_L001_001 - env CDS	E		ATGAGAGTGAGGGGGATACCGAGGAACTGGCAACACTTGTGGACATGGTGGACTTTGACCCTTGGGTTGGTAATAATTTGTAGTACCTCAGACAACTTGTGGGTCACAGTCTATTATGGGGTACCTGTGTGGGAGGATGCAGATACTCCTCTATTTTGTGCATCTGATGCTAAAGCATATAGTACTGAAAAACATAATGTATGGGCCACACATGCCTGTGTACCCACAGACCCCAACCCACAAGAGCTACATCTGGAAAATGTAACAGAAGAGTTCAACATGTGGAAAAATAACATGGTAGAACAGATGCATGAGGACATAATCAGTTTATGGGACGAAGCCCTAAAACCATGTGTAAAGCTAACCCCTCTCTGTGTTACTTTAAACTGTGTTTCTTTA…
		007-001-AY-PL3-C23_S44_L001_001 - env CDS	F	Yes	ATGAGAGTGAGGGGGATACCGAGGAACTGGCAACACTTGTGGACATGGTGGACTTTGACCCTTGGGTTGGTAATAATTTGTAGTACCTCAGACAACTTGTGGGTCACAGTCTATTATGGGGTACCTGTGTGGGAGGATGCAGATACTCCTCTATTTTGTGCATCTGATGCTAAAGCATATAGTACTGAAAAACATAATGTATGGGCCACACATGCCTGTGTACCCACAGACCCCAACCCACAAGAGCTACATCTGGAAAATGTAACAGAAGAGTTCAACATGTGGAAAAATAACATGGTAGAACAGATGCATGAGGACATAATCAGTTTATGGGACGAAGCCCTAAAACCATGTGTAAAGCTAACCCCTCTCTGTGTTACTTTAAACTGTGTTTCTTTA…
	P22 - 003-002	003-002-AY-Pl4-B11_S204_L001_001 - env CDS	A		ATGAAAGTGAAGGGGACCAAGAGGAATTATCAGCACTTGTGGAGATGGGGCATCATGCTCCTTGGGATATTGATGATCTGTAGTGCAGCAGACAAATTCTGGGTCACAGTCTATTATGGGGTACCTGTGTGGAAAGAAGCAAGTACCACTCTATTTTGTGCATCAGATGCCAAAGCATATGATACAGAGGTGCATAATGTTTGGGCCACACATGCCTGTGTACCCACAGACCCCAACCCACAAGAAATATTTTTGGAAAATGTGACAGAAGATTTTAACATGTGGGAAAATAACATGGTAGAGCAGATGCATGAGGATGTAATCAGCTTATGGGATCAAAGTCTAAAGCCATGTGTAAAATTAACCCCACTCTGTGTTACTTTAAATTGCACTGATTTG…
		003-002-VR-Pl1-A7_S194_L001_001 - env CDS	A		ATGAAAGTGAAGGGGACCAAGAGGAATTATCAGCACTTGTGGAGATGGGGCATCATGCTCCTTGGGATATTGATGATCTGTAGTGCAGCAGACAAATTCTGGGTCACAGTCTATTATGGGGTACCTGTGTGGAAAGAAGCAAGTACCACTCTATTTTGTGCATCAGATGCCAAAGCATATGATACAGAGGTGCATAATGTTTGGGCCACACATGCCTGTGTACCCACAGACCCCAACCCACAAGAAATATTTTTGGAAAATGTGACAGAAGATTTTAACATGTGGGAAAATAACATGGTAGAGCAGATGCATGAGGATGTAATCAGCTTATGGGATCAAAGTCTAAAGCCATGTGTAAAATTAACCCCACTCTGTGTTACTTTAAATTGCACTGATTTG…
		003-002-VR-Pl3-A7_S211_L001_001 - env CDS	A		ATGAAAGTGAAGGGGACCAAGAGGAATTATCAGCACTTGTGGAGATGGGGCATCATGCTCCTTGGGATATTGATGATCTGTAGTGCAGCAGACAAATTCTGGGTCACAGTCTATTATGGGGTACCTGTGTGGAAAGAAGCAAGTACCACTCTATTTTGTGCATCAGATGCCAAAGCATATGATACAGAGGTGCATAATGTTTGGGCCACACATGCCTGTGTACCCACAGACCCCAACCCACAAGAAATATTTTTGGAAAATGTGACAGAAGATTTTAACATGTGGGAAAATAACATGGTAGAGCAGATGCATGAGGATGTAATCAGCTTATGGGATCAAAGTCTAAAGCCATGTGTAAAATTAACCCCACTCTGTGTTACTTTAAATTGCACTGATTTG…
		003-002-VR-Pl3-B3_S213_L001_001 - env CDS	A		ATGAAAGTGAAGGGGACCAAGAGGAATTATCAGCACTTGTGGAGATGGGGCATCATGCTCCTTGGGATATTGATGATCTGTAGTGCAGCAGACAAATTCTGGGTCACAGTCTATTATGGGGTACCTGTGTGGAAAGAAGCAAGTACCACTCTATTTTGTGCATCAGATGCCAAAGCATATGATACAGAGGTGCATAATGTTTGGGCCACACATGCCTGTGTACCCACAGACCCCAACCCACAAGAAATATTTTTGGAAAATGTGACAGAAGATTTTAACATGTGGGAAAATAACATGGTAGAGCAGATGCATGAGGATGTAATCAGCTTATGGGATCAAAGTCTAAAGCCATGTGTAAAATTAACCCCACTCTGTGTTACTTTAAATTGCACTGATTTG…
		003-002-VR-Pl3-B7_S216_L001_001 - env CDS	A	Yes	ATGAAAGTGAAGGGGACCAAGAGGAATTATCAGCACTTGTGGAGATGGGGCATCATGCTCCTTGGGATATTGATGATCTGTAGTGCAGCAGACAAATTCTGGGTCACAGTCTATTATGGGGTACCTGTGTGGAAAGAAGCAAGTACCACTCTATTTTGTGCATCAGATGCCAAAGCATATGATACAGAGGTGCATAATGTTTGGGCCACACATGCCTGTGTACCCACAGACCCCAACCCACAAGAAATATTTTTGGAAAATGTGACAGAAGATTTTAACATGTGGGAAAATAACATGGTAGAGCAGATGCATGAGGATGTAATCAGCTTATGGGATCAAAGTCTAAAGCCATGTGTAAAATTAACCCCACTCTGTGTTACTTTAAATTGCACTGATTTG…
		003-002-VR-Pl3-G3_S235_L001_001 - env CDS	A		ATGAAAGTGAAGGGGACCAAGAGGAATTATCAGCACTTGTGGAGATGGGGCATCATGCTCCTTGGGATATTGATGATCTGTAGTGCAGCAGACAAATTCTGGGTCACAGTCTATTATGGGGTACCTGTGTGGAAAGAAGCAAGTACCACTCTATTTTGTGCATCAGATGCCAAAGCATATGATACAGAGGTGCATAATGTTTGGGCCACACATGCCTGTGTACCCACAGACCCCAACCCACAAGAAATATTTTTGGAAAATGTGACAGAAGATTTTAACATGTGGGAAAATAACATGGTAGAGCAGATGCATGAGGATGTAATCAGCTTATGGGATCAAAGTCTAAAGCCATGTGTAAAATTAACCCCACTCTGTGTTACTTTAAATTGCACTGATTTG…
		003-002-VR-Pl3-G9_S238_L001_001 - env CDS	A		ATGAAAGTGAAGGGGACCAAGAGGAATTATCAGCACTTGTGGAGATGGGGCATCATGCTCCTTGGGATATTGATGATCTGTAGTGCAGCAGACAAATTCTGGGTCACAGTCTATTATGGGGTACCTGTGTGGAAAGAAGCAAGTACCACTCTATTTTGTGCATCAGATGCCAAAGCATATGATACAGAGGTGCATAATGTTTGGGCCACACATGCCTGTGTACCCACAGACCCCAACCCACAAGAAATATTTTTGGAAAATGTGACAGAAGATTTTAACATGTGGGAAAATAACATGGTAGAGCAGATGCATGAGGATGTAATCAGCTTATGGGATCAAAGTCTAAAGCCATGTGTAAAATTAACCCCACTCTGTGTTACTTTAAATTGCACTGATTTG…
		003-002-VR-Pl3-H9_S246_L001_001 - env CDS	A		ATGAAAGTGAAGGGGACCAAGAGGAATTATCAGCACTTGTGGAGATGGGGCATCATGCTCCTTGGGATATTGATGATCTGTAGTGCAGCAGACAAATTCTGGGTCACAGTCTATTATGGGGTACCTGTGTGGAAAGAAGCAAGTACCACTCTATTTTGTGCATCAGATGCCAAAGCATATGATACAGAGGTGCATAATGTTTGGGCCACACATGCCTGTGTACCCACAGACCCCAACCCACAAGAAATATTTTTGGAAAATGTGACAGAAGATTTTAACATGTGGGAAAATAACATGGTAGAGCAGATGCATGAGGATGTAATCAGCTTATGGGATCAAAGTCTAAAGCCATGTGTAAAATTAACCCCACTCTGTGTTACTTTAAATTGCACTGATTTG…
		003-002-VR-Pl3-H3_S242_L001_001 - env CDS	B	Yes	ATGAAAGTGAAGGGGACCAAGAGGAATTATCAGCACTTGTGGAGATGGGGCATCATGCTCCTTGGGATATTGATGATCTGTAGTGCAGCAGACAAATTCTGGGTCACAGTCTATTATGGGGTACCTGTGTGGAAAGAAGCAAGTACCACTCTATTTTGTGCATCAGATGCCAAAGCATATGATACAGAGGTGCATAATGTTTGGGCCACACATGCCTGTGTACCCACAGACCCCAACCCACAAGAAATATTTTTGGAAAATGTGACAGAAGATTTTAACATGTGGGAAAATAACATGGTAGAGCAGATGCATGAGGATGTAATCAGCTTATGGGATCAAAGTCTAAAGCCATGTGTAAAATTAACCCCACTCTGTGTTACTTTAAATTGCACTGATTTG…
		003-002-VR-Pl3-E7_S228_L001_001 - env CDS	C	Yes	ATGAAAGTGAAGGGGACCAAGAGGAATTATCAGCACTTGTGGAGATGGGGCATCATGCTCCTTGGGATATTGATGATCTGTAGTGCAGCAGACAAATTCTGGGTCACAGTCTATTATGGGGTACCTGTGTGGAAAGAAGCAAGTACCACTCTATTTTGTGCATCAGATGCCAAAGCATATGATACAGAGGTGCATAATGTTTGGGCCACACATGCCTGTGTACCCACAGACCCCAACCCACAAGAAATATTTTTGGAAAATGTGACAGAAGATTTTAACATGTGGGAAAATAACATGGTAGAGCAGATGCATGAGGATGTAATCAGCTTATGGGATCAAAGTCTAAAGCCATGTGTAAAATTAACCCCACTCTGTGTTACTTTAAATTGCACTGATTTG…
		003-002-VR-Pl3-G6_S237_L001_001 - env CDS	D	Yes	ATGAAAGTGAAGGGGACCAAGAGGAATTATCAGCACTTGTGGAGATGGGGCATCATGCTCCTTGGGATATTGATGATCTGTAGTGCAGCAGACAAATTCTGGGTCACAGTCTATTATGGGGTACCTGTGTGGAAAGAAGCAAGTACCACTCTATTTTGTGCATCAGATGCCAAAGCATATGATACAGAGGTGCATAATGTTTGGGCCACACATGCCTGTGTACCCACAGACCCCAACCCACAAGAAATATTTTTGGAAAATGTGACAGAAGATTTTAACATGTGGGAAAATAACATGGTAGAGCAGATGCATGAGGATGTAATCAGCTTATGGGATCAAAGTCTAAAGCCATGTGTAAAATTAACCCCACTCTGTGTTACTTTAAATTGCACTGATTTG…
		003-002-AY-Pl4-B6_S203_L001_001 - env CDS	E	Yes	ATGAAAGTGAAGGGGACCAAGAGGAATTATCAGCACTTGTGGAGATGGGGCATCATGCTCCTTGGGATATTGATGATCTGTAGTGCAGCAGACAAATTCTGGGTCACAGTCTATTATGGGGTACCTGTGTGGAAAGAAGCAAGTACCACTCTATTTTGTGCATCAGATGCCAAAGCATATGATACAGAGGTGCATAATGTTTGGGCCACACATGCCTGTGTACCCACAGACCCCAACCCACAAGAAATATTTTTGGAAAATGTGACAGAAGATTTTAACATGTGGGAAAATAACATGGTAGAGCAGATGCATGAGGATGTAATCAGCTTATGGGATCAAAGTCTAAAGCCATGTGTAAAATTAACCCCACTCTGTGTTACTTTAAATTGCACTGATTTG…
		003-002-VR-Pl3-G4_S236_L001_001 - env CDS	F		ATGAAAGTGAAGGGGACCAAGAGGAATTATCAGCACTTGTGGAGATGGGGCATCATGCTCCTTGGGATATTGATGATCTGTAGTGCAGCAGACAAATTCTGGGTCACAGTCTATTATGGGGTACCTGTGTGGAAAGAAGCAAGTACCACTCTATTTTGTGCATCAGATGCCAAAGCATATGATACAGAGGTGCATAATGTTTGGGCCACACATGCCTGTGTACCCACAGACCCCAACCCACAAGAAATATTTTTGGAAAATGTGACAGAAGATTTTAACATGTGGGAAAATAACATGGTAGAGCAGATGCATGAGGATGTAATCAGCTTATGGGATCAAAGTCTAAAGCCATGTGTAAAATTAACCCCACTCTGTGTTACTTTAAATTGCACTGATTTG…
		003-002-AY-Pl4-A1_S202_L001_001 - env CDS	G	Yes	ATGAAAGTGAAGGGGACCAAGAGGAATTATCAGCACTTGTGGAGATGGGGCATCATGCTCCTTGGGATATTGATGATCTGTAGTGCAGCAGACAAATTCTGGGTCACAGTCTATTATGGGGTACCTGTGTGGAAAGAAGCAAGTACCACTCTATTTTGTGCATCAGATGCCAAAGCATATGATACAGAGGTGCATAATGTTTGGGCCACACATGCCTGTGTACCCACAGACCCCAACCCACAAGAAATATTTTTGGAAAATGTGACAGAAGATTTTAACATGTGGGAAAATAACATGGTAGAGCAGATGCATGAGGATGTAATCAGCTTATGGGATCAAAGTCTAAAGCCATGTGTAAAATTAACCCCACTCTGTGTTACTTTAAATTGCACTGATTTG…
		003-002-VR-Pl3-B6_S215_L001_001 - env CDS	H	Yes	ATGAAAGTGAAGGGGACCAAGAGGAATTATCAGCACTTGTGGAGATGGGGCATCATGCTCCTTGGGATATTGATGATCTGTAGTGCAGCAGACAAATTCTGGGTCACAGTCTATTATGGGGTACCTGTGTGGAAAGAAGCAAGTACCACTCTATTTTGTGCATCAGATGCCAAAGCATATGATACAGAGGTGCATAATGTTTGGGCCACACATGCCTGTGTACCCACAGACCCCAACCCACAAGAAATATTTTTGGAAAATGTGACAGAAGATTTTAACATGTGGGAAAATAACATGGTAGAGCAGATGCATGAGGATGTAATCAGCTTATGGGATCAAAGTCTAAAGCCATGTGTAAAATTAACCCCACTCTGTGTTACTTTAAATTGCACTGATTTG…
		003-002-VR-Pl3-H6_S244_L001_001 - env CDS	H		ATGAAAGTGAAGGGGACCAAGAGGAATTATCAGCACTTGTGGAGATGGGGCATCATGCTCCTTGGGATATTGATGATCTGTAGTGCAGCAGACAAATTCTGGGTCACAGTCTATTATGGGGTACCTGTGTGGAAAGAAGCAAGTACCACTCTATTTTGTGCATCAGATGCCAAAGCATATGATACAGAGGTGCATAATGTTTGGGCCACACATGCCTGTGTACCCACAGACCCCAACCCACAAGAAATATTTTTGGAAAATGTGACAGAAGATTTTAACATGTGGGAAAATAACATGGTAGAGCAGATGCATGAGGATGTAATCAGCTTATGGGATCAAAGTCTAAAGCCATGTGTAAAATTAACCCCACTCTGTGTTACTTTAAATTGCACTGATTTG…
		003-002-VR-Pl2-A1_S197_L001_001 - env CDS	J		ATGAAAGTGAAGGGGACCAAGAGGAATTATCAGCACTTGTGGAGATGGGGCATCATGCTCCTTGGGATATTGATGATCTGTAGTGCAGCAGACAAATTCTGGGTCACAGTCTATTATGGGGTACCTGTGTGGAAAGAAGCAAGTACCACTCTATTTTGTGCATCAGATGCCAAAGCATATGATACAGAGGTGCATAATGTTTGGGCCACACATGCCTGTGTACCCACAGACCCCAACCCACAAGAAATATTTTTGGAAAATGTGACAGAAGATTTTAACATGTGGGAAAATAACATGGTAGAGCAGATGCATGAGGATGTAATCAGCTTATGGGATCAAAGTCTAAAGCCATGTGTAAAATTAACCCCACTCTGTGTTACTTTAAATTGCACTGATTTG…
		003-002-VR-Pl2-A10_S198_L001_001 - env CDS	J	Yes	ATGAAAGTGAAGGGGACCAAGAGGAATTATCAGCACTTGTGGAGATGGGGCATCATGCTCCTTGGGATATTGATGATCTGTAGTGCAGCAGACAAATTCTGGGTCACAGTCTATTATGGGGTACCTGTGTGGAAAGAAGCAAGTACCACTCTATTTTGTGCATCAGATGCCAAAGCATATGATACAGAGGTGCATAATGTTTGGGCCACACATGCCTGTGTACCCACAGACCCCAACCCACAAGAAATATTTTTGGAAAATGTGACAGAAGATTTTAACATGTGGGAAAATAACATGGTAGAGCAGATGCATGAGGATGTAATCAGCTTATGGGATCAAAGTCTAAAGCCATGTGTAAAATTAACCCCACTCTGTGTTACTTTAAATTGCACTGATTTG…
		003-002-VR-Pl3-D10_S225_L001_001 - env CDS	J		ATGAAAGTGAAGGGGACCAAGAGGAATTATCAGCACTTGTGGAGATGGGGCATCATGCTCCTTGGGATATTGATGATCTGTAGTGCAGCAGACAAATTCTGGGTCACAGTCTATTATGGGGTACCTGTGTGGAAAGAAGCAAGTACCACTCTATTTTGTGCATCAGATGCCAAAGCATATGATACAGAGGTGCATAATGTTTGGGCCACACATGCCTGTGTACCCACAGACCCCAACCCACAAGAAATATTTTTGGAAAATGTGACAGAAGATTTTAACATGTGGGAAAATAACATGGTAGAGCAGATGCATGAGGATGTAATCAGCTTATGGGATCAAAGTCTAAAGCCATGTGTAAAATTAACCCCACTCTGTGTTACTTTAAATTGCACTGATTTG…
		003-002-VR-Pl3-A1_S207_L001_001 - env CDS	K	Yes	ATGAAAGTGAAGGGGACCAAGAGGAATTATCAGCACTTGTGGAGATGGGGCATCATGCTCCTTGGGATATTGATGATCTGTAGTGCAGCAGACAAATTCTGGGTCACAGTCTATTATGGGGTACCTGTGTGGAAAGAAGCAAGTACCACTCTATTTTGTGCATCAGATGCCAAAGCATATGATACAGAGGTGCATAATGTTTGGGCCACACATGCCTGTGTACCCACAGACCCCAACCCACAAGAAATATTTTTGGAAAATGTGACAGAAGATTTTAACATGTGGGAAAATAACATGGTAGAGCAGATGCATGAGGATGTAATCAGCTTATGGGATCAAAGTCTAAAGCCATGTGTAAAATTAACCCCACTCTGTGTTACTTTAAATTGCACTGATTTG…
		003-002-VR-Pl3-C3_S220_L001_001 - env CDS	L	Yes	ATGAAAGTGAAGGGGACCAAGAGGAATTATCAGCACTTGTGGAGATGGGGCATCATGCTCCTTGGGATATTGATGATCTGTAGTGCAGCAGACAAATTCTGGGTCACAGTCTATTATGGGGTACCTGTGTGGAAAGAAGCAAGTACCACTCTATTTTGTGCATCAGATGCCAAAGCATATGATACAGAGGTGCATAATGTTTGGGCCACACATGCCTGTGTACCCACAGACCCCAACCCACAAGAAATATTTTTGGAAAATGTGACAGAAGATTTTAACATGTGGGAAAATAACATGGTAGAGCAGATGCATGAGGATGTAATCAGCTTATGGGATCAAAGTCTAAAGCCATGTGTAAAATTAACCCCACTCTGTGTTACTTTAAATTGCACTGATTTG…
		003-002-VR-Pl3-D1_S222_L001_001 - env CDS	M	Yes	ATGAAAGTGAAGGGGACCAAGAGGAATTATCAGCACTTGTGGAGATGGGGCATCATGCTCCTTGGGATATTGATGATCTGTAGTGCAGCAGACAAATTCTGGGTCACAGTCTATTATGGGGTACCTGTGTGGAAAGAAGCAAGTACCACTCTATTTTGTGCATCAGATGCCAAAGCATATGATACAGAGGTGCATAATGTTTGGGCCACACATGCCTGTGTACCCACAGACCCCAACCCACAAGAAATATTTTTGGAAAATGTGACAGAAGATTTTAACATGTGGGAAAATAACATGGTAGAGCAGATGCATGAGGATGTAATCAGCTTATGGGATCAAAGTCTAAAGCCATGTGTAAAATTAACCCCACTCTGTGTTACTTTAAATTGCACTGATTTG…
		003-002-VR-Pl3-E3_S227_L001_001 - env CDS	N	Yes	ATGAAAGTGAAGGGGACCAAGAGGAATTATCAGCACTTGTGGAGATGGGGCATCATGCTCCTTGGGATATTGATGATCTGTAGTGCAGCAGACAAATTCTGGGTCACAGTCTATTATGGGGTACCTGTGTGGAAAGAAGCAAGTACCACTCTATTTTGTGCATCAGATGCCAAAGCATATGATACAGAGGTGCATAATGTTTGGGCCACACATGCCTGTGTACCCACAGACCCCAACCCACAAGAAATATTTTTGGAAAATGTGACAGAAGATTTTAACATGTGGGAAAATAACATGGTAGAGCAGATGCATGAGGATGTAATCAGCTTATGGGATCAAAGTCTAAAGCCATGTGTAAAATTAACCCCACTCTGTGTTACTTTAAATTGCACTGATTTG…
		003-002-VR-Pl3-G11_S239_L001_001 - env CDS	N		ATGAAAGTGAAGGGGACCAAGAGGAATTATCAGCACTTGTGGAGATGGGGCATCATGCTCCTTGGGATATTGATGATCTGTAGTGCAGCAGACAAATTCTGGGTCACAGTCTATTATGGGGTACCTGTGTGGAAAGAAGCAAGTACCACTCTATTTTGTGCATCAGATGCCAAAGCATATGATACAGAGGTGCATAATGTTTGGGCCACACATGCCTGTGTACCCACAGACCCCAACCCACAAGAAATATTTTTGGAAAATGTGACAGAAGATTTTAACATGTGGGAAAATAACATGGTAGAGCAGATGCATGAGGATGTAATCAGCTTATGGGATCAAAGTCTAAAGCCATGTGTAAAATTAACCCCACTCTGTGTTACTTTAAATTGCACTGATTTG…
		003-002-VR-Pl3-F3_S229_L001_001 - env CDS	O	Yes	ATGAAAGTGAAGGGGACCAAGAGGAATTATCAGCACTTGTGGAGATGGGGCATCATGCTCCTTGGGATATTGATGATCTGTAGTGCAGCAGACAAATTCTGGGTCACAGTCTATTATGGGGTACCTGTGTGGAAAGAAGCAAGTACCACTCTATTTTGTGCATCAGATGCCAAAGCATATGATACAGAGGTGCATAATGTTTGGGCCACACATGCCTGTGTACCCACAGACCCCAACCCACAAGAAATATTTTTGGAAAATGTGACAGAAGATTTTAACATGTGGGAAAATAACATGGTAGAGCAGATGCATGAGGATGTAATCAGCTTATGGGATCAAAGTCTAAAGCCATGTGTAAAATTAACCCCACTCTGTGTTACTTTAAATTGCACTGATTTG…
		003-002-VR-Pl3-F4_S230_L001_001 - env CDS	P	Yes	ATGAAAGTGAAGGGGACCAAGAGGAATTATCAGCACTTGTGGAGATGGGGCATCATGCTCCTTGGGATATTGATGATCTGTAGTGCAGCAGACAAATTCTGGGTCACAGTCTATTATGGGGTACCTGTGTGGAAAGAAGCAAGTACCACTCTATTTTGTGCATCAGATGCCAAAGCATATGATACAGAGGTGCATAATGTTTGGGCCACACATGCCTGTGTACCCACAGACCCCAACCCACAAGAAATATTTTTGGAAAATGTGACAGAAGATTTTAACATGTGGGAAAATAACATGGTAGAGCAGATGCATGAGGATGTAATCAGCTTATGGGATCAAAGTCTAAAGCCATGTGTAAAATTAACCCCACTCTGTGTTACTTTAAATTGCACTGATTTG…
	P24 - 003-006	003-006-DQ-Plate1-G1_S274_L001_001 - env CDS	E	Yes	ATGAGAGTGAAGGGGATCAGGAGGAATTATCAGCACTGGTGGAGAGGGGACATCTGGAGATGGGGCATGATGCTCCTTGGAATGTTAATGATCTGTAGTGCTACAGGATCATTGTGGGTCACAGTCTATTATGGGGTGCCTGTGTGGAAAGAAGCAACCACCACTTTATTCTGTGCATCAGATGCGAAAGCATATGACACAGAGGCACATAATGTTTGGGCCACACATGCCTGTGTACCCACAGACCCCAACCCACAAGAAGTACCATTGGTAAATGTGACAGAAAATTTTAACATGTGGAAAAATAACATGGTAGAACAGATGCACGAGGACATAATCAGTTTATGGGATCAAAGCCTAAAGCCATGTGTAAAATTAACCCCACTCTGTGTTACTTTA…
		003-006-DQ-Plate1-H8_S278_L001_001 - env CDS	E		ATGAGAGTGAAGGGGATCAGGAGGAATTATCAGCACTGGTGGAGAGGGGACATCTGGAGATGGGGCATGATGCTCCTTGGAATGTTAATGATCTGTAGTGCTACAGGATCATTGTGGGTCACAGTCTATTATGGGGTGCCTGTGTGGAAAGAAGCAACCACCACTTTATTCTGTGCATCAGATGCGAAAGCATATGACACAGAGGCACATAATGTTTGGGCCACACATGCCTGTGTACCCACAGACCCCAACCCACAAGAAGTACCATTGGTAAATGTGACAGAAAATTTTAACATGTGGAAAAATAACATGGTAGAACAGATGCACGAGGACATAATCAGTTTATGGGATCAAAGCCTAAAGCCATGTGTAAAATTAACCCCACTCTGTGTTACTTTA…
		003-006-DQ-Plate2-B6_S279_L001_001 - env CDS	E		ATGAGAGTGAAGGGGATCAGGAGGAATTATCAGCACTGGTGGAGAGGGGACATCTGGAGATGGGGCATGATGCTCCTTGGAATGTTAATGATCTGTAGTGCTACAGGATCATTGTGGGTCACAGTCTATTATGGGGTGCCTGTGTGGAAAGAAGCAACCACCACTTTATTCTGTGCATCAGATGCGAAAGCATATGACACAGAGGCACATAATGTTTGGGCCACACATGCCTGTGTACCCACAGACCCCAACCCACAAGAAGTACCATTGGTAAATGTGACAGAAAATTTTAACATGTGGAAAAATAACATGGTAGAACAGATGCACGAGGACATAATCAGTTTATGGGATCAAAGCCTAAAGCCATGTGTAAAATTAACCCCACTCTGTGTTACTTTA…
		003-006-DQ-Plate3-H9_S284_L001_001 - env CDS	F	Yes	ATGAGAGTGAAGGGGATCAGGAGGAATTATCAGCACTGGTGGAGAGGGGACATCTGGAGATGGGGCATGATGCTCCTTGGAATGTTAATGATCTGTAGTGCTACAGGATCATTGTGGGTCACAGTCTATTATGGGGTGCCTGTGTGGAAAGAAGCAACCACCACTTTATTCTGTGCATCAGATGCGAAAGCATATGACACAGAGGCACATAATGTTTGGGCCACACATGCCTGTGCACCCACAGACCCCAACCCACAAGAAGTACCATTGGTAAATGTGACAGAAAATTTTAACATGTGGAAAAATAACATGGTAGAACAGATGCACGAGGACATAATCAGTTTATGGGATCAAAGCCTAAAGCCATGTGTAAAATTAACCCCACTCTGTGTTACTTTA…
		003-006-DQ-Plate1-H3_S277_L001_001 - env CDS	G	Yes	ATGAGAGTGAAGGGGATCAGGAGGAATTATCAGCACTGGTGGAGAGGGGACATCTGGAGATGGGGCATGATGCTCCTTGGAATGTTAATGATCTGTAGTGCTACAGGATCATTGTGGGTCACAGTCTATTATGGGGTGCCTGTGTGGAAAGAAGCAACCACCACTTTATTCTGTGCATCAGATGCGAAAGCATATGACACAGAGGCACATAATGTTTGGGCCACACATGCCTGTGTACCCACAGACCCCAACCCACAAGAAGTACCATTGGTAAATGTGACAGAAAATTTTAACATGTGGAAAAATAACATGGTAGAACAGATGCACGAGGACATAATCAGTTTATGGGATCAAAGCCTAAAGCCATGTGTAAAATTAACCCCACTCTGTGTTACTTTA…
	P27 - 001-018	001-018ML_S148_L001_001_draft - env CDS	A		ATGAAAGTGAAGGGGATCAGGAAGAATTGGCCGCATTTATGGTGGACATGGGGCACGATGCTCCTTGGAATGTTGATGATCTGTAGTGCTGTAGATCAATCGTGGGTCACAGTCTACTATGGGGTACCTGTGTGGAAAGAAGCAAATACCACTCTATTTTGTGCATCAGATGCCAAAGCATACCATACAGAGGCACATAATGTTTGGGCCACACATGCCTGTGTACCCACAGACCCCGACCCGCAAGAAGTAGTATTGGAAAATGTGACAGAAAATTTTAACATGTGGAAAAATAATATGGTAGAACAGATGCATGAGGATATAATCAGCTTATGGGATCAAAGTCTAAAGCCATGTGTAAAATTAACCCCACTTTGTGTTACTTTAAATTGCACTGAT…
		001-018ML_S150_L001_001_draft - env CDS	A		ATGAAAGTGAAGGGGATCAGGAAGAATTGGCCGCATTTATGGTGGACATGGGGCACGATGCTCCTTGGAATGTTGATGATCTGTAGTGCTGTAGATCAATCGTGGGTCACAGTCTACTATGGGGTACCTGTGTGGAAAGAAGCAAATACCACTCTATTTTGTGCATCAGATGCCAAAGCATACCATACAGAGGCACATAATGTTTGGGCCACACATGCCTGTGTACCCACAGACCCCGACCCGCAAGAAGTAGTATTGGAAAATGTGACAGAAAATTTTAACATGTGGAAAAATAATATGGTAGAACAGATGCATGAGGATATAATCAGCTTATGGGATCAAAGTCTAAAGCCATGTGTAAAATTAACCCCACTTTGTGTTACTTTAAATTGCACTGAT…
		001-018ML_S151_L001_001_draft - env CDS	A		ATGAAAGTGAAGGGGATCAGGAAGAATTGGCCGCATTTATGGTGGACATGGGGCACGATGCTCCTTGGAATGTTGATGATCTGTAGTGCTGTAGATCAATCGTGGGTCACAGTCTACTATGGGGTACCTGTGTGGAAAGAAGCAAATACCACTCTATTTTGTGCATCAGATGCCAAAGCATACCATACAGAGGCACATAATGTTTGGGCCACACATGCCTGTGTACCCACAGACCCCGACCCGCAAGAAGTAGTATTGGAAAATGTGACAGAAAATTTTAACATGTGGAAAAATAATATGGTAGAACAGATGCATGAGGATATAATCAGCTTATGGGATCAAAGTCTAAAGCCATGTGTAAAATTAACCCCACTTTGTGTTACTTTAAATTGCACTGAT…
		001-018ML_S140_L001_001_draft - env CDS	B		ATGAAAGTGAAGGGGATCAGGAAGAATTGGCCGCATTTATGGTGGACATGGGGCACGATGCTCCTTGGAATGTTGATGATCTGTAGTGCTGTAGATCAATCGTGGGTCACAGTCTACTATGGGGTACCTGTGTGGAAAGAAGCAAATACCACTCTATTTTGTGCATCAGATGCCAAAGCATACCATACAGAGGCACATAATGTTTGGGCCACACATGCCTGTGTACCCACAGACCCCGACCCGCAAGAAGTAGTATTGGAAAATGTGACAGAAAATTTTAACATGTGGAAAAATAATATGGTAGAACAGATGCATGAGGATATAATCAGCTTATGGGATCAAAGTCTAAAGCCATGTGTAAAATTAACCCCACTTTGTGTTACTTTAAATTGCACTGAT…
		001-018ML_S142_L001_001_draft - env CDS	C	Yes	ATGAAAGTGAAGGGGATCAGGAAGAATTGGCCGCATTTATGGTGGACATGGGGCACGATGCTCCTTGGAATGTTGATGATCTGTAGTGCTGTAGATCAATCGTGGGTCACAGTCTACTATGGGGTACCTGTGTGGAAAGAAGCAAATACCACTCTATTTTGTGCATCAGATGCCAAAGCATACCATACAGAGGCACATAATGTTTGGGCCACACATGCCTGTGTACCCACAGACCCCGACCCGCAAGAAGTAGTATTGGAAAATGTGACAGAAAATTTTAACATGTGGAAAAATAATATGGTAGAACAGATGCATGAGGATATAATCAGCTTATGGGATCAAAGTCTAAAGCCATGTGTAAAATTAACCCCACTTTGTGTTACTTTAAATTGCACTGAT…
		001-018ML_S145_L001_001_draft - env CDS	C		ATGAAAGTGAAGGGGATCAGGAAGAATTGGCCGCATTTATGGTGGACATGGGGCACGATGCTCCTTGGAATGTTGATGATCTGTAGTGCTGTAGATCAATCGTGGGTCACAGTCTACTATGGGGTACCTGTGTGGAAAGAAGCAAATACCACTCTATTTTGTGCATCAGATGCCAAAGCATACCATACAGAGGCACATAATGTTTGGGCCACACATGCCTGTGTACCCACAGACCCCGACCCGCAAGAAGTAGTATTGGAAAATGTGACAGAAAATTTTAACATGTGGAAAAATAATATGGTAGAACAGATGCATGAGGATATAATCAGCTTATGGGATCAAAGTCTAAAGCCATGTGTAAAATTAACCCCACTTTGTGTTACTTTAAATTGCACTGAT…
		001-018ML_S147_L001_001_draft - env CDS	D	Yes	ATGAAAGTGAAGGGGATCAGGAAGAATTGGCCGCATTTATGGTGGACATGGGGCACGATGCTCCTTGGAATGTTGATGATCTGTAGTGCTGTAGATCAATCGTGGGTCACAGTCTACTATGGGGTACCTGTGTGGAAAGAAGCAAATACCACTCTATTTTGTGCATCAGATGCCAAAGCATACCATACAGAGGCACATAATGTTTGGGCCACACATGCCTGTGTACCCACAGACCCCGACCCGCAAGAAGTAGTATTGGAAAATGTGACAGAAAATTTTAACATGTGGAAAAATAATATGGTAGAACAGATGCATGAGGATATAATCAGCTTATGGGATCAAAGTCTAAAGCCATGTGTAAAATTAACCCCACTTTGTGTTACTTTAAATTGCACTGAT…
		001-018ML_S139_L001_001_draft - env CDS	E		ATGAAAGTGAAGGGGATCAGGAAGAATTGGCCGCATTTATGGTGGACATGGGGCACGATGCTCCTTGGAATGTTGATGATCTGTAGTGCTGTAGATCAATCGTGGGTCACAGTCTACTATGGGGTACCTGTGTGGAAAGAAGCAAATACCACTCTATTTTGTGCATCAGATGCCAAAGCATACCATACAGAGGCACATAATGTTTGGGCCACACATGCCTGTGTACCCACAGACCCCGACCCGCAAGAAGTAGTATTGGAAAATGTGACAGAAAATTTTAACATGTGGAAAAATAATATGGTAGAACAGATGCATGAGGATATAATCAGCTTATGGGATCAAAGTCTAAAGCCATGTGTAAAATTAACCCCACTTTGTGTTACTTTAAATTGCACTGAT…
	P31 - 006-003	006-003-AY-PL1-B11_S69_L001_001 - env gene	A		ATGAGAGTGAGGGAGATCAGGAGGAATTACTTGTGGAGATGGGGCACCTTGCTCCTTGGGATATTGATGATGATCTGTAGTGCTGACAATTGGTGGGTCACAGTCTATTATGGGGTACCTGTGTGGAAAGAAGCAACCACCACACTATTTTGTGCATCAGATGCCAAGGCATATGAAACAGAGGTACATAATGTCTGGGCCACACATGCCTGTGTACCCACAGACCCCAACCCACAAGAAGTAGCATTGGAAAATGTAACAGAAAATTTTAACATGTGGAAAAATAATATGGTAGAGCAAATGCAGGAGGATATAATCAGTTTATGGGATCAAAGTCTAAAGCCATGTGTAGAATTAACCCCACTCTGTGTTACTTTGAATTGCACTAATGTGAACAAT…
		006-003-AY-PL1-B15_S70_L001_001 - env gene	A		ATGAGAGTGAGGGAGATCAGGAGGAATTACTTGTGGAGATGGGGCACCTTGCTCCTTGGGATATTGATGATGATCTGTAGTGCTGACAATTGGTGGGTCACAGTCTATTATGGGGTACCTGTGTGGAAAGAAGCAACCACCACACTATTTTGTGCATCAGATGCCAAGGCATATGAAACAGAGGTACATAATGTCTGGGCCACACATGCCTGTGTACCCACAGACCCCAACCCACAAGAAGTAGCATTGGAAAATGTAACAGAAAATTTTAACATGTGGAAAAATAATATGGTAGAGCAAATGCAGGAGGATATAATCAGTTTATGGGATCAAAGTCTAAAGCCATGTGTAGAATTAACCCCACTCTGTGTTACTTTGAATTGCACTAATGTGAACAAT…
		006-003-AY-PL1-B19_S71_L001_001 - env gene	A		ATGAGAGTGAGGGAGATCAGGAGGAATTACTTGTGGAGATGGGGCACCTTGCTCCTTGGGATATTGATGATGATCTGTAGTGCTGACAATTGGTGGGTCACAGTCTATTATGGGGTACCTGTGTGGAAAGAAGCAACCACCACACTATTTTGTGCATCAGATGCCAAAGCATATGAAACAGAGGTACATAATGTCTGGGCCACACATGCCTGTGTACCCACAGACCCCAACCCACAAGAAGTAGCATTGGAAAATGTAACAGAAAATTTTAACATGTGGAAAAATAATATGGTAGAGCAAATGCAGGAGGATATAATCAGTTTATGGGATCAAAGTCTAAAGCCATGTGTAGAATTAACCCCACTCTGTGTTACTTTGAATTGCACTAATGTGAACAAT…
		006-003-AY-PL1-C3_S73_L001_001 - env gene	A		ATGAGAGTGAGGGAGATCAGGAGGAATTACTTGTGGAGATGGGGCACCTTGCTCCTTGGGATATTGATGATGATCTGTAGTGCTGACAATTGGTGGGTCACAGTCTATTATGGGGTACCTGTGTGGAAAGAAGCAACCACCACACTATTTTGTGCATCAGATGCCAAGGCATATGAAACAGAGGTACATAATGTCTGGGCCACACATGCCTGTGTACCCACAGACCCCAACCCACAAGAAGTAGCATTGGAAAATGTAACAGAAAATTTTAACATGTGGAAAAATAATATGGTAGAGCAAATGCAGGAGGATATAATCAGTTTATGGGATCAAAGTCTAAAGCCATGTGTAGAATTAACCCCACTCTGTGTTACTTTGAATTGCACTAATGTGAACAAT…
		006-003-AY-PL1-C6_S78_L001_001 - env gene	A		ATGAGAGTGAGGGAGATCAGGAGGAATTACTTGTGGAGATGGGGCACCTTGCTCCTTGGGATATTGATGATGATCTGTAGTGCTGACAATTGGTGGGTCACAGTCTATTATGGGGTACCTGTGTGGAAAGAAGCAACCACCACACTATTTTGTGCATCAGATGCCAAAGCATATGAAACAGAGGTACATAATGTCTGGGCCACACATGCCTGTGTACCCACAGACCCCAACCCACAAGAAGTAGCATTGGAAAATGTAACAGAAAATTTTAACATGTGGAAAAATAATATGGTAGAGCAAATGCAGGAGGATATAATCAGTTTATGGGATCAAAGTCTAAAGCCATGTGTAGAATTAACCCCACTCTGTGTTACTTTGAATTGCACTAATGTGAACAAT…
		006-003-AY-PL1-D16_S81_L001_001 - env gene	A	Yes	ATGAGAGTGAGGGAGATCAGGAGGAATTACTTGTGGAGATGGGGCACCTTGCTCCTTGGGATATTGATGATGATCTGTAGTGCTGACAATTGGTGGGTCACAGTTTATTATGGGGTACCTGTGTGGAAAGAAGCAACCACCACACTATTTTGTGCATCAGATGCCAAAGCATATGAAACAGAGGTACATAATGTCTGGGCCACACATGCCTGTGTACCCACAGACCCCAACCCACAAGAAGTAGCATTGGAAAATGTAACAGAAAATTTTAACATGTGGAAAAATAATATGGTAGAGCAAATGCAGGAGGATATAATCAGTTTATGGGATCAAAGTCTAAAGCCATGTGTAGAATTAACCCCACTCTGTGTTACTTTGAATTGCACTAATGTGAACAAT…
		006-003-AY-PL1-D22_S82_L001_001 - env gene	A		ATGAGAGTGAGGGAGATCAGGAGGAATTACTTGTGGAGATGGGGCACCTTGCTCCTTGGGATATTGATGATGATCTGTAGTGCTGACAATTGGTGGGTCACAGTCTATTATGGGGTACCTGTGTGGAAAGAAGCAACCACCACACTATTTTGTGCATCAGATGCCAAAGCATATGAAACAGAGGTACATAATGTCTGGGCCACACATGCCTGTGTACCCACAGACCCCAACCCACAAGAAGTAGCATTGGAAAATGTAACAGAAAATTTTAACATGTGGAAAAATAATATGGTAGAGCAAATGCAGGAGGATATAATCAGTTTATGGGATCAAAGTCTAAAGCCATGTGTAGAATTAACCCCACTCTGTGTTACTTTGAATTGCACTAATGTGAACAAT…
		006-003-AY-PL1-F15_S90_L001_001 - env gene	A		ATGAGAGTGAGGGAGATCAGGAGGAATTACTTGTGGAGATGGGGCACCTTGCTCCTTGGGATATTGATGATGATCTGTAGTGCTGACAATTGGTGGGTCACAGTCTATTATGGGGTACCTGTGTGGAAAGAAGCAACCACCACACTATTTTGTGCATCAGATGCCAAAGCATATGAAACAGAGGTACATAATGTCTGGGCCACACATGCCTGTGTACCCACAGACCCCAACCCACAAGAAGTAGCATTGGAAAATGTAACAGAAAATTTTAACATGTGGAAAAATAATATGGTAGAGCAAATGCAGGAGGATATAATCAGTTTATGGGATCAAAGTCTAAAGCCATGTGTAGAATTAACCCCACTCTGTGTTACTTTGAATTGCACTAATGTGAACAAT…
		006-003-AY-PL1-F3_S88_L001_001 - env gene	A		ATGAGAGTGAGGGAGATCAGGAGGAATTACTTGTGGAGATGGGGCACCTTGCTCCTTGGGATATTGATGATGATCTGTAGTGCTGACAATTGGTGGGTCACAGTCTATTATGGGGTACCTGTGTGGAAAGAAGCAACCACCACACTATTTTGTGCATCAGATGCCAAAGCATATGAAACAGAGGTACATAATGTCTGGGCCACACATGCCTGTGTACCCACAGACCCCAACCCACAAGAAGTAGCATTGGAAAATGTAACAGAAAATTTTAACATGTGGAAAAATAATATGGTAGAGCAAATGCAGGAGGATATAATCAGTTTATGGGATCAAAGTCTAAAGCCATGTGTAGAATTAACCCCACTCTGTGTTACTTTGAATTGCACTAATGTGAACAAT…
		006-003-AY-PL1-F8_S92_L001_001 - env gene	A		ATGAGAGTGAGGGAGATCAGGAGGAATTACTTGTGGAGATGGGGCACCTTGCTCCTTGGGATATTGATGATGATCTGTAGTGCTGACAATTGGTGGGTCACAGTCTATTATGGGGTACCTGTGTGGAAAGAAGCAACCACCACACTATTTTGTGCATCAGATGCCAAGGCATATGAAACAGAGGTACATAATGTCTGGGCCACACATGCCTGTGTACCCACAGACCCCAACCCACAAGAAGTAGCATTGGAAAATGTAACAGAAAATTTTAACATGTGGAAAAATAATATGGTAGAGCAAATGCAGGAGGATATAATCAGTTTATGGGATCAAAGTCTAAAGCCATGTGTAGAATTAACCCCACTCTGTGTTACTTTGAATTGCACTAATGTGAACAAT…
		006-003-AY-PL1-G5_S93_L001_001 - env gene	A		ATGAGAGTGAGGGAGATCAGGAGGAATTACTTGTGGAGATGGGGCACCTTGCTCCTTGGGATATTGATGATGATCTGTAGTGCTGACAATTGGTGGGTCACAGTCTATTATGGGGTACCTGTGTGGAAAGAAGCAACCACCACACTATTTTGTGCATCAGATGCCAAGGCATATGAAACAGAGGTACATAATGTCTGGGCCACACATGCCTGTGTACCCACAGACCCCAACCCACAAGAAGTAGCATTGGAAAATGTAACAGAAAATTTTAACATGTGGAAAAATAATATGGTAGAGCAAATGCAGGAGGATATAATCAGTTTATGGGATCAAAGTCTAAAGCCATGTGTAGAATTAACCCCACTCTGTGTTACTTTGAATTGCACTAATGTGAACAAT…
		006-003-AY-PL2-K12_S119_L001_001 - env gene	A		ATGAGAGTGAGGGAGATCAGGAGGAATTACTTGTGGAGATGGGGCACCTTGCTCCTTGGGATATTGATGATGATCTGTAGTGCTGACAATTGGTGGGTCACAGTCTATTATGGGGTACCTGTGTGGAAAGAAGCAACCACCACACTATTTTGTGCATCAGATGCCAAAGCATATGAAACAGAGGTACATAATGTCTGGGCCACACATGCCTGTGTACCCACAGACCCCAACCCACAAGAAGTAGCATTGGAAAATGTAACAGAAAATTTTAACATGTGGAAAAATAATATGGTAGAGCAAATGCAGGAGGATATAATCAGTTTATGGGATCAAAGTCTAAAGCCATGTGTAGAATTAACCCCACTCTGTGTTACTTTGAATTGCACTAATGTGAACAAT…
		006-003-AY-PL1-F21_S91_L001_001 - env gene	B	Yes	ATGAGAGTGAGGGAGATCAGGAGGAATTACTTGTGGAGATGGGGCACCTTGCTCCTTGGGATATTGATGATGATCTGTAGTGCTGACAATTGGTGGGTCACAGTCTATTATGGGGTACCTGTGTGGAAAGAAGCAACCACCACACTATTTTGTGCATCAGATGCCAAGGCATATGAAACAGAGGTACATAATGTCTGGGCCACACATGCCTGTGTACCCACAGACCCCAACCCACAAGAAGTAGCATTGGAAAATGTAACAGAAAATTTTAACATGTGGAAAAATAATATGGTAGAGCAAATGCAGGAGGATATAATCAGTTTATGGGATCAAAGTCTAAAGCCATGTGTAGAATTAACCCCACTCTGTGTTACTTTGAATTGCACTAATGTGAACAAT…
		006-003-AY-PL2-P9_S127_L001_001 - env gene	C	Yes	ATGAGAGTGAGGGAGATCAGGAGGAATTACTTGTGGAGATGGGGCACCTTGCTCCTTGGGATATTGATGATGATCTGTAGTGCTGACAATTGGTGGGTCACAGTCTATTATGGGGTACCTGTGTGGAAAGAAGCAACCACCACACTATTTTGTGCATCAGATGCCAAAGCATATGAAACAGAGGTACATAATGTCTGGGCCACACATGCCTGTGTACCCACAGACCCCAACCCACAAGAAGTAGCATTGGAAAATGTAACAGAAAATTTTAACATGTGGAAAAATAATATGGTAGAGCAAATGCAGGAGGATATAATCAGTTTATGGGATCAAAGTCTAAAGCCATGTGTAGAATTAACCCCACTCTGTGTTACTTTGAATTGCACTAATGTGAACAAT…
		006-003-AY-PL1-E2_S87_L001_001 - env gene	D	Yes	ATGAGAGTGAGGGAGATCAGGAGGAATTACTTGTGGAGATGGGGCACCTTGCTCCTTGGGATATTGATGATGATCTGTAGTGCTGACAATTGGTGGGTCACAGTCTATTATGGGGTACCTGTGTGGAAAGAAGCAACCACCACACTATTTTGTGCATCAGATGCCAAAGCATATGAAACAGAGGTACATAATGTCTGGGCCACACATGCCTGTGTACCCACAGACCCCAACCCACAAGAAGTAGCATTGGAAAATGTAACAGAAAATTTTAACATGTGGAAAAATAATATGGTAGAGCAAATGCAGGAGGATATAATCAGTTTATGGGATCAAAGTCTAAAGCCATGTGTAGAATTAACCCCACTCTGTGTTACTTTGAATTGCACTAATGTGAACAAT…
		006-003-AY-PL1-A12_S65_L001_001 - env gene	E	Yes	ATGAGAGTGAGGGAGATCAGGAGGAATTACTTGTGGAGATGGGGCACCTTGCTCCTTGGGATATTGATAATGATCTGTAGTGCTGACAATTGGTGGGTCACAGTCTATTATGGGGTACCTGTGTGGAAAGAAGCAACCACCACACTATTTTGTGCATCAGATGCCAAGGCATATGAAACAGAGGTACATAATGTCTGGGCCACACATGCCTGTGTACCCACAGACCCCAACCCACAAGAAGTAGCATTGGAAAATGTAACAGAAAATTTTAACATGTGGAAAAATAATATGGTAGAGCAAATGCAGGAGGATATAATCAGTTTATGGGATCAAAGTCTAAAGCCATGTGTAGAATTAACCCCACTCTGTGTTACTTTGAATTGCACTAATGTGAACAAT…
		006-003-AY-PL1-H5_S97_L001_001 - env gene	F		ATGAGAGTGAGGGAGATCAGGAGGAATTACTTGTGGAGATGGGGCACCTTGCTCCTTGGGATATTGATGATGATCTGTAGTGCTGACAATTGGTGGGTCACAGTCTATTATGGGGTACCTGTGTGGAAAGAAGCAACCACCACACTATTTTGTGCATCAGATGCCAAAGCATATGAAACAGAGGTACATAATGTCTGGGCCACACATGCCTGTGTACCCACAGACCCCAACCCACAAGAAGTAGCATTGGAAAATGTAACAGAAAATTTTAACATGTGGAAAAATAATATGGTAGAGCAAATGCAGGAGGATATAATCAGTTTATGGGATCAAAGTCTAAAGCCATGTGTAGAATTAACCCCACTCTGTGTTACTTTGAATTGCACTAATGTGAACAAT…
		006-003-AY-PL1-B7_S68_L001_001 - env gene	G	Yes	ATGAGAGTGAGGGAGATCAGGAGGAATTACTTGTGGAGATGGGGCACCTTGCTCCTTGGGATATTGATGATGATCTGTAGTGCTGACAATTGGTGGGTCACAGTCTATTATGGGGTACCTGTGTGGAAAGAAGCAACCACCACACTATTTTGTGCATCAGATGCCAAAGCATATGAAACAGAGGTACATAATGTCTGGGCCACACATGCCTGTGTACCCACAGACCCCAACCCACAAGAAGTAGCATTGGAAAATGTAACAGAAAATTTTAACATGTGGAAAAATAATATGGTAGAGCAAATGCAGGAGGATATAATCAGTTTATGGGATCAAAGTCTAAAGCCATGTGTAGAATTAACCCCACTCTGTGTTACTTTGAATTGCACTAATGTGAACAAT…
		006-003-AY-PL2-K8_S118_L001_001 - env gene	H	Yes	ATGAGAGTGAGGGAGATCAGGAGGAATTACTTGTGGAGATGGGGCACCTTGCTCCTTGGGATATTGATGATGATCTGTAGTGCTGACAATTGGTGGGTCACAGTCTATTATGGGGTACCTGTGTGGAAAGAAGCAACCACCACACTATTTTGTGCATCAGATGCCAAAGCATATGAAACAGAGGTACATAATGTCTGGGCCACACATGCCTGTGTACCCACAGACCCCAACCCACAAGAAGTAGCATTGGAAAATGTAACAGAAAATTTTAACATGTGGAAAAATAATATGGTAGAGCAAATGCAGGAGGATATAATCAGTTTATGGGATCAAAGTCTAAAGCCATGTGTAGAATTAACCCCACTCTGTGTTACTTTGAATTGCACTAATGTGAACAAT…
		006-003-AY-PL1-C9_S74_L001_001 - env gene	I		ATGAGAGTGAGGGAGATCAGGAGGAATTACTTGTGGAGATGGGGCACCTTGCTCCTTGGGATATTGATGATGATCTGTAGTGCTGACAATTGGTGGGTCACAGTCTATTATGGGGTACCTGTGTGGAAAGAAGCAACCACCACACTATTTTGTGCATCAGATGCCAAAGCATATGAAACAGAGGTACATAATGTCTGGGCCACACATGCCTGTGTACCCACAGACCCCAACCCACAAGAAGTAGCATTGGAAAATGTAACAGAAAATTTTAACATGTGGAAAAATAATATGGTAGAGCAAATGCAGGAGGATATAATCAGTTTATGGGATCAAAGTCTAAAGCCATGTGTAGAATTAACCCCACTCTGTGTTACTTTGAATTGCACTAATGTGAACAAT…
		006-003-AY-PL1-D10_S80_L001_001 - env gene	I		ATGAGAGTGAGGGAGATCAGGAGGAATTACTTGTGGAGATGGGGCACCTTGCTCCTTGGGATATTGATGATGATCTGTAGTGCTGACAATTGGTGGGTCACAGTCTATTATGGGGTACCTGTGTGGAAAGAAGCAACCACCACACTATTTTGTGCATCAGATGCCAAAGCATATGAAACAGAGGTACATAATGTCTGGGCCACACATGCCTGTGTACCCACAGACCCCAACCCACAAGAAGTAGCATTGGAAAATGTAACAGAAAATTTTAACATGTGGAAAAATAATATGGTAGAGCAAATGCAGGAGGATATAATCAGTTTATGGGATCAAAGTCTAAAGCCATGTGTAGAATTAACCCCACTCTGTGTTACTTTGAATTGCACTAATGTGAACAAT…
		006-003-AY-PL1-E1_S83_L001_001 - env gene	I		ATGAGAGTGAGGGAGATCAGGAGGAATTACTTGTGGAGATGGGGCACCTTGCTCCTTGGGATATTGATGATGATCTGTAGTGCTGACAATTGGTGGGTCACAGTCTATTATGGGGTACCTGTGTGGAAAGAAGCAACCACCACACTATTTTGTGCATCAGATGCCAAAGCATATGAAACAGAGGTACATAATGTCTGGGCCACACATGCCTGTGTACCCACAGACCCCAACCCACAAGAAGTAGCATTGGAAAATGTAACAGAAAATTTTAACATGTGGAAAAATAATATGGTAGAGCAAATGCAGGAGGATATAATCAGTTTATGGGATCAAAGTCTAAAGCCATGTGTAGAATTAACCCCACTCTGTGTTACTTTGAATTGCACTAATGTGAACAAT…
		006-003-AY-PL1-G20_S96_L001_001 - env gene	I		ATGAGAGTGAGGGAGATCAGGAGGAATTACTTGTGGAGATGGGGCACCTTGCTCCTTGGGATATTGATGATGATCTGTAGTGCTGACAATTGGTGGGTCACAGTCTATTATGGGGTACCTGTGTGGAAAGAAGCAACCACCACACTATTTTGTGCATCAGATGCCAAAGCATATGAAACAGAGGTACATAATGTCTGGGCCACACATGCCTGTGTACCCACAGACCCCAACCCACAAGAAGTAGCATTGGAAAATGTAACAGAAAATTTTAACATGTGGAAAAATAATATGGTAGAGCAAATGCAGGAGGATATAATCAGTTTATGGGATCAAAGTCTAAAGCCATGTGTAGAATTAACCCCACTCTGTGTTACTTTGAATTGCACTAATGTGAACAAT…
		006-003-AY-PL1-H14_S100_L001_001 - env gene	I		ATGAGAGTGAGGGAGATCAGGAGGAATTACTTGTGGAGATGGGGCACCTTGCTCCTTGGGATATTGATGATGATCTGTAGTGCTGACAATTGGTGGGTCACAGTCTATTATGGGGTACCTGTGTGGAAAGAAGCAACCACCACACTATTTTGTGCATCAGATGCCAAAGCATATGAAACAGAGGTACATAATGTCTGGGCCACACATGCCTGTGTACCCACAGACCCCAACCCACAAGAAGTAGCATTGGAAAATGTAACAGAAAATTTTAACATGTGGAAAAATAATATGGTAGAGCAAATGCAGGAGGATATAATCAGTTTATGGGATCAAAGTCTAAAGCCATGTGTAGAATTAACCCCACTCTGTGTTACTTTGAATTGCACTAATGTGAACAAT…
		006-003-AY-PL2-015_S122_L001_001 - env gene	I		ATGAGAGTGAGGGAGATCAGGAGGAATTACTTGTGGAGATGGGGCACCTTGCTCCTTGGGATATTGATGATGATCTGTAGTGCTGACAATTGGTGGGTCACAGTCTATTATGGGGTACCTGTGTGGAAAGAAGCAACCACCACACTATTTTGTGCATCAGATGCCAAAGCATATGAAACAGAGGTACATAATGTCTGGGCCACACATGCCTGTGTACCCACAGACCCCAACCCACAAGAAGTAGCATTGGAAAATGTAACAGAAAATTTTAACATGTGGAAAAATAATATGGTAGAGCAAATGCAGGAGGATATAATCAGTTTATGGGATCAAAGTCTAAAGCCATGTGTAGAATTAACCCCACTCTGTGTTACTTTGAATTGCACTAATGTGAACAAT…
		006-003-AY-PL2-K6_S117_L001_001 - env gene	I		ATGAGAGTGAGGGAGATCAGGAGGAATTACTTGTGGAGATGGGGCACCTTGCTCCTTGGGATATTGATGATGATCTGTAGTGCTGACAATTGGTGGGTCACAGTCTATTATGGGGTACCTGTGTGGAAAGAAGCAACCACCACACTATTTTGTGCATCAGATGCCAAAGCATATGAAACAGAGGTACATAATGTCTGGGCCACACATGCCTGTGTACCCACAGACCCCAACCCACAAGAAGTAGCATTGGAAAATGTAACAGAAAATTTTAACATGTGGAAAAATAATATGGTAGAGCAAATGCAGGAGGATATAATCAGTTTATGGGATCAAAGTCTAAAGCCATGTGTAGAATTAACCCCACTCTGTGTTACTTTGAATTGCACTAATGTGAACAAT…
		006-003-AY-PL2-N15_S120_L001_001 - env gene	I		ATGAGAGTGAGGGAGATCAGGAGGAATTACTTGTGGAGATGGGGCACCTTGCTCCTTGGGATATTGATGATGATCTGTAGTGCTGACAATTGGTGGGTCACAGTCTATTATGGGGTACCTGTGTGGAAAGAAGCAACCACCACACTATTTTGTGCATCAGATGCCAAAGCATATGAAACAGAGGTACATAATGTCTGGGCCACACATGCCTGTGTACCCACAGACCCCAACCCACAAGAAGTAGCATTGGAAAATGTAACAGAAAATTTTAACATGTGGAAAAATAATATGGTAGAGCAAATGCAGGAGGATATAATCAGTTTATGGGATCAAAGTCTAAAGCCATGTGTAGAATTAACCCCACTCTGTGTTACTTTGAATTGCACTAATGTGAACAAT…
		006-003-AY-PL2-P7_S126_L001_001 - env gene	I	Yes	ATGAGAGTGAGGGAGATCAGGAGGAATTACTTGTGGAGATGGGGCACCTTGCTCCTTGGGATATTGATGATGATCTGTAGTGCTGACAATTGGTGGGTCACAGTCTATTATGGGGTACCTGTGTGGAAAGAAGCAACCACCACACTATTTTGTGCATCAGATGCCAAAGCATATGAAACAGAGGTACATAATGTCTGGGCCACACATGCCTGTGTACCCACAGACCCCAACCCACAAGAAGTAGCATTGGAAAATGTAACAGAAAATTTTAACATGTGGAAAAATAATATGGTAGAGCAAATGCAGGAGGATATAATCAGTTTATGGGATCAAAGTCTAAAGCCATGTGTAGAATTAACCCCACTCTGTGTTACTTTGAATTGCACTAATGTGAACAAT…
		006-003-AY-PL1-E21_S84_L001_001 - env gene	J	Yes	ATGAGAGTGAGGGAGATCAGGAGGAATTACTTGTGGAGATGGGGCACCTTGCTCCTTGGGATATTGATGATGATCTGTAGTGCTGACAATTGGTGGGTCACAGTCTATTATGGGGTACCTGTGTGGAAAGAAGCAACCACCACACTATTTTGTGCATCAGATGCCAAAGCATATGAAACAGAGGTACATAATGTCTGGGCCACACATGCCTGTGTACCCACAGACCCCAACCCACAAGAAGTAGCATTGGAAAATGTAACAGAAAATTTTAACATGTGGAAAAATAATATGGTAGAGCAAATGCAGGAGGATATAATCAGTTTATGGGATCAAAGTCTAAAGCCATGTGTAGAATTAACCCCACTCTGTGTTACTTTGAATTGCACTAATGTGAACAAT…
		006-003-AY-PL1-H20_S101_L001_001 - env gene	K	Yes	ATGAGAGTGAGGGAGATCAGGAGGAATTACTTGTGGAGATGGGGCACCTTGCTCCTTGGGATATTGATGATGATCTGTAGTGCTGACAATTGGTGGGTCACAGTCTATTATGGGGTACCTGTGTGGAAAGAAGCAACCACCACACTATTTTGTGCATCAGATGCCAAAGCATATGAAACAGAGGTACATAATGTCTGGGCCACACATGCCTGTGTACCCACAGACCCCAACCCACAAGAAGTAGCATTGGAAAATGTAACAGAAAATTTTAACATGTGGAAAAATAATATGGTAGAGCAAATGCAGGAGGATATAATCAGTTTATGGGATCAAAGTCTAAAGCCATGTGTAGAATTAACCCCACTCTGTGTTACTTTGAATTGCACTAATGTGAACAAT…
		006-003-AY-PL1-G8_S95_L001_001 - env gene	L	Yes	ATGAGAGTGAGGGAGATCAGGAGGAATTACTTGTGGAGATGGGGCACCTTGCTCCTTGGGATATTGATGATGATCTGTAGTGCTGACAATTGGTGGGTCACAGTCTATTATGGGGTACCTGTGTGGAAAGAAGCAACCACCACACTATTTTGTGCATCAGATGCCAAAGCATATGAAACAGAGGTACATAATGTCTGGGCCACACATGCCTGTGTACCCACAGACCCCAACCCACAAGAAGTAGCATTGGAAAATGTAACAGAAAATTTTAACATGTGGAAAAATAATATGGTAGAGCAAATGCAGGAGGATATAATCAGTTTATGGGATCAAAGTCTAAAGCCATGTGTAGAATTAACCCCACTCTGTGTTACTTTGAATTGCACTAATGTGAACAAT…
		006-003-AY-PL1-C1_S72_L001_001 - env gene	M	Yes	ATGAGAGTGAGGGAGATCAGGAGGAATTACTTGTGGAGATGGGGCACCTTGCTCCTTGGGATATTGATGATGATCTGTAGTGCTGACAATTGGTGGGTCACAGTCTATTATGGGGTACCTGTGTGGAAAGAAGCAACCACCACACTATTTTGTGCATCAGATGCCAAAGCATATGAAACAGAGGTACATAATGTCTGGGCCACACATGCCTGTGTACCCACAGACCCCAACCCACAAGAAGTAGCATTGGAAAATGTAACAGAAAATTTTAACATGTGGAAAAATAATATGGTAGAGCAAATGCAGGAGGATATAATCAGTTTATGGGATCAAAGTCTAAAGCCATGTGTAGAATTAACCCCACTCTGTGTTACTTTGAATTGCACTAATGTGAACAAT…
	P32 - 008-001	008-001BJ-Plate20-E8-Plasma_S134_L001_001 - env CDS	A	Yes	ATGAAAGCGAAGGAGACCAGGAAGAATTATCAGCACTTATGGAGATGGGGCATCATGCTCCTGGGGATGTTGATGATCTGTAGTGCTGCAAGCCAATTGTGGGTCACAGTCTATTATGGGGTACCTGTGTGGAAAGAAGCAACTACCACTCTATTTTGTGCATCAGATGCTAAAGCATATGATACAGAGGTACATAATGTTTGGGCCACACATGCCTGTGTACCCACAGACCCCAACCCACAAGAAGTAGTATTAGGAAATGTGACAGAAGATTTTAACATGTGGAAAAATAACATGGTAGAACAAATGCATGAGGATATAATCAGTTTATGGGATCAAAGCCTAAAACCATGTGTAAAGATAACCCCACTTTGTGTTACTTTAAATTGCACTGAGTAC…
		008-001BJ-Plate21-E9-Plasma_S140_L001_001 - env CDS	A		ATGAAAGCGAAGGAGACCAGGAAGAATTATCAGCACTTATGGAGATGGGGCATCATGCTCCTGGGGATGTTGATGATCTGTAGTGCTGCAAGCCAATTGTGGGTCACAGTCTATTATGGGGTACCTGTGTGGAAAGAAGCAACTACCACTCTATTTTGTGCATCAGATGCTAAAGCATATGATACAGAGGTACATAATGTTTGGGCCACACATGCCTGTGTACCCACAGACCCCAACCCACAAGAAGTAGTATTAGGAAATGTGACAGAAGATTTTAACATGTGGAAAAATAACATGGTAGAACAAATGCATGAGGATATAATCAGTTTATGGGATCAAAGCCTAAAACCATGTGTAAAGATAACCCCACTTTGTGTTACTTTAAATTGCACTGAGTAC…
		008-001BJ-Plate21-G9-Plasma_S142_L001_001 - env CDS	A		ATGAAAGCGAAGGAGACCAGGAAGAATTATCAGCACTTATGGAGATGGGGCATCATGCTCCTGGGGATGTTGATGATCTGTAGTGCTGCAAGCCAATTGTGGGTCACAGTCTATTATGGGGTACCTGTGTGGAAAGAAGCAACTACCACTCTATTTTGTGCATCAGATGCTAAAGCATATGATACAGAGGTACATAATGTTTGGGCCACACATGCCTGTGTACCCACAGACCCCAACCCACAAGAAGTAGTATTAGGAAATGTGACAGAAGATTTTAACATGTGGAAAAATAACATGGTAGAACAAATGCATGAGGATATAATCAGTTTATGGGATCAAAGCCTAAAACCATGTGTAAAGATAACCCCACTTTGTGTTACTTTAAATTGCACTGAGTAC…
		008-001BJ-Plate20-F4-Plasma_S135_L001_001 - env CDS	B	Yes	ATGAAAGCGAAGGAGACCAGGAAGAATTATCAGCACTTATGGAGATGGGGCATCATGCTCCTGGGGATGTTGATGATCTGTAGTGCTGCAAGCCAATTGTGGGTCACAGTCTATTATGGGGTACCTGTGTGGAAAGAAGCAACTACCACTCTATTTTGTGCATCAGATGCTAAAGCATATGATACAGAGGTACATAATGTTTGGGCCACACATGCCTGTGTACCCACAGACCCCAACCCACAAGAAGTAGTATTAGGAAATGTGACAGAAGATTTTAACATGTGGAAAAATAACATGGTAGAACAAATGCATGAGGATATAATCAGTTTATGGGATCAAAGCCTAAAACCATGTGTAAAGATAACCCCACTTTGTGTTACTTTAAATTGCACTGAGTAC…
		008-001BJ-Plate20-H10-Plasma_S139_L001_001 - env CDS	C		ATGAAAGCGAAGGAGACCAGGAAGAATTATCAGCACTTATGGAGATGGGGCATCATGCTCCTGGGGATGTTGATGATCTGTAGTGCTGCAAGCCAATTGTGGGTCACAGTCTATTATGGGGTACCTGTGTGGAAAGAAGCAACTACCACTCTATTTTGTGCATCAGATGCTAAAGCATATGATACAGAGGTACATAATGTTTGGGCCACACATGCCTGTGTACCCACAGACCCCAACCCACAAGAAGTAGTATTAGGAAATGTGACAGAAGATTTTAACATGTGGAAAAATAACATGGTAGAACAAATGCATGAGGATATAATCAGTTTATGGGATCAAAGCCTAAAACCATGTGTAAAGATAACCCCACTTTGTGTTACTTTAAATTGCACTGAGTAC…
	P33 - 001-021	001-021-VR-PL1-A10_S7_L001_001 - env gene	A		ATGAGAGCGAAGGGGATCAGGAAGAATTGTCAGGACTTATTGAAAGGGGGCATCTTGCTCCTTGGAATATTGATGATCTGTAGTGCTGCAGGAAATTTGTGGGTCACAGTATATTATGGGGTACCTGTGTGGAAAGATGCAACTACCACTCTATTTTGTGCATCAGATGCCAAAGGATATAGCAAAGAAGCACATAATGTTTGGGCCACACATGCCTGTGTACCCACAGACCCTGACCCACGAGAAATAGTAATGGGAAATGTGACAGAAAACTTTAATATGTGGAAAAATGACATGGTAGATCAGATGCATGAGGATATAATCAGTTTATGGGATCAAAGTCTAAAGCCATGTGTAAAATTAACCCCACTTTGTGTTACTCTAAACTGCACAAATCTG…
		001-021-VR-PL1-A14_S102_L001_001 - env gene	A	Yes	ATGAGAGCGAAGGGGATCAGGAAGAATTGTCAGGACTTATTGAAAGGGGGCATCTTGCTCCTTGGAATATTGATGATCTGTAGTGCTGCAGGAAATTTGTGGGTCACAGTATATTATGGGGTACCTGTGTGGAAAGATGCAACTACCACTCTATTTTGTGCATCAGATGCCAAAGGATATAGCAAAGAAGCACATAATGTTTGGGCCACACATGCCTGTGTACCCACAGACCCTGACCCACGAGAAATAGTAATGGGAAATGTGACAGAAAACTTTAATATGTGGAAAAATGACATGGTAGATCAGATGCATGAGGATATAATCAGTTTATGGGATCAAAGTCTAAAGCCATGTGTAAAATTAACCCCACTTTGTGTTACTCTAAACTGCACAAATCTG…
		001-021-VR-PL1-A3_S1_L001_001 - env gene	A		ATGAGAGCGAAGGGGATCAGGAAGAATTGTCAGGACTTATTGAAAGGGGGCATCTTGCTCCTTGGAATATTGATGATCTGTAGTGCTGCAGGAAATTTGTGGGTCACAGTATATTATGGGGTACCTGTGTGGAAAGATGCAACTACCACTCTATTTTGTGCATCAGATGCCAAAGGATATAGCAAAGAAGCACATAATGTTTGGGCCACACATGCCTGTGTACCCACAGACCCTGACCCACGAGAAATAGTAATGGGAAATGTGACAGAAAACTTTAATATGTGGAAAAATGACATGGTAGATCAGATGCATGAGGATATAATCAGTTTATGGGATCAAAGTCTAAAGCCATGTGTAAAATTAACCCCACTTTGTGTTACTCTAAACTGCACAAATCTG…
		001-021-VR-PL1-B15_S11_L001_001 - env gene	A		ATGAGAGCGAAGGGGATCAGGAAGAATTGTCAGGACTTATTGAAAGGGGGCATCTTGCTCCTTGGAATATTGATGATCTGTAGTGCTGCAGGAAATTTGTGGGTCACAGTATATTATGGGGTACCTGTGTGGAAAGATGCAACTACCACTCTATTTTGTGCATCAGATGCCAAAGGATATAGCAAAGAAGCACATAATGTTTGGGCCACACATGCCTGTGTACCCACAGACCCTGACCCACGAGAAATAGTAATGGGAAATGTGACAGAAAACTTTAATATGTGGAAAAATGACATGGTAGATCAGATGCATGAGGATATAATCAGTTTATGGGATCAAAGTCTAAAGCCATGTGTAAAATTAACCCCACTTTGTGTTACTCTAAACTGCACAAATCTG…
		001-021-VR-PL1-B21_S12_L001_001 - env gene	A		ATGAGAGCGAAGGGGATCAGGAAGAATTGTCAGGACTTATTGAAAGGGGGCATCTTGCTCCTTGGAATATTGATGATCTGTAGTGCTGCAGGAAATTTGTGGGTCACAGTATATTATGGGGTACCTGTGTGGAAAGATGCAACTACCACTCTATTTTGTGCATCAGATGCCAAAGGATATAGCAAAGAAGCACATAATGTTTGGGCCACACATGCCTGTGTACCCACAGACCCTGACCCACGAGAAATAGTAATGGGAAATGTGACAGAAAACTTTAATATGTGGAAAAATGACATGGTAGATCAGATGCATGAGGATATAATCAGTTTATGGGATCAAAGTCTAAAGCCATGTGTAAAATTAACCCCACTTTGTGTTACTCTAAACTGCACAAATCTG…
		001-021-VR-PL1-B5_S103_L001_001 - env gene	A		ATGAGAGCGAAGGGGATCAGGAAGAATTGTCAGGACTTATTGAAAGGGGGCATCTTGCTCCTTGGAATATTGATGATCTGTAGTGCTGCAGGAAATTTGTGGGTCACAGTATATTATGGGGTACCTGTGTGGAAAGATGCAACTACCACTCTATTTTGTGCATCAGATGCCAAAGGATATAGCAAAGAAGCACATAATGTTTGGGCCACACATGCCTGTGTACCCACAGACCCTGACCCACGAGAAATAGTAATGGGAAATGTGACAGAAAACTTTAATATGTGGAAAAATGACATGGTAGATCAGATGCATGAGGATATAATCAGTTTATGGGATCAAAGTCTAAAGCCATGTGTAAAATTAACCCCACTTTGTGTTACTCTAAACTGCACAAATCTG…
		001-021-VR-PL1-E15_S48_L001_001 - env gene	A		ATGAGAGCGAAGGGGATCAGGAAGAATTGTCAGGACTTATTGAAAGGGGGCATCTTGCTCCTTGGAATATTGATGATCTGTAGTGCTGCAGGAAATTTGTGGGTCACAGTATATTATGGGGTACCTGTGTGGAAAGATGCAACTACCACTCTATTTTGTGCATCAGATGCCAAAGGATATAGCAAAGAAGCACATAATGTTTGGGCCACACATGCCTGTGTACCCACAGACCCTGACCCACGAGAAATAGTAATGGGAAATGTGACAGAAAACTTTAATATGTGGAAAAATGACATGGTAGATCAGATGCATGAGGATATAATCAGTTTATGGGATCAAAGTCTAAAGCCATGTGTAAAATTAACCCCACTTTGTGTTACTCTAAACTGCACAAATCTG…
		001-021-VR-PL1-E18_S38_L001_001 - env gene	A		ATGAGAGCGAAGGGGATCAGGAAGAATTGTCAGGACTTATTGAAAGGGGGCATCTTGCTCCTTGGAATATTGATGATCTGTAGTGCTGCAGGAAATTTGTGGGTCACAGTATATTATGGGGTACCTGTGTGGAAAGATGCAACTACCACTCTATTTTGTGCATCAGATGCCAAAGGATATAGCAAAGAAGCACATAATGTTTGGGCCACACATGCCTGTGTACCCACAGACCCTGACCCACGAGAAATAGTAATGGGAAATGTGACAGAAAACTTTAATATGTGGAAAAATGACATGGTAGATCAGATGCATGAGGATATAATCAGTTTATGGGATCAAAGTCTAAAGCCATGTGTAAAATTAACCCCACTTTGTGTTACTCTAAACTGCACAAATCTG…
		001-021-VR-PL1-E2_S109_L001_001 - env gene	A		ATGAGAGCGAAGGGGATCAGGAAGAATTGTCAGGACTTATTGAAAGGGGGCATCTTGCTCCTTGGAATATTGATGATCTGTAGTGCTGCAGGAAATTTGTGGGTCACAGTATATTATGGGGTACCTGTGTGGAAAGATGCAACTACCACTCTATTTTGTGCATCAGATGCCAAAGGATATAGCAAAGAAGCACATAATGTTTGGGCCACACATGCCTGTGTACCCACAGACCCTGACCCACGAGAAATAGTAATGGGAAATGTGACAGAAAACTTTAATATGTGGAAAAATGACATGGTAGATCAGATGCATGAGGATATAATCAGTTTATGGGATCAAAGTCTAAAGCCATGTGTAAAATTAACCCCACTTTGTGTTACTCTAAACTGCACAAATCTG…
		001-021-VR-PL1-E9_S31_L001_001 - env gene	A		ATGAGAGCGAAGGGGATCAGGAAGAATTGTCAGGACTTATTGAAAGGGGGCATCTTGCTCCTTGGAATATTGATGATCTGTAGTGCTGCAGGAAATTTGTGGGTCACAGTATATTATGGGGTACCTGTGTGGAAAGATGCAACTACCACTCTATTTTGTGCATCAGATGCCAAAGGATATAGCAAAGAAGCACATAATGTTTGGGCCACACATGCCTGTGTACCCACAGACCCTGACCCACGAGAAATAGTAATGGGAAATGTGACAGAAAACTTTAATATGTGGAAAAATGACATGGTAGATCAGATGCATGAGGATATAATCAGTTTATGGGATCAAAGTCTAAAGCCATGTGTAAAATTAACCCCACTTTGTGTTACTCTAAACTGCACAAATCTG…
		001-021-VR-PL1-F12_S43_L001_001 - env gene	A		ATGAGAGCGAAGGGGATCAGGAAGAATTGTCAGGACTTATTGAAAGGGGGCATCTTGCTCCTTGGAATATTGATGATCTGTAGTGCTGCAGGAAATTTGTGGGTCACAGTATATTATGGGGTACCTGTGTGGAAAGATGCAACTACCACTCTATTTTGTGCATCAGATGCCAAAGGATATAGCAAAGAAGCACATAATGTTTGGGCCACACATGCCTGTGTACCCACAGACCCTGACCCACGAGAAATAGTAATGGGAAATGTGACAGAAAACTTTAATATGTGGAAAAATGACATGGTAGATCAGATGCATGAGGATATAATCAGTTTATGGGATCAAAGTCTAAAGCCATGTGTAAAATTAACCCCACTTTGTGTTACTCTAAACTGCACAAATCTG…
		001-021-VR-PL1-F19_S41_L001_001 - env gene	A		ATGAGAGCGAAGGGGATCAGGAAGAATTGTCAGGACTTATTGAAAGGGGGCATCTTGCTCCTTGGAATATTGATGATCTGTAGTGCTGCAGGAAATTTGTGGGTCACAGTATATTATGGGGTACCTGTGTGGAAAGATGCAACTACCACTCTATTTTGTGCATCAGATGCCAAAGGATATAGCAAAGAAGCACATAATGTTTGGGCCACACATGCCTGTGTACCCACAGACCCTGACCCACGAGAAATAGTAATGGGAAATGTGACAGAAAACTTTAATATGTGGAAAAATGACATGGTAGATCAGATGCATGAGGATATAATCAGTTTATGGGATCAAAGTCTAAAGCCATGTGTAAAATTAACCCCACTTTGTGTTACTCTAAACTGCACAAATCTG…
		001-021-VR-PL1-F3_S40_L001_001 - env gene	A		ATGAGAGCGAAGGGGATCAGGAAGAATTGTCAGGACTTATTGAAAGGGGGCATCTTGCTCCTTGGAATATTGATGATCTGTAGTGCTGCAGGAAATTTGTGGGTCACAGTATATTATGGGGTACCTGTGTGGAAAGATGCAACTACCACTCTATTTTGTGCATCAGATGCCAAAGGATATAGCAAAGAAGCACATAATGTTTGGGCCACACATGCCTGTGTACCCACAGACCCTGACCCACGAGAAATAGTAATGGGAAATGTGACAGAAAACTTTAATATGTGGAAAAATGACATGGTAGATCAGATGCATGAGGATATAATCAGTTTATGGGATCAAAGTCTAAAGCCATGTGTAAAATTAACCCCACTTTGTGTTACTCTAAACTGCACAAATCTG…
		001-021-VR-PL1-F8_S110_L001_001 - env gene	A		ATGAGAGCGAAGGGGATCAGGAAGAATTGTCAGGACTTATTGAAAGGGGGCATCTTGCTCCTTGGAATATTGATGATCTGTAGTGCTGCAGGAAATTTGTGGGTCACAGTATATTATGGGGTACCTGTGTGGAAAGATGCAACTACCACTCTATTTTGTGCATCAGATGCCAAAGGATATAGCAAAGAAGCACATAATGTTTGGGCCACACATGCCTGTGTACCCACAGACCCTGACCCACGAGAAATAGTAATGGGAAATGTGACAGAAAACTTTAATATGTGGAAAAATGACATGGTAGATCAGATGCATGAGGATATAATCAGTTTATGGGATCAAAGTCTAAAGCCATGTGTAAAATTAACCCCACTTTGTGTTACTCTAAACTGCACAAATCTG…
		001-021-VR-PL1-G11_S47_L001_001 - env gene	A		ATGAGAGCGAAGGGGATCAGGAAGAATTGTCAGGACTTATTGAAAGGGGGCATCTTGCTCCTTGGAATATTGATGATCTGTAGTGCTGCAGGAAATTTGTGGGTCACAGTATATTATGGGGTACCTGTGTGGAAAGATGCAACTACCACTCTATTTTGTGCATCAGATGCCAAAGGATATAGCAAAGAAGCACATAATGTCTGGGCCACACATGCCTGTGTACCCACAGACCCTGACCCACGAGAAATAGTAATGGGAAATGTGACAGAAAACTTTAATATGTGGAAAAATGACATGGTAGATCAGATGCATGAGGATATAATCAGTTTATGGGATCAAAGTCTAAAGCCATGTGTAAAATTAACCCCACTTTGTGTTACTCTAAACTGCACAAATCTG…
		001-021-VR-PL1-G19_S49_L001_001 - env gene	A		ATGAGAGCGAAGGGGATCAGGAAGAATTGTCAGGACTTATTGAAAGGGGGCATCTTGCTCCTTGGAATATTGATGATCTGTAGTGCTGCAGGAAATTTGTGGGTCACAGTATATTATGGGGTACCTGTGTGGAAAGATGCAACTACCACTCTATTTTGTGCATCAGATGCCAAAGGATATAGCAAAGAAGCACATAATGTTTGGGCCACACATGCCTGTGTACCCACAGACCCTGACCCACGAGAAATAGTAATGGGAAATGTGACAGAAAACTTTAATATGTGGAAAAATGACATGGTAGATCAGATGCATGAGGATATAATCAGTTTATGGGATCAAAGTCTAAAGCCATGTGTAAAATTAACCCCACTTTGTGTTACTCTAAACTGCACAAATCTG…
		001-021-VR-PL1-G22_S54_L001_001 - env gene	A		ATGAGAGCGAAGGGGATCAGGAAGAATTGTCAGGACTTATTGAAAGGGGGCATCTTGCTCCTTGGAATATTGATGATCTGTAGTGCTGCAGGAAATTTGTGGGTCACAGTATATTATGGGGTACCTGTGTGGAAAGATGCAACTACCACTCTATTTTGTGCATCAGATGCCAAAGGATATAGCAAAGAAGCACATAATGTTTGGGCCACACATGCCTGTGTACCCACAGACCCTGACCCACGAGAAATAGTAATGGGAAATGTGACAGAAAACTTTAATATGTGGAAAAATGACATGGTAGATCAGATGCATGAGGATATAATCAGTTTATGGGATCAAAGTCTAAAGCCATGTGTAAAATTAACCCCACTTTGTGTTACTCTAAACTGCACAAATCTG…
		001-021-VR-PL1-G9_S112_L001_001 - env gene	A		ATGAGAGCGAAGGGGATCAGGAAGAATTGTCAGGACTTATTGAAAGGGGGCATCTTGCTCCTTGGAATATTGATGATCTGTAGTGCTGCAGGAAATTTGTGGGTCACAGTATATTATGGGGTACCTGTGTGGAAAGATGCAACTACCACTCTATTTTGTGCATCAGATGCCAAAGGATATAGCAAAGAAGCACATAATGTTTGGGCCACACATGCCTGTGTACCCACAGACCCTGACCCACGAGAAATAGTAATGGGAAATGTGACAGAAAACTTTAATATGTGGAAAAATGACATGGTAGATCAGATGCATGAGGATATAATCAGTTTATGGGATCAAAGTCTAAAGCCATGTGTAAAATTAACCCCACTTTGTGTTACTCTAAATTGCACAAATCTG…
		001-021-VR-PL1-H12_S114_L001_001 - env gene	A		ATGAGAGCGAAGGGGATCAGGAAGAATTGTCAGGACTTATTGAAAGGGGGCATCTTGCTCCTTGGAATATTGATGATCTGTAGTGCTGCAGGAAATTTGTGGGTCACAGTATATTATGGGGTACCTGTGTGGAAAGATGCAACTACCACTCTATTTTGTGCATCAGATGCCAAAGGATATAGCAAAGAAGCACATAATGTTTGGGCCACACATGCCTGTGTACCCACAGACCCTGACCCACGAGAAATAGTAATGGGAAATGTGACAGAAAACTTTAATATGTGGAAAAATGACATGGTAGATCAGATGCATGAGGATATAATCAGTTTATGGGATCAAAGTCTAAAGCCATGTGTAAAATTAACCCCACTTTGTGTTACTCTAAATTGCACAAATCTG…
		001-021-VR-PL1-H18_S61_L001_001 - env gene	A		ATGAGAGCGAAGGGGATCAGGAAGAATTGTCAGGACTTATTGAAAGGGGGCATCTTGCTCCTTGGAATATTGATGATCTGTAGTGCTGCAGGAAATTTGTGGGTCACAGTATATTATGGGGTACCTGTGTGGAAAGATGCAACTACCACTCTATTTTGTGCATCAGATGCCAAAGGATATAGCAAAGAAGCACATAATGTTTGGGCCACACATGCCTGTGTACCCACAGACCCTGACCCACGAGAAATAGTAATGGGAAATGTGACAGAAAACTTTAATATGTGGAAAAATGACATGGTAGATCAGATGCATGAGGATATAATCAGTTTATGGGATCAAAGTCTAAAGCCATGTGTAAAATTAACCCCACTTTGTGTTACTCTAAACTGCACAAATCTG…
		001-021-VR-PL1-H22_S62_L001_001 - env gene	A		ATGAGAGCGAAGGGGATCAGGAAGAATTGTCAGGACTTATTGAAAGGGGGCATCTTGCTCCTTGGAATATTGATGATCTGTAGTGCTGCAGGAAATTTGTGGGTCACAGTATATTATGGGGTACCTGTGTGGAAAGATGCAACTACCACTCTATTTTGTGCATCAGATGCCAAAGGATATAGCAAAGAAGCACATAATGTTTGGGCCACACATGCCTGTGTACCCACAGACCCTGACCCACGAGAAATAGTAATGGGAAATGTGACAGAAAACTTTAATATGTGGAAAAATGACATGGTAGATCAGATGCATGAGGATATAATCAGTTTATGGGATCAAAGTCTAAAGCCATGTGTAAAATTAACCCCACTTTGTGTTACTCTAAACTGCACAAATCTG…
		001-021-VR-PL1-H3_S55_L001_001 - env gene	A		ATGAGAGCGAAGGGGATCAGGAAGAATTGTCAGGACTTATTGAAAGGGGGCATCTTGCTCCTTGGAATATTGATGATCTGTAGTGCTGCAGGAAATTTGTGGGTCACAGTATATTATGGGGTACCTGTGTGGAAAGATGCAACTACCACTCTATTTTGTGCATCAGATGCCAAAGGATATAGCAAAGAAGCACATAATGTTTGGGCCACACATGCCTGTGTACCCACAGACCCTGACCCACGAGAAATAGTAATGGGAAATGTGACAGAAAACTTTAATATGTGGAAAAATGACATGGTAGATCAGATGCATGAGGATATAATCAGTTTATGGGATCAAAGTCTAAAGCCATGTGTAAAATTAACCCCACTTTGTGTTACTCTAAACTGCACAAATCTG…
		001-021-VR-PL1-H7_S56_L001_001 - env gene	A		ATGAGAGCGAAGGGGATCAGGAAGAATTGTCAGGACTTATTGAAAGGGGGCATCTTGCTCCTTGGAATATTGATGATCTGTAGTGCTGCAGGAAATTTGTGGGTCACAGTATATTATGGGGTACCTGTGTGGAAAGATGCAACTACCACTCTATTTTGTGCATCAGATGCCAAAGGATATAGCAAAGAAGCACATAATGTTTGGGCCACACATGCCTGTGTACCCACAGACCCTGACCCACGAGAAATAGTAATGGGAAATGTGACAGAAAACTTTAATATGTGGAAAAATGACATGGTAGATCAGATGCATGAGGATATAATCAGTTTATGGGATCAAAGTCTAAAGCCATGTGTAAAATTAACCCCACTTTGTGTTACTCTAAACTGCACAAATCTG…
		001-021-VR-PL1-A15_S4_L001_001 - env gene	B	Yes	ATGAGAGCGAAGGGGATCAGGAAGAATTGTCAGGACTTATTGAAAGGGGGCATCTTGCTCCTTGGAATATTGATGATCTGTAGTGCTGCAGGAAATTTGTGGGTCACAGTATATTATGGGGTACCTGTGTGGAAAGATGCAACTACCACTCTATTTTGTGCATCAGATGCCAAAGGATATAGCAAAGAAGCACATAATGTTTGGGCCACACATGCCTGTGTACCCACAGACCCTGACCCACGAGAAATAGTAATGGGAAATGTGACAGAAAACTTTAATATGTGGAAAAATGACATGGTAGATCAGATGCATGAGGATATAATCAGTTTATGGGATCAAAGTCTAAAGCCATGTGTAAAATTAACCCCACTTTGTGTTACTCTAAACTGCACAAATCTG…
		001-021-VR-PL1-E13_S33_L001_001 - env gene	C	Yes	ATGAGAGCGAAGGGGATCAGGAAGAATTGTCAGGACTTATTGAAAGGGGGCATCTTGCTCCTTGGAATATTGATGATCTGTAGTGCTGCAGGAAATTTGTGGGTCACAGTATATTATGGGGTACCTGTGTGGAAAGATGCAACTACCACTCTATTTTGTGCATCAGATGCCAAAGGATATAGCAAAGAAGCACATAATGTTTGGGCCACACATGCCTGTGTACCCACAGACCCTGACCCACGAGAAATAGTAATGGGAAATGTGACAGAAAACTTTAATATGTGGAAAAATGACATGGTAGATCAGATGCATGAGGATATAATCAGTTTATGGGATCAAAGTCTAAAGCCATGTGTAAAATTAACCCCACTTTGTGTTACTCTAAACTGCACAAATCTG…
		001-021-VR-PL1-B3_S9_L001_001 - env gene	D	Yes	ATGAGAGCGAAGGGGATCAGGAAGAATTGTCAGGACTTATTGAAAGGGGGCATCTTGCTCCTTGGAATATTGATGATCTGTAGTGCTGCAGGAAATTTGTGGGTCACAGTATATTATGGGGTACCTGTGTGGAAAGATGCAACTACCACTCTATTTTGTGCATCAGATGCCAAAGGATATAGCAAAGAAGCACATAATGTTTGGGCCACACATGCCTGTGTACCCACAGACCCTGACCCACGAGAAATAGTAATGGGAAATGTGACAGAAAACTTTAATATGTGGAAAAATGACATGGTAGATCAGATGCATGAGGATATAATCAGTTTATGGGATCAAAGTCTAAAGCCATGTGTAAAATTAACCCCACTTTGTGTTACTCTAAACTGCACAAATCTG…
		001-021-VR-PL1-D13_S106_L001_001 - env gene	E		ATGAGAGCGAAGGGGATCAGGAAGAATTGTCAGGACTTATTGAAAGGGGGCATCTTGCTCCTTGGAATATTGATCTGTAGTGCTGCAGGAAATTTGTGGGTCACAGTATATTATGGGGTACCTGTGTGGAAAGATGCAACTACCACTCTATTTTGTGCATCAGATGCCAAAGGATATAGCAAAGAAGCACATAATGTTTGGGCCACACATGCCTGTGTACCCACAGACCCTGACCCACGAGAAATAGTAATGGGAAATGTGACAGAAAACTTTAATATGTGGAAAAATGACATGGTAGATCAGATGCATGAGGATATAATCAGTTTATGGGATCAAAGTCTAAAGCCATGTGTAAAATTAACCCCACTTTGTGTTACTCTAAACTGCACAAATCTGAAT…
		001-021-VR-PL1-H6_S59_L001_001 - env gene	F	Yes	ATGAGAGCGAAGGGGATCAGGAAGAATTGTCAGGACTTATTGAAAGGGGGCATCTTGCTCCTTGGAATATTGATGATCTGTAGTGCTGCAGGAAATTTGTGGGTCACAGTATATTATGGGGTACCTGTGTGGAAAGATGCAACTACCACTCTATTTTGTGCATCAGATGCCAAAGGATATAGCAAAGAAGCACATAATGTTTGGGCCACACATGCCTGTGTACCCACAGACCCTGACCCACGAGAAATAGTAATGGGAAATGTGACAGAAAACTTTAATATGTGGAAAAATGACATGGTAGATCAGATGCATGAGGATATAATCAGTTTATGGGATCAAAATCTAAAGCCATGTGTAAAATTAACCCCACTTTGTGTTACTCTAAACTGCACAAATCTG…
		001-021-VR-PL1-A13_S3_L001_001 - env gene	G		ATGAGAGCGAAGGGGATCAGGAAGAATTGTCAGGACTTATTGAAAGGGGGCATCTTGCTCCTTGGAATATTGATGATCTGTAGTGCTGCAGGAAATTTGTGGGTCACAGTATATTATGGGGTACCTGTGTGGAAAGATGCAACTACCACTCTATTTTGTGCATCAGATGCCAAAGGATATAGCAAAGAAGCACATAATGTTTGGGCCACACATGCCTGTGTACCCACAGACCCTGACCCACGAGAAATAGTAATGGGAAATGTGACAGAAAACTTTAATATGTGGAAAAATGACATGGTAGATCAGATGCATGAGGATATAATCAGTTTACTAAAGCCATGTGTAAAATTAACTCCACTTTGTGTTACTCTAAACTGCACAAATCTGAATATCACAAAT…
		001-021-VR-PL1-C7_S17_L001_001 - env gene	H	Yes	ATGAGAGCGAAGGGGATCAGGAAGAATTGTCAGGACTTATTGAAAGGGGGCATCTTGCTCCTTGGAATATTGATGATCTGTAGTGCTGCAGGAAATTTGTGGGTCACAGTATATTATGGGGTACCTGTGTGGAAAGATGCAACTACCACTCTATTTTGTGCATCAGATGCCAAAGGATATAGCAAAGAAGCACATAATGTTTGGGCCACACATGCCTGTGTACCCACAGACCCTGACCCACGAGAAATAGTAATGGGAAATGTGACAGAAAACTTTAATATGTGGAAAAATGACATGGTAGATCAGATGCATGAGGATATAATCAGTTTATGGGATCAAAGTCTAAAGCCATGTGTAAAATTAACCCCACTTTGTGTTACTCTAAACTGCACAAATCTG…
		001-021-VR-PL1-G8_S51_L001_001 - env gene	I	Yes	ATGAGAGCGAAGGGGATCAGGAAGAATTGTCAGGACTTATTGAAAGGGGGCATCTTGCTCCTTGGAATATTGATGATCTGTAGTGCTGCAGGAAATTTGTGGGTCACAGTATATTATGGGGTACCTGTGTGGAAAGATGCAACTACCACTCTATTTTGTGCATCAGATGCCAAAGGATATAGCAAAGAAGCACATAATGTTTGGGCCACACATGCCTGTGTACCCACAGACCCTGACCCACGAGAAATAGTAATGGGAAATGTGACAGAAAACTTTAATATGTGGAAAAATGACATGGTAGATCAGATGCATGAGGATATAATCAGTTTATGGGATCAAAGTCTAAAGCCATGTGTAAAATTAACCCCACTTTGTGTTACTCTAAACTGCACAAATCTG…
		001-021-VR-PL1-A19_S5_L001_001 - env gene	J		ATGAGAGCGAAGGGGATCAGGAAGAATTGTCAGGACTTATTGAAAGGGGGCATCTTGCTCCTTGGAATATTGATGATCTGTAGTGCTGCAGGAAATTTGTGGGTCACAGTATATTATGGGGTACCTGTGTGGAAAGATGCAACTACCACTCTATTTTGTGCATCAGATGCCAAAGGATATAGCAAAGAAGCACATAATGTTTGGGCCACACATGCCTGTGTACCCACAGACCCTGACCCACGAGAAATAGTAATGGGAAATGTGACAGAAAACTTTAATATGTGGAAAAATGACATGGTAGATCAGATGCATGAGGATATAATCAGTTTATGGGATCAAAGTCTAAAGCCATGTGTAAAATTAACCCCACTTTGTGTTACTCTAAACTGCACAAATCTG…
		001-021-VR-PL1-D6_S27_L001_001 - env gene	K	Yes	ATGAGAGCGAAGGGGATCAGGAAGAATTGTCAGGACTTATTGAAAGGGGGCATCTTGCTCCTTGGAATATTGATGATCTGTAGTGCTGCAGGAAATTTGTGGGTCACAGTATATTATGGGGTACCTGTGTGGAAAGATGCAACTACCACTCTATTTTGTGCATCAGATGCCAAAGGATATAGCAAAGAAGCACATAATGTTTGGGCCACACATGCCTGTGTACCCACAGACCCTGACCCACGAGAAATAGTAATGGGAAATGTGACAGAAAACTTTAATATGTGGAAAAATGACATGGTAGATCAGATGCATGAGGATATAATCAGTTTATGGGATCAAAGTCTAAAGCCATGTGTAAAATTAACCCCACTTTGTGTTACTCTAAACTGCACAAATCTG…
		001-021-VR-PL1-C20_S22_L001_001 - env gene	L		ATGAGAGCGAAGGGGATCAGGAAGAATTGTCAGGACTTATTGAAAGGGGGCATCTTGCTCCTTGGAATATTGATGATCTGTAGTGCTGCAGGAAATTTGTGGGTCACAGTATATTATGGGGTACCTGTGTGGAAAGATGCAACTACCACTCTATTTTGTGCATCAGATGCCAAAGGATATAGCAAAGAAGCACATAATGTTTGGGCCACACATGCCTGTGTACCCACAGACCCTGACCCACGAGAAATAGTAATGGGAAATGTGACAGAAAACTTTAATATGTGGAAAAATGACATGGTAGATCAGATGCATGAGGATATAATCAGTTTATGGGATCAAAGTCTAAAGCCATGTGTAAAATTAACCCCACTTTGTGTTACTCTAAACTGCACAAATCTG…
		001-021-VR-PL1-E10_S36_L001_001 - env gene	M		ATGAGAGCGAAGGGGATCAGGAAGAATTGTCAGGACTTATTGAAAGGGGGCATCTTGCTCCTTGGAATATTGATGATCTGTAGTGCTGCAGGAAATTTGTGGGTCACAGTATATTATGGGGTACCTGTGTGGAAAGATGCAACTACCACTCTATTTTGTGCATCAGATGCCAAAGGATATAGCAAAGAAGCACATAATGTTTGGGCCACACATGCCTGTGTACCCACAGACCCTGACCCACGAGAAATAGTAATGGGAAATGTGACAGAAAACTTTAATATGTGGAAAAATGACATGGTAGATCAGATGCATGAGGATATAATCAGTTTATGGGATCAAAGTCTAAAGCCATGTGTAAAATTAACCCCACTTTGTGTTACTCTAAACTGCACAAATCTG…
		001-021-VR-PL1-F24_S46_L001_001 - env gene	N	Yes	ATGAGAGCGAAGGGGATCAGGAAGAATTGTCAGGACTTATTGAAAGGGGGCATCTTGCTCCTTGGAATATTGATGATCTGTAGTGCTGCAGGAAATTTGTGGGTCACAGTATATTATGGGGTACCTGTGTGGAAAGATGCAACTACCACTCTATTTTGTGCATCAGATGCCAAAGGATATAGCAAAGAAGCACATAATGTTTGGGCCACACATGCCTGTGTACCCACAGACCCTGACCCACGAGAAATAGTAATGGGAAATGTGACAGAAAACTTTAATATGTGGAAAAATGACATGGTAGATCAGATGCATGAGGATATAATCAGTTTATGGGATCAAAGTCTAAAGCCATGTGTAAAATTAACCCCACTTTGTGTTACTCTAAACTGCACAAATCTG…
		001-021-VR-PL1-D22_S29_L001_001 - env gene	O	Yes	ATGAGAGCGAAGGGGATCAGGAAGAATTGTCAGGACTTATTGAAAGGGGGCATCTTGCTCCTTGGAATATTGATGATCTGTAGTGCTGCAGGAAATTTGTGGGTCACAGTATATTATGGGGTACCTGTGTGGAAAGATGCAACTACCACTCTATTTTGTGCATCAGATGCCAAAGGATATAGCAAAGAAGCACATAATGTTTGGGCCACACATGCCTGTGTACCCACAGACCCTGACCCACGAGAAATAGTAATGGGAAATGTGACAGAAAACTTTAATATGTGGAAAAATGACATGGTAGATCAGATGCATGAGGATATAATCAGTTTATGGGATCAAAGTCTAAAGCCATGTGTAAAATTAACCCCACTTTGTGTTACTCTAAACTGCACAAATCTG…
		001-021-VR-PL1-E14_S37_L001_001 - env gene	P	Yes	ATGAGAGCGAAGGGGATCAGGAAGAATTGTCAGGACTTATTGAAAGGGGGCATCTTGCTCCTTGGAATATTGATGATCTGTAGTGCTGCAGGAAATTTGTGGGTCACAGTATATTATGGGGTACCTGTGTGGAAAGATGCAACTACCACTCTATTTTGTGCATCAGATGCCAAAGGATATAGCAAAGAAGCACATAATGTTTGGGCCACACATGCCTGTGTACCCACAGACCCTGACCCACGAGAAATAGTAATGGGAAATGTGACAGAAAACTTTAATATGTGGAAAAATGACATGGTAGATCAGATGCATGAGGATATAATCAGTTTATGGGATCAAAGTCTAAAGCCATGTGTAAAATTAACCCCACTTTGTGTTACTCTAAACTGCACAAATCTG…
	P37 - 003-009	003-009-UT-PL1-C13_S132_L001_001 - env gene	2		ATGAAAGTGAGGGGGATGAAGAGGAATTATCAACACTTATGGGGGTGGGGGACAATGCTGCTCTTTTGGATGATAATAATGTGTAAGGCTGCAGGAAACTTGTGGGTCACGGTATACTATGGGGTACCTGTGTGGAGAGATGCAGAGACCACCCTATTTTGTGCATCAGATGCTAAAGCATATGATAAAGAAGTACACAATGTCTGGGCTACGCATGCCTGTGTACCCACAGACCCTAACCCACAAGAAGTAAGGTTGGAAAATGTGACAGAAAACTTTAACATGTGGGAAAATAACATGGTAGAACAAATGCAAACAGATATAATCAGTCTCTGGGACCAAAGCCTAAAGCCATGTGTAAAGTTAACCCCTCTCTGCGTTACTTTAGAGTGTACTGAA…
		003-009-UT-PL1-C21_S133_L001_001 - env gene	2		ATGAAAGTGAGGGGGATGAAGAGGAATTATCAACACTTATGGGGGTGGGGGACAATGCTGCTCTTTTGGATGATAATAATGTGTAAGGCTGCAGGAAACTTGTGGGTCACGGTATACTATGGGGTACCTGTGTGGAGAGATGCAGAGACCACCCTATTTTGTGCATCAGATGCTAAAGCATATGATAAAGAAGTACACAATGTCTGGGCTACGCATGCCTGTGTACCCACAGACCCTAACCCACAAGAAGTAAGGTTGGAAAATGTGACAGAAAACTTTAACATGTGGGAAAATAACATGGTAGAACAAATGCAAACAGATATAATCAGTCTCTGGGACCAAAGCCTAAAGCCATGTGTAAAGTTAACCCCTCTCTGCGTTACTTTAGAGTGTACTGAA…
		003-009-UT-PL1-C5_S131_L001_001 - env gene	2		ATGAAAGTGAGGGGGATGAAGAGGAATTATCAACACTTATGGGGGTGGGGGACAATGCTGCTCTTTTGGATGATAATAATGTGTAAGGCTGCAGGAAACTTGTGGGTCACGGTATACTATGGGGTACCTGTGTGGAGAGATGCAGAGACCACCCTATTTTGTGCATCAGATGCTAAAGCATATGATAAAGAAGTACACAATGTCTGGGCTACGCATGCCTGTGTACCCACAGACCCTAACCCACAAGAAGTAAGGTTGGAAAATGTGACAGAAAACTTTAACATGTGGGAAAATAACATGGTAGAACAAATGCAAACAGATATAATCAGTCTCTGGGACCAAAGCCTAAAGCCATGTGTAAAGTTAACCCCTCTCTGCGTTACTTTAGAGTGTACTGAA…
		003-009-UT-PL1-D15_S135_L001_001 - env gene	2	Yes	ATGAAAGTGAGGGGGATGAAGAGGAATTATCAACACTTATGGGGGTGGGGGACAATGCTGCTCTTTTGGATGATAATAATGTGTAAGGCTGCAGGAAACTTGTGGGTCACGGTATACTATGGGGTACCTGTGTGGAGAGATGCAGAGACCACCCTATTTTGTGCATCAGATGCTAAAGCATATGATAAAGAAGTACACAATGTCTGGGCTACGCATGCCTGTGTACCCACAGACCCTAACCCACAAGAAGTAAGGTTGGAAAATGTGACAGAAAACTTTAACATGTGGGAAAATAACATGGTAGAACAAATGCAAACAGATATAATCAGTCTCTGGGACCAAAGCCTAAAGCCATGTGTAAAGTTAACCCCTCTCTGCGTTACTTTAGAGTGTACTGAA…
		003-009-UT-PL1-I16_S153_L001_001 - env gene	2		ATGAAAGTGAGGGGGATGAAGAGGAATTATCAACACTTATGGGGGTGGGGGACAATGCTGCTCTTTTGGATGATAATAATGTGTAAGGCTGCAGGAAACTTGTGGGTCACGGTATACTATGGGGTACCTGTGTGGAGAGATGCAGAGACCACCCTATTTTGTGCATCAGATGCTAAAGCATATGATAAAGAAGTACACAATGTCTGGGCTACGCATGCCTGTGTACCCACAGACCCTAACCCACAAGAAGTAAGGTTGGAAAATGTGACAGAAAACTTTAACATGTGGGAAAATAACATGGTAGAACAAATGCAAACAGATATAATCAGTCTCTGGGACCAAAGCCTAAAGCCATGTGTAAAGTTAACCCCTCTCTGCGTTACTTTAGAGTGTACTGAA…
		003-009-UT-PL1-I7_S149_L001_001 - env gene	2		ATGAAAGTGAGGGGGATGAAGAGGAATTATCAACACTTATGGGGGTGGGGGACAATGCTGCTCTTTTGGATGATAATAATGTGTAAGGCTGCAGGAAACTTGTGGGTCACGGTATACTATGGGGTACCTGTGTGGAGAGATGCAGAGACCACCCTATTTTGTGCATCAGATGCTAAAGCATATGATAAAGAAGTACACAATGTCTGGGCTACGCATGCCTGTGTACCCACAGACCCTAACCCACAAGAAGTAAGGTTGGAAAATGTGACAGAAAACTTTAACATGTGGGAAAATAACATGGTAGAACAAATGCAAACAGATATAATCAGTCTCTGGGACCAAAGCCTAAAGCCATGTGTAAAGTTAACCCCTCTCTGCGTTACTTTAGAGTGTACTGAA…
		003-009-UT-PL1-J13_S155_L001_001 - env gene	2		ATGAAAGTGAGGGGGATGAAGAGGAATTATCAACACTTATGGGGGTGGGGGACAATGCTGCTCTTTTGGATGATAATAATGTGTAAGGCTGCAGGAAACTTGTGGGTCACGGTATACTATGGGGTACCTGTGTGGAGAGATGCAGAGACCACCCTATTTTGTGCATCAGATGCTAAAGCATATGATAAAGAAGTACACAATGTCTGGGCTACGCATGCCTGTGTACCCACAGACCCTAACCCACAAGAAGTAAGGTTGGAAAATGTGACAGAAAACTTTAACATGTGGGAAAATAACATGGTAGAACAAATGCAAACAGATATAATCAGTCTCTGGGACCAAAGCCTAAAGCCATGTGTAAAGTTAACCCCTCTCTGCGTTACTTTAGAGTGTACTGAA…
		003-009-UT-PL1-K2_S160_L001_001 - env gene	2		ATGAAAGTGAGGGGGATGAAGAGGAATTATCAACACTTATGGGGGTGGGGGACAATGCTGCTCTTTTGGATGATAATAATGTGTAAGGCTGCAGGAAACTTGTGGGTCACGGTATACTATGGGGTACCTGTGTGGAGAGATGCAGAGACCACCCTATTTTGTGCATCAGATGCTAAAGCATATGATAAAGAAGTACACAATGTCTGGGCTACGCATGCCTGTGTACCCACAGACCCTAACCCACAAGAAGTAAGGTTGGAAAATGTGACAGAAAACTTTAACATGTGGGAAAATAACATGGTAGAACAAATGCAAACAGATATAATCAGTCTCTGGGACCAAAGCCTAAAGCCATGTGTAAAGTTAACCCCTCTCTGCGTTACTTTAGAGTGTACTGAA…
		003-009-UT-PL1-L16_S166_L001_001 - env gene	A	Yes	ATGAAAGTGAGGGGGATGAAGAGGAATTATCAACACTTATGGGGGTGGGGGACAATGCTGCTCTTTTGGATGATAATAATGTGTAAGGCTGCAGGAAACTTGTGGGTCACGGTATACTATGGGGTACCTGTGTGGAGAGATGCAGAGACCACCCTATTTTGTGCATCAGATGCTAAAGCATATGATAAAGAAGTACACAATGTCTGGGCTACGCATGCCTGTGTACCCACAGACCCTAACCCACAAGAAGTAAGGTTGGAAAATGTGACAGAAAACTTTAACATGTGGGAAAATAACATGGTAGAACAAATGCAAACAGATATAATCAGTCTCTGGGACCAAAGCCTAAAGCCATGTGTAAAGTTAACCCCTCTCTGCGTTACTTTAGAGTGTACTGAA…
		003-009-UT-PL1-L8_S164_L001_001 - env gene	B		ATGAAAGTGAGGGGGATGAAGAGGAATTATCAACACTTATGGGGGTGGGGGACAATGCTGCTCTTTTGGATGATAATAATGTGTAAGGCTGCAGGAAACTTGTGGGTCACGGTATACTATGGGGTACCTGTGTGGAGAGATGCAGAGACCACCCTATTTTGTGCATCAGATGATGATAAAGAAGTACACAATGTCTGGGCTACGCATGCCTGTGTACCCACAGACCCTAACCCACAAGAAGTAAGGTTGGAAAATGTGACAGAAAACTTTAACATGTGGGAAAATAACATGGTAGAACAAATGCAAACAGATATAATCAGTCTCTGGGACCAAAGCCTAAAGCCATGTGTAAAGTTAACCCCTCTCTGCGTTACTTTAGAGTGTACTGAACCTAAGCTT…
		003-009-UT-PL1-J24_S159_L001_001 - env gene	C		ATGAAAGTGAGGGGGATGAAGAGGAATTATCAACACTTATGGGGGTGGGGGACAATGCTGCTCTTTTGGATGATAATAATGTGTAAGGCTGCAGGAAACTTGTGGGTCACGGTATACTATGGGGTACCTGTGTGGAGAGATGCAGAGACCACCCTATTTTGTGCATCAGATGCTAAAGCATATGATAAAGAAGTACACAATGTCTGGGCTACGCATGCCTGTGTACCCACAGACCCTAACCCACAAGAAGTAAGGTTGGAAAATGTGACAGAAAACTTTAACATGTGGGAAAATAACATGGTAGAACAAATGCAAACAGATATAATCAGTCTCTGGGACCAAAGCCTAAAGCCATGTGTAAAGTTAACCCCTCTCTGCGTTACTTTAGAGTGTACTGAA…
		003-009-UT-PL1-L10_S165_L001_001 - env gene	D	Yes	ATGAAAGTGAGGGGGATGAAGAGGAATTATCAACACTTATGGGGGTGGGGGACAATGCTGCTCTTTTGGATGATAATAATGTGTAAGGCTGCAGGAAACTTGTGGGTCACGGTATACTATGGGGTACCTGTGTGGAGAGATGCAGAGACCACCCTATTTTGTGCATCAGATGCTAAAGCATATGATAAAGAAGTACACAATGTCTGGGCTACGCATGCCTGTGTACCCACAGACCCTAACCCACAAGAAGTAAGGTTGGAAAATGTGACAGAAAACTTTAACATGTGGGAAAATAACATGGTAGAACAAATGCAAACAGATATAATCAGTCTCTGGGACCAAAGCCTAAAGCCATGTGTAAAGTTAACCCCTCTCTGCGTTACTTTAGAGTGTACTGAA…
		003-009-UT-PL1-J6_S157_L001_001 - env gene	E		ATGAAAGTGAGGGGGATGAAGAGGAATTATCAACACTTATGGGGGTGGGGGACAATGCTGCTCTTTTGGATGATAATAATGTGTAAGGCTGCAGGAAACTTGTGGGTCACGGTATACTATGGGGTACCTGTGTGGAGAGATGCAGAGACCACCCTATTTTGTGCATCAGATGCTAAAGCATATGATAAAGAAGTACACAATGTCTGGGCTACGCATGCCTGTGTACCCACAGACCCTAACCCACAAGAAGTAAGGTTGGAAAATGTGACAGAAAACTTTAACATGTGGGAAAATAACATGGTAGAACAAATGCAAACAGATATAATCAGTCTCTGGGACCAAAGCCTAAAGCCATGTGTAAAGTTAACCCCTCTCTGCGTTACTTTAGAGTGTACTGAA…
		003-009-UT-PL1-D6_S138_L001_001 - env gene	F	Yes	ATGAAAGTGAGGGGGATGAAGAGGAATTATCAACACTTATGGGGGTGGGGGACAATGCTGCTCTTTTGGATGATAATAATGTGTAAGGCTGCAGGAAACTTGTGGGTCACGGTATACTATGGGGTACCTGTGTGGAGAGATGCAGAGACCACCCTATTTTGTGCATCAGATGCTAAAGCATATGATAAAGAAGTACACAATGTCTGGGCTACGCATGCCTGTGTACCCACAGACCCTAACCCACAAGAAGTAAGGTTGGAAAATGTGACAGAAAACTTTAACATGTGGGAAAATAACATGGTAGAACAAATGCAAACAGATATAATCAGTCTCTGGGACCAAAGCCTAAAGCCATGTGTAAAGTTAACCCCTCTCTGCGTTACTTTAGAGTGTACTGAA…
		003-009-UT-PL1-F7_S142_L001_001 - env gene	G	Yes	ATGAAAGTGAGGGGGATGAAGAGGAATTATCAACACTTATGGGGGTGGGGGACAATGCTGCTCTTTTGGATGATAATAATGTGTAAGGCTGCAGGAAACTTGTGGGTCACGGTATACTATGGGGTACCTGTGTGGAGAGATGCAGAGACCACCCTATTTTGTGCATCAGATGCTAAAGCATATGATAAAGAAGTACACAATGTCTGGGCTACGCATGCCTGTGTACCCACAGACCCTAACCCACAAGAAGTAAGGTTGGAAAATGTGACAGAAAACTTTAACATGTGGGAAAATAACATGGTAGAACAAATGCAAACAGATATAATCAGTCTCTGGGACCAAAGCCTAAAGCCATGTGTAAAGTTAACCCCTCTCTGCGTTACTTTAGAGTGTACTGAA…
		003-009-UT-PL1-F20_S145_L001_001 - env gene	H		ATGAAAGTGAGGGGGATGAAGAGGAATTATCAACACTTATGGGGGTGGGGGACAATGCTGCTCTTTTGGATGATAATAATGTGTAAGGCTGCAGGAAACTTGTGGGTCACGGTATACTATGGGGTACCTGTGTGGAGAGATGCAGAGACCACCCTATTTTGTGCATCAGATGCTAAAGCATATGATAAAGAAGTACACAATGTCTGGGCTACGCATGCCTGTGTACCCACAGACCCTAACCCACAAGAAGTAAGGTTGGAAAATGTGACAGAAAACTTTAACATGTGGGAAAATAACATGGTAGAACAAATGCAAACAGATATAATCAGTCTCTGGGACCAAAGCCTAAAGCCATGTGTAAAGTTAACCCCTCTCTGCGTTACTTTAGAGTGTACTGAA…
		003-009-UT-PL1-H6_S148_L001_001 - env gene	H	Yes	ATGAAAGTGAGGGGGATGAAGAGGAATTATCAACACTTATGGGGGTGGGGGACAATGCTGCTCTTTTGGATGATAATAATGTGTAAGGCTGCAGGAAACTTGTGGGTCACGGTATACTATGGGGTACCTGTGTGGAGAGATGCAGAGACCACCCTATTTTGTGCATCAGATGCTAAAGCATATGATAAAGAAGTACACAATGTCTGGGCTACGCATGCCTGTGTACCCACAGACCCTAACCCACAAGAAGTAAGGTTGGAAAATGTGACAGAAAACTTTAACATGTGGGAAAATAACATGGTAGAACAAATGCAAACAGATATAATCAGTCTCTGGGACCAAAGCCTAAAGCCATGTGTAAAGTTAACCCCTCTCTGCGTTACTTTAGAGTGTACTGAA…
		003-009-UT-PL1-B13_S129_L001_001 - env gene	I	Yes	ATGAAAGTGAGGGGGATGAAGAGGAATTATCAACACTTATGGGGGTGGGGGACAATGCTGCTCTTTTGGATGATAATAATGTGTAAGGCTGCAGGAAACTTGTGGGTCACGGTATACTATGGGGTACCTGTGTGGAGAGATGCAGAGACCACCCTATTTTGTGCATCAGATGCTAAAGCATATGATAAAGAAGTACACAATGTCTGGGCTACGCATGCCTGTGTACCCACAGACCCTAACCCACAAGAAGTAAGGTTGGAAAATGTGACAGAAAACTTTAACATGTGGGAAAATAACATGGTAGAACAAATGCAAACAGATATAATCAGTCTCTGGGACCAAAGCCTAAAGCCATGTGTAAAGTTAACCCCTCTCTGCGTTACTTTAGAGTGTACTGAA…
		003-009-UT-PL1-B24_S130_L001_001 - env gene	J	Yes	ATGAAAGTGAGGGGGATGAAGAGGAATTATCAACACTTATGGGGGTGGGGGACAATGCTGCTCTTGTGGATGATAATAATGTGTAAGGCTGCAGGAAACTTGTGGGTCACGGTATACTATGGGGTACCTGTGTGGAGAGATGCAGAGACCACCCTATTTTGTGCATCAGATGCTAAAGCATATGATAAAGAAGTACACAATGTCTGGGCTACGCATGCCTGTGTACCCACAGACCCTAACCCACAAGAAGTAAGGTTGGAAAATGTGACAGAAAACTTTAACATGTGGGAAAATAACATGGTAGAACAAATGCAAACAGATATAATCAGTCTCTGGGACCAAAGCCTAAAGCCATGTGTAAAGTTAACCCCTCTCTGCGTTACTTTAGAGTGTACTGAA…
		003-009-UT-PL1-L5_S163_L001_001 - env gene	K	Yes	ATGAAAGTGAGGGGGATGAAGAGGAATTATCAACACTTATGGGGGTGGGGGACAATGCTGCTCTTGTGGATGATAATAATGTGTAAGGCTGCAGGAAACTTGTGGGTCACGGTATACTATGGGGTACCTGTGTGGAGAGATGCAGAGACCACCCTATTTTGTGCATCAGATGCTAAAGCATATGATAAAGAAGTACACAATGTCTGGGCTACGCATGCCTGTGTACCCACAGACCCTAACCCACAAGAAGTAAGGTTGGAAAATGTGACAGAAAACTTTAACATGTGGGAAAATAACATGGTAGAACAAATGCAAACAGATATAATCAGTCTCTGGGACCAAAGCCTAAAGCCATGTGTAAAGTTAACCCCTCTCTGCGTTACTTTAGAGTGTACTGAA…
		003-009-UT-PL1-I24_S154_L001_001 - env gene	L	Yes	ATGAAAGTGAGGGGGATGAAGAGGAATTATCAACACTTATGGGGGTGGGGGACAATGCTGCTCTTTTGGATGATAATAATGTGTAAGGCTGCAGGAAACTTGTGGGTCACGGTATACTATGGGGTACCTGTGTGGAGAGATGCAGAGACCACCCTATTTTGTGCATCAGATGCTAAAGCATATGATAAAGAAGTACACAATGTCTGGGCTACGCATGCCTGTGTACCCACAGACCCTAACCCACAAGAAGTAAGGTTGGAAAATGTGACAGAAAACTTTAACATGTGGGAAAATAACATGGTAGAACAAATGCAAACAGATATAATCAGTCTCTGGGACCAAAGCCTAAAGCCATGTGTAAAGTTAACCCCTCTCTGCGTTACTTTAGAGTGTACTGAA…
		003-009-UT-PL2-A1_S167_L001_001 - env gene	N	Yes	ATGAAAGTGAGGGGGATGAAGAGGAATTATCAACACTTATGGGGGTGGGGGACAATGCTGCTCTTTTGGATGATAATAATGTGTAAGGCTGCAGGAAACTTGTGGGTCACGGTATACTATGGGGTACCTGTGTGGAGAGATGCAGAGACCACCCTATTTTGTGCATCAGATGCTAAAGCATATGATAAAGAAGTACACAATGTCTGGGCTACGCATGCCTGTGTACCCACAGACCCTAACCCACAAGAAGTAAGGTTGGAAAATGTGACAGAAAACTTTAACATGTGGGAAAATAACATGGTAGAACAAATGCAAACAGATATAATCAGTCTCTGGGACCAAAGCCTAAAGCCATGTGTAAAGTTAACCCCTCTCTGCGTTACTTTAGAGTGTACTGAA…
		003-009-UT-PL1-H17_S147_L001_001 - env gene	O	Yes	ATGAAAGTGAGGGGGATGAAGAGGAATTATCAACACTTATGGGGGTGGGGGACAATGCTGCTCTTTTGGATGATAATAATGTGTAAGGCTGCAGGAAACTTGTGGGTCACGGTATACTATGGGGTACCTGTGTGGAGAGATGCAGAGACCACCCTATTTTGTGCATCAGATGCTAAAGCATATGATAAAGAAGTACACAATGTCTGGGCTACGCATGCCTGTGTACCCACAGACCCTAACCCACAAGAAGTAAGGTTGGAAAATGTGACAGAAAACTTTAACATGTGGGAAAATAACATGGTAGAACAAATGCAAACAGATATAATCAGTCTCTGGGACCAAAGCCTAAAGCCATGTGTAAAGTTAACCCCTCTCTGCGTTACTTTAGAGTGTACTGAA…
		003-009-UT-PL1-J4_S156_L001_001 - env gene	P		ATGAAAGTGAGGGGGATGAAGAGAAATTATCAACACTTATGGGGGTGGGGGACAATGCTGCTCTTTTGGATGATAATAATGTGTAAGGCTGCAGGAAACTTGTGGGTCACGGTATACTATGGGGTACCTGTGTGGAGAGATGCAGAGACCACCCTATTTTGTGCATCAGATGCTAAAGCATATGATAAAGAAGTACACAATGTCTGGGCTACGCATGCCTGTGTACCCACAGACCCTAACCCACAAGAAGTAAGGTTGGAAAATGTGACAGAAAACTTTAACATGTGGGAAAATAACATGGTAGAACAAATGCAAACAGATATAATCAGTCTCTGGGACCAAAGCCTAAAGCCATGTGTAAAGATAACCCCTCTCTGCGTTACTTTAGAGTGTACTGAA…
	P39 - 003-010	003-010MJ-Plate17-D4-Plasma_S96_L001_001 - env CDS 1	A		ATGACAGTGAAGGGGATCAGGAGGAATTGGCAACACTGGTGGAAATGGAGCACCATGCTCTTTGGGATATTGATGATCTATAGTACTGCAGAACAATTGTGGGTCACAGTCTATTATGGAGTACCTGTATGGAAAGACGCAACCACCACTCTATTTTGTGCATCAGATGCCAAAGCATATGACACAGAGGTACATAATGTTTGGGCCACACATGCCTGTGTACCCACAGACCCCAACCCACAAGAAGTGCAATTGGGAAATGTAACAGAAAATTTTAATATGTGGAAAAATAACATGGTAGAACAGATGCAGGAGGATATAATTAGTTTATGGGATGAAGGCCTAAAACCATGTGTAAAATTAACCCCACTCTGTGTTACTTTAAATTGCACTGACACA…
		003-010MJ-Plate17-E8-diluted-Plasma_S265_L001_001 - env CDS	A		ATGACAGTGAAGGGGATCAGGAGGAATTGGCAACACTGGTGGAAATGGAGCACCATGCTCTTTGGGATATTGATGATCTATAGTACTGCAGAACAATTGTGGGTCACAGTCTATTATGGAGTACCTGTATGGAAAGACGCAACCACCACTCTATTTTGTGCATCAGATGCCAAAGCATATGACACAGAGGTACATAATGTTTGGGCCACACATGCCTGTGTACCCACAGACCCCAACCCACAAGAAGTGCAATTGGGAAATGTAACAGAAAATTTTAATATGTGGAAAAATAACATGGTAGAACAGATGCAGGAGGATATAATTAGTTTATGGGATGAAGGCCTAAAACCATGTGTAAAATTAACCCCACTCTGTGTTACTTTAAATTGCACTGACACA…
		003-010DQ-Plate12-A2-Plasma_S88_L001_001 - env CDS	B		ATGACAGTGAAGGGGATCAGGAGGAATTGGCAACACTGGTGGAAATGGAGCACCATGCTCTTTGGGATATTGATGATCTATAGTACTGCAGAACAATTGTGGGTCACAGTCTATTATGGAGTACCTGTATGGAAAGACGCAACCACCACTCTATTTTGTGCATCAGATGCCAAAGCATATGACACAGAGGTACATAATGTTTGGGCCACACATGCCTGTGTACCCACAGACCCCAACCCACAAGAAGTGCAATTGGGAAATGTAACAGAAAATTTTAATATGTGGAAAAATAACATGGTAGAACAGATGCAGGAGGATATAATTAGTTTATGGGATGAAGGCCTAAAACCATGTGTAAAATTAACCCCACTCTGTGTTACTTTAAATTGCACTGACACA…
		003-010DQ-Plate12-E1-Plasma_S90_L001_001 - env CDS	B		ATGACAGTGAAGGGGATCAGGAGGAATTGGCAACACTGGTGGAAATGGAGCACCATGCTCTTTGGGATATTGATGATCTATAGTACTGCAGAACAATTGTGGGTCACAGTCTATTATGGAGTACCTGTATGGAAAGACGCAACCACCACTCTATTTTGTGCATCAGATGCCAAAGCATATGACACAGAGGTACATAATGTTTGGGCCACACATGCCTGTGTACCCACAGACCCCAACCCACAAGAAGTGCAATTGGGAAATGTAACAGAAAATTTTAATATGTGGAAAAATAACATGGTAGAACAGATGCAGGAGGATATAATTAGTTTATGGGATGAAGGCCTAAAACCATGTGTAAAATTAACCCCACTCTGTGTTACTTTAAATTGCACTGACACA…
		003-010DQ-Plate16-A6-Plasma_S92_L001_001 - env CDS	B		ATGACAGTGAAGGGGATCAGGAGGAATTGGCAACACTGGTGGAAATGGAGCACCATGCTCTTTGGGATATTGATGATCTATAGTACTGCAGAACAATTGTGGGTCACAGTCTATTATGGAGTACCTGTATGGAAAGACGCAACCACCACTCTATTTTGTGCATCAGATGCCAAAGCATATGACACAGAGGTACATAATGTTTGGGCCACACATGCCTGTGTACCCACAGACCCCAACCCACAAGAAGTGCAATTGGGAAATGTAACAGAAAATTTTAATATGTGGAAAAATAACATGGTAGAACAGATGCAGGAGGATATAATTAGTTTATGGGATGAAGGCCTAAAACCATGTGTAAAATTAACCCCACTCTGTGTTACTTTAAATTGCACTGACACA…
		003-010DQ-Plate16-B4-Plasma_S93_L001_001 - env CDS	B		ATGACAGTGAAGGGGATCAGGAGGAATTGGCAACACTGGTGGAAATGGAGCACCATGCTCTTTGGGATATTGATGATCTATAGTACTGCAGAACAATTGTGGGTCACAGTCTATTATGGAGTACCTGTATGGAAAGACGCAACCACCACTCTATTTTGTGCATCAGATGCCAAAGCATATGACACAGAGGTACATAATGTTTGGGCCACACATGCCTGTGTACCCACAGACCCCAACCCACAAGAAGTGCAATTGGGAAATGTAACAGAAAATTTTAATATGTGGAAAAATAACATGGTAGAACAGATGCAGGAGGATATAATTAGTTTATGGGATGAAGGCCTAAAACCATGTGTAAAATTAACCCCACTCTGTGTTACTTTAAATTGCACTGACACA…
		003-010DQ-Plate10-F5-Plasma_S84_L001_001 - env CDS	C		ATGACAGTGAAGGGGATCAGGAGGAATTGGCAACACTGGTGGAAATGGAGCACCATGCTCTTTGGGATATTGATGATCTATAGTACTGCAGAACAATTGTGGGTCACAGTCTATTATGGAGTACCTGTATGGAAAGACGCAACCACCACTCTATTTTGTGCATCAGATGCCAAAGCATATGACACAGAGGTACATAATGTTTGGGCCACACATGCCTGTGTACCCACAGACCCCAACCCACAAGAAGTGCAATTGGGAAATGTAACAGAAAATTTTAATATGTGGAAAAATAACATGGTAGAACAGATGCAGGAGGATATAATTAGTTTATGGGATGAAGGCCTAAAACCATGTGTAAAATTAACCCCACTCTGTGTTACTTTAAATTGCACTGACACA…
		003-010DQ-Plate11-G11-Plasma_S87_L001_001 - env CDS	D	Yes	ATGACAGTGAAGGGGATCAGGAGGAATTGGCAACACTGGTGGAAATGGAGCACCATGCTCTTTGGGATATTGATGATCTATAGTACTGCAGAACAATTGTGGGTCACAGTCTATTATGGAGTACCTGTATGGAAAGACGCAACCACCACTCTATTTTGTGCATCAGATGCCAAAGCATATGACACAGAGGTACATAATGTTTGGGCCACACATGCCTGTGTACCCACAGACCCCAACCCACAAGAAGTGCAATTGGGAAATGTAACAGAAAATTTTAATATGTGGAAAAATAACATGGTAGAACAGATGCAGGAGGATATAATTAGTTTATGGGATGAAGGCCTAAAACCATGTGTAAAATTAACCCCACTCTGTGTTACTTTAAATTGCACTGACACA…
		003-010DQ-Plate12-E3-Plasma_S91_L001_001 - env CDS	E	Yes	ATGACAGTGAAGGGGATCAGGAGGAATTGGCAACACTGGTGGAAATGGAGCACCATGCTCTTTGGGATATTGATGATCTATAGTACTGCAGAACAATTGTGGGTCACAGTCTATTATGGAGTACCTGTATGGAAAGACGCAACCACCACTCTATTTTGTGCATCAGATGCCAAAGCATATGACACAGAGGTACATAATGTTTGGGCCACACATGCCTGTGTACCCACAGACCCCAACCCACAAGAAGTGCAATTGGGAAATGTAACAGAAAATTTTAATATGTGGAAAAATAACATGGTAGAACAGATGCAGGAGGATATAATTAGTTTATGGGATGAAGGCCTAAAACCATGTGTAAAATTAACCCCACTCTGTGTTACTTTAAATTGCACTGACACA…
	P40 - 007-013	007-013-ML-Plate26-F2_S252_L001_001 - env CDS	A		ATGAGAGTGAGGGGGATGAGGAAGAATTGGCAGGACTTGTGGAGATGGGGCATCATGCTCCTTGGGATGTTAATGATCTGTAATGCTACAAAAAATTCGTGGGTCACTGTATATTATGGGGTACCTGTGTGGAAAGAAGCAAGCACCACTCTTTTTTGTGCATCTGATGCTAAAGCATATGATACAGAGGTGCATAATGTTTGGGCCACACATGCCTGTGTACCCACAGACCCCAGCCCACAGGAAATAAAATTGGAAAATGTAACAGAAGAATTTAACATGTGGAAAAATAACATGGTAGAACAGATGCATGAAGATATAATTAGTTTATGGGATCAAAGTCTAAAACCATGTGTAAAATTAACCCCACTCTGTGTTACTTTAAATTGCACTGAGGTG…
		007-013-ML-Plate24-A3_S242_L001_001 - env CDS	A		ATGAGAGTGAGGGGGATGAGGAAGAATTGGCAGGACTTGTGGAGATGGGGCATCATGCTCCTTGGGATGTTAATGATCTGTAATGCTACAAAAAATTCGTGGGTCACTGTATATTATGGGGTACCTGTGTGGAAAGAAGCAAGCACCACTCTTTTTTGTGCATCTGATGCTAAAGCATATGATACAGAGGTGCATAATGTTTGGGCCACACATGCCTGTGTACCCACAGACCCCAGCCCACAGGAAATAAAATTGGAAAATGTAACAGAAGAATTTAACATGTGGAAAAATAACATGGTAGAACAGATGCATGAAGATATAATTAGTTTATGGGATCAAAGTCTAAAACCATGTGTAAAATTAACCCCACTCTGTGTTACTTTAAATTGCACTGAGGTG…
		007-013-ML-Plate17-F6_S239_L001_001 - env CDS	A	Yes	ATGAGAGTGAGGGGGATGAGGAAGAATTGGCAGGACTTGTGGAGATGGGGCATCATGCTCCTTGGGATGTTAATGATCTGTAATGCTACAAAAAATTCGTGGGTCACTGTATATTATGGGGTACCTGTGTGGAAAGAAGCAAGCACCACTCTTTTTTGTGCATCTGATGCTAAAGCATATGATACAGAGGTGCATAATGTTTGGGCCACACATGCCTGTGTACCCACAGACCCCAGCCCACAGGAAATAAAATTGGAAAATGTAACAGAAGAATTTAACATGTGGAAAAATAACATGGTAGAACAGATGCATGAAGATATAATTAGTTTATGGGATCAAAGTCTAAAACCATGTGTAAAATTAACCCCACTCTGTGTTACTTTAAATTGCACTGAGGTG…
		007-013-ML-Plate17-B1_S235_L001_001 - env CDS	B		ATGAGAGTGAGGGGGATGAGGAAGAATTGGCAGGACTTGTGGAGATGGGGCATCATGCTCCTTGGGATGTTAATGATCTGTAATGCTACAGAAAATTCGTGGGTCACTGTATATTATGGGGTACCTGTGTGGAAAGAAGCAAGCACCACTCTTTTTTGTGCATCTGATGCTAAAGCATATGATACAGAGGTGCATAATGTTTGGGCCACACATGCCTGTGTACCCACAGACCCCAGCCCACAGGAAATAAAATTGGAAAATGTAACAGAAGAATTTAACATGTGGAAAAATAACATGGTAGAACAGATGCATGAAGATATAATTAGTTTATGGGATCAAAGTCTAAAACCATGTGTAAAATTAACCCCACTCTGTGTTACTTTAAATTGCACTGAGGTG…
		007-013-ML-Plate26-D3_S250_L001_001 - env CDS	C	Yes	ATGAGAGTGAGGGGGATGAGGAAGAATTGGCAGGACTTGTGGAGATGGGGCATCATGCTCCTTGGGATGTTAATGATCTGTAATGCTACAAAAAATTCGTGGGTCACTGTATATTATGGGGTACCTGTGTGGAAAGAAGCAAGCACCACTCTTTTTTGTGCATCTGATGCTAAAGCATATGATACAGAGGTGCATAATGTTTGGGCCACACATGCCTGTGTACCCACAGACCCCAGCCCACAGGAAATAAAATTGGAAAATGTAACAGAAGAATTTAACATGTGGAAAAATAACATGGTAGAACAGATGCATGAAGATATAATTAGTTTATGGGATCAAAGTCTAAAACCATGTGTAAAATTAACCCCACTCTGTGTTACTTTAAATTGCACTGAGGTG…
		007-013-ML-Plate26-B4_S248_L001_001 - env CDS	D		ATGAGAGTGAGGGGGATGAGGAAGAATTGGCAGGACTTGTGGAGATGGGGCATCATGCTCCTTGGGATGTTAATGATCTGTAATGCTACAAAAAATTCGTGGGTCACTGTATATTATGGGGTACCTGTGTGGAAAGAAGCAAGCACCACTCTTTTTTGTGCATCTGATGCTAAAGCATATGATACAGAGGTGCATAATGTTTGGGCCACACATGCCTGTGTACCCACAGACCCCAGCCCACAGGAAATAAAATTGGAAAATGTAACAGAAGAATTTAACATGTGGAAAAATAACATGGTAGAACAGATGCATGAAGATATAATTAGTTTATGGGATCAAAGTCTAAAACCATGTGTAAAATTAACCCCACTCTGTGTTACTTTAAATTGCACTGAGGTG…
		007-013-ML-Plate17-C3_S236_L001_001 - env CDS	E	Yes	ATGAGAGTGAGGGGGATGAGGAAGAATTGGCAGGACTTGTGGAGATGGGGCATCATGCTCCTTGGGATGTTAATGATCTGTAATGCTACAAAAAATTCGTGGGTCACTGTATATTATGGGGTACCTGTGTGGAAAGAAGCAAGCACCACTCTTTTTTGTGCATCTGATGCTAAAGCATATGATACAGAGGTGCATAATGTTTGGGCCACACATGCCTGTGTACCCACAGACCCCAGCCCACAGGAAATAAAATTGGAAAATGTAACAGAAGAATTTAACATGTGGAAAAATAACATGGTAGAACAGATGCATGAAGATATAATTAGTTTATGGGATCAAAGTCTAAAACCATGTGTAAAATTAACCCCACTCTGTGTTACTTTAAATTGCACTGAGGTG…
		007-013-ML-Plate17-A5_S234_L001_001 - env CDS	F	Yes	ATGAGAGTGAGGGGGATGAGGAAGAATTGGCAGGACTTGTGGAGATGGGGCATCATGCTCCTTGGGATGTTAATGATCTGTAATGCTACAAAAAATTCGTGGGTCACTGTATATTATGGGGTACCTGTGTGGAAAGAAGCAAGCACCACTCTTTTTTGTGCATCTGATGCTAAAGCATATGATACAGAGGTGCATAATGTTTGGGCCACACATGCCTGTGTACCCACAGACCCCAGCCCACAGGAAATAAAATTGGAAAATGTAACAGAAGAATTCAACATGTGGAAAAATAACATGGTAGAACAGATGCATGAAGATATAATTAGTTTATGGGATCAAAGTCTAAAACCATGTGTAAAATTAACCCCACTCTGTGTTACTTTAAATTGCACTGAGGTG…
		007-013-ML-Plate17-C6_S237_L001_001 - env CDS	G	Yes	ATGAGAGTGAGGGGGATGAGGAAGAATTGGCAGGACTTGTGGAGATGGGGCATCATGCTCCTTGGGATGTTAATGATCTGTAATGCTACAAAAAATTCGTGGGTCACTGTATATTATGGGGTACCTGTGTGGAAAGAAGCAAGCACCACTCTTTTTTGTGCATCTGATGCTAAAGCATATGATACAGAGGTGCATAATGTTTGGGCCACACATGCCTGTGTACCCACAGACCCCAGCCCACAGGAAATAAAATTGGAAAATGTAACAGAAGAATTTAACATGTGGAAAAATAACATGGTAGAACAGATGCATGAAGATATAATTAGTTTATGGGATCAAAGTCTAAAACCATGTGTAAAATTAACCCCACTCTGTGTTACTTTAAATTGCACTGAGGTG…
		007-013-ML-Plate26-A6_S247_L001_001 - env CDS	H		ATGAGAGTGAGGGGGATGAGGAAGAATTGGCAGGACTTGTGGAGATGGGGCATCATGCTCCTTGGGATGTTAATGATCTGTAATGCTACAAAAAATTCGTGGGTCACTGTATATTATGGGGTACCTGTGTGGAAAGAAGCAAGCACCACTCCTTTTTGTGCATCTGATGCTAAAGCATATGATACAGAGGTGCATAATGTTTGGGCCACACATGCCTGTGTACCCACAGACCCCAGCCCACAGGAAATAAAATTGGAAAATGTAACAGAAGAATTTAACATGTGGAAAAATAACATGGTAGAACAGATGCATGAAGATATAATTAGTTTATGGGATCAAAGTCTAAAACCATGTGTAAAATTAACCCCACTCTGTGTTACTTTAAATTGCACTGAGGTG…
	P44 - 008-011	008-011-AY-Plate18-A6_S130_L001_001 - env CDS	A		ATGAAAGTGATGGAGATCAGGAAGCACTCATGGAGATGGGGTATCTTGTTCTTGGGGATGCTGATGATCTGTAGTGCTGAAGATTTATGGGTCACAATCTATTATGGGGTACCTGTGTGGAAAGAAGCAAATACCACTCTATTTTGTGCATCAGATGCTAAAGCATATAGTACAGAGAAGCATAATGTTTGGGCCACACATGCCTGTGTACCCACAGACCCCAACCCACAAGAACAAAATTTGGTAAATGTAACAGAAGATTTTAACATGTGGAAAAACAACATGGTAGAACAGATGCATGAGGACATAATCAGTTTATGGGATCAAAGCTTAAAACCATGTGTAAAGTTAACACCACTCTGTGTTACTTTAGAGTGCACTGATTTGAGGAATGCTACT…
		008-011-AY-Plate18-A11_S131_L001_001 - env CDS	A		ATGAAAGTGATGGAGATCAGGAAGCACTCATGGAGATGGGGTATCTTGTTCTTGGGGATGCTGATGATCTGTAGTGCTGAAGATTTATGGGTCACAATCTATTATGGGGTACCTGTGTGGAAAGAAGCAAATACCACTCTATTTTGTGCATCAGATGCTAAAGCATATAGTACAGAGAAGCATAATGTTTGGGCCACACATGCCTGTGTACCCACAGACCCCAACCCACAAGAACAAAATTTGGTAAATGTAACAGAAGATTTTAACATGTGGAAAAACAACATGGTAGAACAGATGCATGAGGACATAATCAGTTTATGGGATCAAAGCTTAAAACCATGTGTAAAGTTAACACCACTCTGTGTTACTTTAGAGTGCACTGATTTGAGGAATGCTACT…
		008-011-AY-Plate18-F5_S144_L001_001 - env CDS	A		ATGAAAGTGATGGAGATCAGGAAGCACTCATGGAGATGGGGTATCTTGTTCTTGGGGATGCTGATGATCTGTAGTGCTGAAGATTTATGGGTCACAATCTATTATGGGGTACCTGTGTGGAAAGAAGCAAATACCACTCTATTTTGTGCATCAGATGCTAAAGCATATAGTACAGAGAAGCATAATGTTTGGGCCACACATGCCTGTGTACCCACAGACCCCAACCCACAAGAACAAAATTTGGTAAATGTAACAGAAGATTTTAACATGTGGAAAAACAACATGGTAGAACAGATGCATGAGGACATAATCAGTTTATGGGATCAAAGCTTAAAACCATGTGTAAAGTTAACACCACTCTGTGTTACTTTAGAGTGCACTGATTTGAGGAATGCTACT…
		008-011-AY-Plate18-H10_S147_L001_001 - env CDS	A		ATGAAAGTGATGGAGATCAGGAAGCACTCATGGAGATGGGGTATCTTGTTCTTGGGGATGCTGATGATCTGTAGTGCTGAAGATTTATGGGTCACAATCTATTATGGGGTACCTGTGTGGAAAGAAGCAAATACCACTCTATTTTGTGCATCAGATGCTAAAGCATATAGTACAGAGAAGCATAATGTTTGGGCCACACATGCCTGTGTACCCACAGACCCCAACCCACAAGAACAAAATTTGGTAAATGTAACAGAAGATTTTAACATGTGGAAAAACAACATGGTAGAACAGATGCATGAGGACATAATCAGTTTATGGGATCAAAGCTTAAAACCATGTGTAAAGTTAACACCACTCTGTGTTACTTTAGAGTGCACTGATTTGAGGAATGCTACT…
		008-011-AY-Plate21-B11_S151_L001_001 - env CDS	A		ATGAAAGTGATGGAGATCAGGAAGCACTCATGGAGATGGGGTATCTTGTTCTTGGGGATGCTGATGATCTGTAGTGCTGAAGATTTATGGGTCACAATCTATTATGGGGTACCTGTGTGGAAAGAAGCAAATACCACTCTATTTTGTGCATCAGATGCTAAAGCATATAGTACAGAGAAGCATAATGTTTGGGCCACACATGCCTGTGTACCCACAGACCCCAACCCACAAGAACAAAATTTGGTAAATGTAACAGAAGATTTTAACATGTGGAAAAACAACATGGTAGAACAGATGCATGAGGACATAATCAGTTTATGGGATCAAAGCTTAAAACCATGTGTAAAGTTAACACCACTCTGTGTTACTTTAGAGTGCACTGATTTGAGGAATGCTACT…
		008-011-AY-Plate21-D11_S155_L001_001 - env CDS	A		ATGAAAGTGATGGAGATCAGGAAGCACTCATGGAGATGGGGTATCTTGTTCTTGGGGATGCTGATGATCTGTAGTGCTGAAGATTTATGGGTCACAATCTATTATGGGGTACCTGTGTGGAAAGAAGCAAATACCACTCTATTTTGTGCATCAGATGCTAAAGCATATAGTACAGAGAAGCATAATGTTTGGGCCACACATGCCTGTGTACCCACAGACCCCAACCCACAAGAACAAAATTTGGTAAATGTAACAGAAGATTTTAACATGTGGAAAAACAACATGGTAGAACAGATGCATGAGGACATAATCAGTTTATGGGATCAAAGCTTAAAACCATGTGTAAAGTTAACACCACTCTGTGTTACTTTAGAGTGCACTGATTTGAGGAATGCTACT…
		008-011-AY-Plate21-F8_S156_L001_001 - env CDS	A		ATGAAAGTGATGGAGATCAGGAAGCACTCATGGAGATGGGGTATCTTGTTCTTGGGGATGCTGATGATCTGTAGTGCTGAAGATTTATGGGTCACAATCTATTATGGGGTACCTGTGTGGAAAGAAGCAAATACCACTCTATTTTGTGCATCAGATGCTAAAGCATATAGTACAGAGAAGCATAATGTTTGGGCCACACATGCCTGTGTACCCACAGACCCCAACCCACAAGAACAAAATTTGGTAAATGTAACAGAAGATTTTAACATGTGGAAAAACAACATGGTAGAACAGATGCATGAGGACATAATCAGTTTATGGGATCAAAGCTTAAAACCATGTGTAAAGTTAACACCACTCTGTGTTACTTTAGAGTGCACTGATTTGAGGAATGCTACT…
		008-011-AY-Plate18-G11_S145_L001_001 - env CDS	B	Yes	ATGAAAGTGATGGAGATCAGGAAGCACTCATGGAGATGGGGTATCTTGTTCTTGGGGATGCTGATGATCTGTAGTGCTGAAGATTTATGGGTCACAATCTATTATGGGGTACCTGTGTGGAAAGAAGCAAATACCACTCTATTTTGTGCATCAGATGCTAAAGCATATAGTACAGAGAAGCATAATGTTTGGGCCACACATGCCTGTGTACCCACAGACCCCAACCCACAAGAACAAAATTTGGTAAATGTAACAGAAGATTTTAACATGTGGAAAAACAACATGGTAGAACAGATGCATGAGGACATAATCAGTTTATGGGATCAAAGCTTAAAACCATGTGTAAAGTTAACACCACTCTGTGTTACTTTAGAGTGCACTGATTTGAGGAATGCTACT…
		008-011-AY-Plate18-F3_S143_L001_001 - env CDS	C		ATGAAAGTGATGGAGATCAGGAAGCACTCATGGAGATGGGGTATCTTGTTCTTGGGGATGCTGATGATCTGTAGTGCTGAAGATTTATGGGTCACAATCTATTATGGGGTACCTGTGTGGAAAGAAGCAAATACCACTCTATTTTGTGCATCAGATGCTAAAGCATATAGTACAGAGAAGCATAATGTTTGGGCCACACATGCCTGTGTACCCACAGACCCCAACCCACAAGAACAAAATTTGGTAAATGTAACAGAAGATTTTAACATGTGGAAAAACAACATGGTAGAACAGATGCATGAGGACATAATCAGTTTATGGGATCAAAGCTTAAAACCATGTGTAAAGTTAACACCACTCTGTGTTACTTTAGAGTGCACTGATTTGAGGAATGCTACT…
		008-011-AY-Plate18-B3_S132_L001_001 - env CDS	D		ATGAAAGTGATGGAGATCAGGAAGCACTCATGGAGATGGGGTATCTTGTTCTTGGGGATGCTGATGATCTGTAGTGCTGAAGATTTATGGGTCACAATCTATTATGGGGTACCTGTGTGGAAAGAAGCAAATACCACTCTATTTTGTGCATCAGATGCTAAAGCATATAGTACAGAGAAGCATAATGTTTGGGCCACACATGCCTGTGTACCCACAGACCCCAACCCACAAGAACAAAATTTGGTAAATGTAACAGAAGATTTTAACATGTGGAAAAACAACATGGTAGAACAGATGCATGAGGACATAATCAGTTTATGGGATCAAAGCTTAAAACCATGTGTAAAGTTAACACCACTCTGTGTTACTTTAGAGTGCACTGATTTGAGGAGTGCTACT…
		008-011-AY-Plate18-H11_S148_L001_001 - env CDS	E		ATGAAAGTGATGGAGATCAGGAAGCACTCATGGAGATGGGGTATCTTGTTCTTGGGGATGCTGATGATCTGTAGTGCTGAAGATTTATGGGTCACAATCTATTATGGGGTACCTGTGTGGAAAGAAGCAAATACCACTCTATTTTGTGCATCAGATGCTAAAGCATATAGTACAGAGAAGCATAATGTTTGGGCCACACATGCCTGTGTACCCACAGACCCCAACCCACAAGAACAAAATTTGGTAAATGTAACAGAAGATTTTAACATGTGGAAAAACAACATGGTAGAACAGATGCATGAGGACATAATCAGTTTATGGGATCAAAGCTTAAAACCATGTGTAAAGTTAACACCACTCTGTGTTACTTTAGAGTGCACTGATTTGAGGAATGCTACT…
		008-011-AY-Plate18-D7_S138_L001_001 - env CDS	F	Yes	ATGAAAGTGATGGAGATCAGGAAGCACTCATGGAGATGGGGTATCTTGTTCTTGGGGATGCTGATGATCTGTAGTGCTGAAGATTTATGGGTCACAATCTATTATGGGGTACCTGTGTGGAAAGAAGCAAATACCACTCTATTTTGTGCATCAGATGCTAAAGCATATAGTACAGAGAAGCATAATGTTTGGGCCACACATGCCTGTGTACCCACAGACCCCAACCCACAAGAACAAAATTTGGTAAATGTAACAGAAGATTTTAACATGTGGAAAAACAACATGGTAGAACAGATGCATGAGGACATAATCAGTTTATGGGATCAAAGCTTAAAACCATGTGTAAAGTTAACACCACTCTGTGTTACTTTAGAGTGCACTGATTTGAGGAATGCTACT…
		008-011-AY-Plate21-A8_S149_L001_001 - env CDS	G		ATGAAAGTGATGGAGATCAGGAAGCACTCATGGAGATGGGGTATCTTGTTCTTGGGGATGCTGATGATCTGTAGTGCTGAAGATTTATGGGTCACAATCTATTATGGGGTACCTGTGTGGAAAGAAGCAAATACCACTCTATTTTGTGCATCAGATGCTAAAGCATATAGTACAGAGAAGCATAATGTTTGGGCCACACATGCCTGTGTACCCACAGACCCCAACCCACAAGAACAAAATTTGGTAAATGTAACAGAAGATTTTAACATGTGGAAAAACAACATGGTAGAACAGATGCATGAGGACATAATCAGTTTATGGGATCAAAGCTTAAAACCATGTGTAAAGTTAACACCACTCTGTGTTACTTTAGAGTGCACTGATTTGAGGAATGCTACT…
		008-011-AY-Plate16-B4_S127_L001_001 - env CDS	H		ATGAAAGTGATGGAGATCAGGAAGCACTCATGGAGATGGGGTATCTTGTTCTTGGGGATGCTGATGATCTGTAGTGCTGAAGATTTATGGGTCACAATCTATTATGGGGTACCTGTGTGGAAAGAAGCAAATACCACTCTATTTTGTGCATCAGATGCTAAAGCATATAGTACAGAGAAGCATAATGTTTGGGCCACACATGCCTGTGTACCCACAGACCCCAACCCACAAGAACAAAATTTGGTAAATGTAACAGAAGATTTTAACATGTGGAAAAACAACATGGTAGAACAGATGCATGAGGACATAATCAGTTTATGGGATCAAAGCTTAAAACCATGTGTAAAGTTAACACCACTCTGTGTTACTTTAGAGTGCACTGATTTGAGGAATGCTACT…
		008-011-AY-Plate18-B11_S133_L001_001 - env CDS	H		ATGAAAGTGATGGAGATCAGGAAGCACTCATGGAGATGGGGTATCTTGTTCTTGGGGATGCTGATGATCTGTAGTGCTGAAGATTTATGGGTCACAATCTATTATGGGGTACCTGTGTGGAAAGAAGCAAATACCACTCTATTTTGTGCATCAGATGCTAAAGCATATAGTACAGAGAAGCATAATGTTTGGGCCACACATGCCTGTGTACCCACAGACCCCAACCCACAAGAACAAAATTTGGTAAATGTAACAGAAGATTTTAACATGTGGAAAAACAACATGGTAGAACAGATGCATGAGGACATAATCAGTTTATGGGATCAAAGCTTAAAACCATGTGTAAAGTTAACACCACTCTGTGTTACTTTAGAGTGCACTGATTTGAGGAATGCTACT…
		008-011-AY-Plate18-E12_S142_L001_001 - env CDS	H		ATGAAAGTGATGGAGATCAGGAAGCACTCATGGAGATGGGGTATCTTGTTCTTGGGGATGCTGATGATCTGTAGTGCTGAAGATTTATGGGTCACAATCTATTATGGGGTACCTGTGTGGAAAGAAGCAAATACCACTCTATTTTGTGCATCAGATGCTAAAGCATATAGTACAGAGAAGCATAATGTTTGGGCCACACATGCCTGTGTACCCACAGACCCCAACCCACAAGAACAAAATTTGGTAAATGTAACAGAAGATTTTAACATGTGGAAAAACAACATGGTAGAACAGATGCATGAGGACATAATCAGTTTATGGGATCAAAGCTTAAAACCATGTGTAAAGTTAACACCACTCTGTGTTACTTTAGAGTGCACTGATTTGAGGAATGCTACT…
		008-011-AY-Plate18-D9_S139_L001_001 - env CDS	H		ATGAAAGTGATGGAGATCAGGAAGCACTCATGGAGATGGGGTATCTTGTTCTTGGGGATGCTGATGATCTGTAGTGCTGAAGATTTATGGGTCACAATCTATTATGGGGTACCTGTGTGGAAAGAAGCAAATACCACTCTATTTTGTGCATCAGATGCTAAAGCATATAGTACAGAGAAGCATAATGTTTGGGCCACACATGCCTGTGTACCCACAGACCCCAACCCACAAGAACAAAATTTGGTAAATGTAACAGAAGATTTTAACATGTGGAAAAACAACATGGTAGAACAGATGCATGAGGACATAATCAGTTTATGGGATCAAAGCTTAAAACCATGTGTAAAGTTAACACCACTCTGTGTTACTTTAGAGTGCACTGATTTGAGGAATGCTACT…
		008-011-AY-Plate21-F12_S159_L001_001 - env CDS	I		ATGAAAGTGATGGAGATCAGGAAGCACTCATGGAGATGGGGTATCTTGTTCTTGGGGATGCTGATGATCTGTAGTGCTGAAGATTTATGGGTCACAATCTATTATGGGGTACCTGTGTGGAAAGAAGCAAATACCACTCTATTTTGTGCATCAGATGCTAAAGCATATAGTACAGAGAAGCATAATGTTTGGGCCACACATGCCTGTGTACCCACAGACCCCAACCCACAAGAACAAAATTTGGTAAATGTAACAGAAGATCTTAACATGTGGAAAAACAACATGGTAGAACAGATGCATGAGGACATAATCAGTTTATGGGATCAAAGCTTAAAACCATGTGTAAAGTTAACACCACTCTGTGTTACTTTAGAGTGCACTGATTTGAGGAATGTTACT…
		008-011-AY-Plate21-G8_S161_L001_001 - env CDS	J		ATGAAAGTGATGGAGATCAGGAAGCACTCATGGAGATGGGGTATCTTGTTCTTGGGGATGCTGATGATCTGTAGTGCTGAAGATTTATGGGTCACAATCTATTATGGGGTACCTGTGTGGAAAGAAGCAAATACCACTCTATTTTGTGCATCAGATGCTAAAGCATATAGTACAGAGAAGCATAATGTTTGGGCCACACATGCCTGTGTACCCACAGACCCCAACCCACAAGAACAAAATTTGGTAAATGTAACAGAAGATTTTAACATGTGGAAAAACAACATGGTAGAACAGATGCATGAGGACATAATCAGTTTATGGGATCAAAGCTTAAAACCATGTGTAAAGTTAACACCACTCTGTGTTACTTTAGAGTGCACTGATTTGAGGAATGCTACT…
	P54 - 001-032	001-032AY_S153_L001_001_draft - env CDS	A		ATGAGAGTGAGGGGGATGCTGAGGAATTGGCAGCACTTGGAGAAGTGGGGCCTTTTGTTCCTGGGATTATTAATAATATGTAGTGCTAAGGAAAACTTGTGGGTCACAGTCTATTATGGGGTGCCTGTGTGGAAAGAAGCAACCACTACTCTATTTTGTGCATCAGATGCTAAAGGATATGAAAAAGAGGCACATAATGTCTGGGCTACACATGCCTGTGTACCCACAGACCCTAACCCACAAGAAATAGGGTTGGAAAATGTAACAGAAAATTTTAATATGTGGAAAAATGACATGGTGGAACAAATGCATACAGATATAATCAGCTTATGGGATGAAAGCCTAAAGCCATGTGTAAAGATAACCCCACTTTGTGTTACTTTAAACTGTACTGATTAT…
		001-032AY_S155_L001_001_draft - env CDS	A		ATGAGAGTGAGGGGGATGCTGAGGAATTGGCAGCACTTGGAGAAGTGGGGCCTTTTGTTCCTGGGATTATTAATAATATGTAGTGCTAAGGAAAACTTGTGGGTCACAGTCTATTATGGGGTGCCTGTGTGGAAAGAAGCAACCACTACTCTATTTTGTGCATCAGATGCTAAAGGATATGAAAAAGAGGCACATAATGTCTGGGCTACACATGCCTGTGTACCCACAGACCCTAACCCACAAGAAATAGGGTTGGAAAATGTAACAGAAAATTTTAATATGTGGAAAAATGACATGGTGGAACAAATGCATACAGATATAATCAGCTTATGGGATGAAAGCCTAAAGCCATGTGTAAAGATAACCCCACTTTGTGTTACTTTAAACTGTACTGATTAT…
		001-032AY_S159_L001_001_draft - env CDS	A	Yes	ATGAGAGTGAGGGGGATGCTGAGGAATTGGCAGCACTTGGAGAAGTGGGGCCTTTTGTTCCTGGGATTATTAATAATATGTAGTGCTAAGGAAAACTTGTGGGTCACAGTCTATTATGGGGTGCCTGTGTGGAAAGAAGCAACCACTACTCTATTTTGTGCATCAGATGCTAAAGGATATGAAAAAGAGGCACATAATGTCTGGGCTACACATGCCTGTGTACCCACAGACCCTAACCCACAAGAAATAGGGTTGGAAAATGTAACAGAAAATTTTAATATGTGGAAAAATGACATGGTGGAACAAATGCATACAGATATAATCAGCTTATGGGATGAAAGCCTAAAGCCATGTGTAAAGATAACCCCACTTTGTGTTACTTTAAACTGTACTGATTAT…
		001-032AY_S157_L001_001_draft - env CDS	B	Yes	ATGAGAGTGAGGGGGATGCTGAGGAATTGGCAGCACTTGGAGAAGTGGGGCCTTTTGTTCCTGGGATTATTAATAATATGTAGTGCTAAGGAAAACTTGTGGGTCACAGTCTATTATGGGGTGCCTGTGTGGAAAGAAGCAACCACTACTCTATTTTGTGCATCAGATGCTAAAGGATATGAAAAAGAGGCACATAATGTCTGGGCTACACATGCCTGTGTACCCACAGACCCTAACCCACAAGAAATAGGGTTGGAAAATGTAACAGAAAATTTTAATATGTGGAAAAATGACATGGTGGAACAAATGCATACAGATATAATCAGCTTATGGGATGAAAGCCTAAAGCCATGTGTAAAGATAACCCCACTTTGTGTTACTTTAAACTGTACTGATTAT…
		001-032AY_S152_L001_001_draft - env CDS	C		ATGAGAGTGAGGGGGATGCTGAGGAATTGGCAGCACTTGGAGAAGTGGGGCCTTTTGTTCCTGGGATTATTAATAATATGTAGTGCTAAGGAAAACTTGTGGGTCACAGTCTATTATGGGGTGCCTGTGTGGAAAGAAGCAACCACTACTCTATTTTGTGCATCAGATGCTAAAGGATATGAAAAAGAGGCACATAATGTCTGGGCTACACATGCCTGTGTACCCACAGACCCTAACCCACAAGAAATAGGGTTGGAAAATGTAACAGAAAATTTTAATATGTGGAAAAATGACATGGTGGAACAAATGCATACAGATATAATCAGCTTATGGGATGAAAGCCTAAAGCCATGTGTAAAGATAACCCCACTTTGTGTTACTTTAAACTGTACTGATTAT…
		001-032AY_S154_L001_001_draft - env CDS	D		ATGAGAGTGAGGGGGATGCTGAGGAATTGGCAGCACTTGGAGAAGTGGGGCCTTTTGTTCCTGGGATTATTAATAATATGTAGTGCTAAGGAAAACTTGTGGGTCACAGTCTATTATGGGGTGCCTGTGTGGAAAGAAGCAACCACTACTCTATTTTGTGCATCAGATGCTAAAGGATATGAAAAAGAGGCACATAATGTCTGGGCTACACATGCCTGTGTACCCACAGACCCTAACCCACAAGAAATAGGGTTGGAAAATGTAACAGAAAATTTTAATATGTGGAAAAATGACATGGTGGAACAAATGCATACAGATATAATCAGCTTATGGGATGAAAGCCTAAAGCCATGTGTAAAGATAACCCCACTTTGTGTTACTTTAAACTGTACTGATTAT…
		001-032AY_S158_L001_001_draft - env CDS	E	Yes	ATGAGAGTGAGGGGGATGCTGAGGAATTGGCAGCACTTGGAGAAGTGGGGCCTTTTGTTCCTGGGATTATTAATAATATGTAGTGCTAAGGAAAACTTGTGGGTCACAGTCTATTATGGGGTGCCTGTGTGGAAAGAAGCAACCACTACTCTATTTTGTGCATCAGATGCTAAAGGATATGAAAAAGAGGCACATAATGTCTGGGCTACACATGCCTGTGTACCCACAGACCCTAACCCACAAGAAATAGGGTTGGAAAATGTAACAGAAAATTTTAATATGTGGAAAAATGACATGGTGGAACAAATGCATACAGATATAATCAGCTTATGGGATGAAAGCCTAAAGCCATGTGTAAAGATAACCCCACTTTGTGTTACTTTAAACTGTACTGATTAT…
		001-032AY_S156_L001_001_draft - env CDS	F	Yes	ATGAGAGTGAGGGGGATGCTGAGGAATTGGCAGCACTTGGAGAAGTGGGGCCTTTTGTTCCTGGGATTATTAATAATATGTAGTGCTAAGGAAAACTTGTGGGTCACAGTCTATTATGGGGTGCCTGTGTGGAAAGAAGCAACCACTACTCTATTTTGTGCATCAGATGCTAAAGGATATGAAAAAGAGGCACATAATGTCTGGGCTACACATGCCTGTGTACCCACAGACCCTAACCCACAAGAGATAGGGTTGGAAAATGTAACAGAAAATTTTAATATGTGGAAAAATGACATGGTGGAACAAATGCATACAGATATAATCAGCTTATGGGATGAAAGCCTAAAGCCATGTGTAAAGATAACCCCACTTTGTGTTACTTTAAACTGTACTGATTAT…
	P55 - 007-014	007-014AY_S160_L001_001_draft - env CDS	A	Yes	ATGAGAGTGATGGGGATCAGGAAGAATTGGCAGGGCTTGTGGAAATGGGGCATGATGCTCCTTGGAATGTTGATGATCTGTAATGCTACAGAACAGTTGTGGGTTACAGTTTATTATGGGGTACCTGTGTGGAAAGAAGCAACCACTACTCTATTTTGTGCATCAGATGCTAAGTCATATAAAACAGAGGCACATAATATCTGGGCTACACATGCCTGTGTACCAACAGACCCCAACCCACAAGAAATAAATCTAATAAATGTCACAGAAAACTTCAACATGTGGAAAAATGACATGGTGGAACAGATGCATGAGGATATAATCAGTCTATGGGACCAAAGCCTAAAGCCATGTGTAAAGTTAACCCCTCTCTGCGTTACTTTACAATGTACAAATATA…
		007-014AY_S161_L001_001_draft - env CDS	B	Yes	ATGAGAGTGATGGGGATCAGGAAGAATTGGCAGGGCTTGTGGAAATGGGGCATGATGCTCCTTGGAATGTTGATGATCTGTAATGCTACAGAACAGTTGTGGGTTACAGTTTATTATGGGGTACCTGTGTGGAAAGAAGCAACCACTACTCTATTTTGTGCATCAGATGCTAAGTCATATAAAACAGAGGCACATAATATCTGGGCTACACATGCCTGTGTACCAACAGACCCCAACCCACAAGAAATAAATCTAATAAATGTCACAGAAAACTTCAACATGTGGAAAAATGACATGGTGGAACAGATGCATGAGGATATAATCAGTCTATGGGACCAAAGCCTAAAGCCATGTGTAAAGTTAACCCCTCTCTGCGTTACTTTACAATGTACAAATATA…
		007-014AY_S162_L001_001_draft - env CDS	C	Yes	ATGAGAGTGATGGGGATCAGGAAGAATTGGCAGGGCTTGTGGAAATGGGGCATGATGCTCCTTGGAATGTTGATGATCTGTAATGCTACAGAACAGTTGTGGGTTACAGTTTATTATGGGGTACCTGTGTGGAAAGAAGCAACCACTACTCTATTTTGTGCATCAGATGCTAAGTCATATAAAACAGAGGCACATAATATCTGGGCTACACATGCCTGTGTACCAACAGACCCCAACCCACAAGAAATAAATCTAATAAATGTCACAGAAAACTTCAACATGTGGAAAAATGACATGGTGGAACAGATGCATGAGGATATAATCAGTCTATGGGACCAAAGCCTAAAGCCATGTGTAAAGTTAACCCCTCTCTGCGTTACTTTACAATGTACAAATATA…
	P59 - 007-016	007-016YO-Plate21-A3-Plasma_S117_L001_001 - env CDS	A		ATGAAAGTGAAGGGGATCAGGAAGAACTATCAGCACTTATGGAGATGGGACACCATGCTCACCATGCTCCTGGAGATGATAATGATCTGTAGTGCTGTAGGAAATTTATGGGTCACAGTCTATTATGGAGTACCTGTATGGAAAGATGCAAGCACCACTTTATTTTGTGCATCAGATGCTAAAGGATATGAGACTGAGGTACATAATGTTTGGGCTACACACGCCTGTGTACCCACAGACCCCAGCCCACAAGAACTAGTATTGGAAAATGTGACAGAAGATTTCAACATGTGGGAAAATAACATGGTAGAACAGATGCAGGAGGATATAATTAGTTTATGGGATCAAAGCCTAAAGCCATGTGTGCAATTAACCCCACTCTGTGTTACTTTAAATTGC…
		007-016YO-Plate20-C12-Plasma_S115_L001_001 - env CDS	B	Yes	ATGAAAGTGAAGGGGATCAGGAAGAACTATCAGCACTTATGGAGATGGGACACCATGCTCACCATGCTCCTGGGGATGATAATGATCTGTAGTGCTGTAGGAAATTTATGGGTCACAGTCTATTATGGAGTACCTGTATGGAAAGATGCAAGCACCACTTTATTTTGTGCATCAGATGCTAAAGGATATGAGACTGAGGTACATAATGTTTGGGCTACACACGCCTGTGTACCCACAGACCCCAGCCCACAAGAACTAGTATTGGAAAATGTGACAGAAGATTTCAACATGTGGGAAAATAACATGGTAGAACAGATGCAGGAGGATATAATTAGTTTATGGGATCAAAGCCTAAAGCCATGTGTGCAATTAACCCCACTCTGTGTTACTTTAAATTGC…
		007-016YO-Plate19-H2-Plasma_S106_L001_001 - env CDS	C	Yes	ATGAAAGTGAAGGGGATCAGGAAGAACTATCAGCACTTATGGAGATGGGACACCATGCTCACCATGCTCCTGGGGATGATAATGATCTGTAGTGCTGTAGGAAATTTATGGGTCGCAGTCTATTATGGAGTACCTGTATGGAAAGATGCAAGCACCACTTTATTTTGTGCATCAGATGCTAAAGGATATGAGACTGAGGTACATAATGTTTGGGCTACACACGCCTGTGTACCCACAGACCCCAGCCCACAAGAACTAGTATTGGAAAATGTGACAGAAGATTTCAACATGTGGGAAAATAACATGGTAGAACAGATGCAGGAGGATATAATTAGTTTATGGGATCAAAGCCTAAAGCCATGTGTACAATTAACCCCACTCTGTGTTACTTTAAATTGC…
		007-016YO-Plate21-C5-Plasma_S126_L001_001 - env CDS	D		ATGAAAGTGAAGGGGATCAGGAAGAACTATCAGCACTTATGGAGATGGGACACCATGCTCACCATGCTCCTGGGGATGATAATGATCTGTAGTGCTGTAGGAAATTTATGGGTCACAGTCTATTATGGAGTACCTGTATGGAAAGATGCAAGCACCACTTTATTTTGTGCATCAGATGCTAAAGGATATGAGACTGAGGTACATAATGTTTGGGCTACACACGCCTGTGTACCCACAGACCCCAGCCCACAAGAACTAGTATTGGAAAATGTGACAGAAGATTTCAACATGTGGGAAAATAACATGGTAGAACAGATGCAGGAGGATATAATTAGTTTATGGGATCAAAGCCTAAAGCCATGTGTGCAATTAACCCCACTCTGTGTTACTTTAAATTGC…
		007-016YO-Plate20-C6-Plasma_S113_L001_001 - env CDS	E		ATGAAAGTGAAGGGGATCAGGAAGAACTATCAGCACTTATGGAGATGGGACACCATGCTCACCATGCTCCTGGGGATGATAATGATCTGTAGTGCTGTAGGAAATTTATGGGTCACAGTCTATTATGGAGTACCTGTATGGAAAGATGCAAGCACCACTTTATTTTGTGCATCAGATGCTAAAGGATATGAGACTGAGGTACATAATGTTTGGGCTACACACGCCTGTGTACCCACAGACCCCAGCCCACAAGAACTAGTATTGGAAAATGTGACAGAAGATTTCAACATGTGGGAAAATAACATGGTAGAACAGATGCAGGAGGATATAATTAGTTTATGGGATCAAAGCCTAAAGCCATGTGTGCAATTAACCCCACTCTGTGTTACTTTAAATTGC…
		007-016YO-Plate19-D2-Plasma_S102_L001_001 - env CDS	F	Yes	ATGAAAGTGAAGGGGATCAGGAAGAACTATCAGCACTTATGGAGATGGGACACCATGCTCACCATGCTCCTGGGGATGATAATGATCTGTAGTGCTGTAGGAAATTTATGGGTCACAGTCTATTATGGAGTACCTGTATGGAAAGATGCAAGCACCACTTTATTTTGTGCATCAGATGCTAAAGGATATGAGACTGAGGTACATAATGTTTGGGCTACACACGCCTGTGTACCCACAGACCCCAGCCCACAAGAACTAGTATTGGAAAATGTGACAGAAGATTTCAACATGTGGGAAAATAACATGGTAGAACAGATGCAGGAGGATATAATTAGTTTATGGGATCAAAGCCTAAAGCCATGTGTGCAATTAACCCCACTCTGTGTTACTTTAAATTGC…
		007-016YO-Plate20-A10-Plasma_S109_L001_001 - env CDS	F		ATGAAAGTGAAGGGGATCAGGAAGAACTATCAGCACTTATGGAGATGGGACACCATGCTCACCATGCTCCTGGGGATGATAATGATCTGTAGTGCTGTAGGAAATTTATGGGTCACAGTCTATTATGGAGTACCTGTATGGAAAGATGCAAGCACCACTTTATTTTGTGCATCAGATGCTAAAGGATATGAGACTGAGGTACATAATGTTTGGGCTACACACGCCTGTGTACCCACAGACCCCAGCCCACAAGAACTAGTATTGGAAAATGTGACAGAAGATTTCAACATGTGGGAAAATAACATGGTAGAACAGATGCAGGAGGATATAATTAGTTTATGGGATCAAAGCCTAAAGCCATGTGTGCAATTAACCCCACTCTGTGTTACTTTAAATTGC…
		007-016YO-Plate19-B2-Plasma_S100_L001_001 - env CDS	G	Yes	ATGAAAGTGAAGGGGATCAGGAAGAACTATCAGCACTTATGGAGATGGGACACCATGCTCACCATGCTCCTGGGGATGATAATGATCTGTAGTGCTGTAGGAAATTTATGGGTCACAGTCTATTATGGAGTACCTGTATGGAAAGATGCAAGCACCACTTTATTTTGTGCATCAGATGCTAAAGGATATGAGACTGAGGTACATAATGTTTGGGCTACACACGCCTGTGTACCCACAGACCCCAGCCCACAAGAACTAGTATTGGAAAATGTGACAGAAGATTTCAACATGTGGGAAAATAACATGGTAGAACAGATGCAGGAGGATATAATTAGTTTATGGGATCAAAGCCTAAAGCCATGTGTGCAATTAACCCCACTCTGTGTTACTTTAAATTGC…
		007-016YO-Plate20-B10-Plasma_S112_L001_001 - env CDS	H	Yes	ATGAAAGTGAAGGGGATCAGGAAGAACTATCAGCACTTATGGAAATGGGACACCATGCTCACCATGCTCCTGGGGATGATAATGATCTGTAGTGCTGTAGGAAATTTATGGGTCACAGTCTATTATGGAGTACCTGTATGGAAAGATGCAAGCACCACTTTATTTTGTGCATCAGATGCTAAAGGATATGAGACTGAGGTACATAATGTTTGGGCTACACACGCCTGTGTACCCACAGACCCCAGCCCACAAGAACTAGTATTGGAAAATGTGACAGAAGATTTCAACATGTGGGAAAATAACATGGTAGAACAGATGCAGGAGGATATAATTAGTTTATGGGATCAAAGCCTAAAGCCATGTGTGCAATTAACCCCACTCTGTGTTACTTTAAATTGC…
		007-016YO-Plate20-D8-Plasma_S116_L001_001 - env CDS	I		ATGAAAGTGAAGGGGATCAGGAAGAACTATCAGCACTTATGGAGATGGGACACCATGCTCACCATGCTCCTGGGGATGATAATGATCTGTAGTGCTGTAGGAAATTTATGGGTCACAGTCTATTATGGAGTACCTGTATGGAAAGATGCAAGCACCACTTTATTTTGTGCATCAGATGCTAAAGGATATGAGACTGAGGTACATAATGTTTGGGCTACACACGCCTGTGTACCCACAGACCCCAGCCCACAAGAACTAGTATTGGAAAATGTGACAGAAGATTTCAACATGTGGGAAAATAACATGGTAGAACAGATGCAGGAGGATATAATTAGTTTATGGGATCAAAGCCTAAAGCCATGTGTGCAATTAACCCCACTCTGTGTTACTTTAAATTGC…
		007-016YO-Plate20-C10-Plasma_S114_L001_001 - env CDS	J	Yes	ATGAAAGTGAAGGGGATCAGGAAGAACTATCAGCACTTATGGAGACGGGACACCATGCTCACCATGCTCCTGGGGATGATAATGATCTGTAGTGCTGTAGGAAATTTATGGGTCACAGTCTATTATGGAGTACCTGTATGGAAAGATGCAAGCACCACTTTATTTTGTGCATCAGATGCTAAAGGATATGAGACTGAGGTACATAATGTTTGGGCTACACACGCCTGTGTACCCACAGACCCCAGCCCACAAGAACTAGTATTGGAAAATGTGACAGAAGATTTCAACATGTGGGAAAATAACATGGTAGAACAGATGCAGGAGGATATAATTAGTTTATGGGATCAAAGCCTAAAGCCATGTGTGCAATTAACCCCACTCTGTGTTACTTTAAATTGC…
		007-016YO-Plate19-H3-Plasma_S108_L001_001 - env CDS	K		ATGAAAGTGAAGGGGATCAGGAAGAACTATCAGCACTTATGGAGATGGGACACCATGCTCACCATGCTCCTGGGGATGATAATGATCTGTAGTGCTGTAGGAAATTTATGGGTCACAGTCTATTATGGAGTACCTGTATGGAAAGATGCAAGCACCACTTTATTTTGTGCATCAGATGCTAAAGGATATGAGACTGAGGTACATAATGTTTGGGCTACACACGCCTGTGTACCCACAGACCCCAGCCCACAAGAACTAGTATTGGAAAATGTGACAGAAGATTTCAACATGTGGGAAAATAACATGGTAGAACAGATGCAGGAGGATATAATTAGTTTATGGGATCAAAGCCTAAAGCCATGTGTGCAATTAACCCCACTCTGTGTTACTTTAAATTGC…
		007-016YO-Plate20-B9-Plasma_S111_L001_001 - env CDS	L		ATGAAAGTGAAGGGGATCAGGAAGAACTATCAGCACTTATGGAGATGGGACACCATGCTCACCATGCTCCTGGGGATGATAATGATCTGTAGTGCTGTAGGAAATTTATGGGTCACAGTCTATTATGGAGTACCTGTATGGAAAGATGCAAGCACCACTTTATTTTGTGCATCAGATGCTAAAGGATATGAGACTGAGGTACATAATGTTTGGGCTACACACGCCTGTGTACCCACAGACCCCAGCCCACAAGAACTAGTATTGGAAAATGTGACAGAAGATTTCAACATGTGGGAAAATAACATGGTAGAACAGATGCAGGAGGATATAATTAGTTTATGGGATCAAAGCCTAAAGCCATGTGTGCAATTAACCCCACTCTGTGTTACTTTAAATTGC…
		007-016YO-Plate21-A8-Plasma_S118_L001_001 - env CDS	M		ATGAAAGTGAAGGGGATCAGGAAGAACTATCAGCACTTATGGAGATGGGACACCATGCTCACCATGCTCCTGGGGATGATAATGATCTGTAGTGCTGTAGGAAATTTATGGGTCACAGTCTATTATGGAGTACCTGTATGGAAAGATGCAAGCACCACTTTATTTTGTGCATCAGATGCTAAAGGATATGAGACTGAGGTACATAATGTTTGGGCTACACACGCCTGTGTACCCACAGACCCCAGCCCACAAGAACTAGTATTGGAAAATGTGACAGAAGATTTCAACATGTGGGAAAATAACATGGTAGAACAGATGCAGGAGGATATAATTAGTTTATGGGATCAAAGCCTAAAGCCATGTGTGCAATTAACCCCACTCTGTGTTACTTTAAATTGC…
		007-016YO-Plate21-A10-diluted-Plasma_S287_L001_001 - env CDS	N		ATGAAAGTGAAGGGGATCAGGAAGAACTATCAGCACTTATGGAGATGGGACACCATGCTCACCATGCTCCTGGGGATGATAATGATCTGTAGTGCTGTAGGAAATTTATGGGTCACAGTCTATTATGGAGTACCTGTATGGAAAGATGCAAGCACCACTTTATTTTGTGCATCAGATGCTAAAGGATATGAGACTGAGGTACATAATGTTTGGGCTACACACGCCTGTGTACCCACAGACCCCAGCCCACAAGAACTAGTATTGGAAAATGTGACAGAAGATTTCAACATGTGGGAAAATAACATGGTAGAACAGATGCAGGAGGATATAATTAGTTTATGGGATCAAAGCCTAAAGCCATGTGTGCAATTAACCCCACTCTGTGTTACTTTAAATTGC…
		007-016YO-Plate21-A11-Plasma_S120_L001_001 - env CDS	O		ATGAAAGTGAAGGGGATCAGGAAGAACTATCAGCACTTATGGAGATGGGACACCATGCTCACCATGCTCCTGGGGATGATAATGATCTGTAGTGCTGTAGGAAATTTATGGGTCACAGTCTATTATGGAGTACCTGTATGGAAAGATGCAAGCACCACTTTATTTTGTGCATCAGATGCTAAAGGATATGAGACTGAGGTACATAATGTTTGGGCTACACACGCCTGTGTACCCACAGACCCCAGCCCACAAGAACTAGTATTGGAAAATGTGACAGAAGATTTCAACATGTGGGAAAATAACATGGTAGAACAGATGCAGGAGGATATAATTAGTTTATGGGATCAAAGCCTAAAGCCATGTGTGCAATTAACCCCACTCTGTGTTACTTTAAATTGC…
		007-016YO-Plate21-B2-Plasma_S121_L001_001 - env CDS	P		ATGAAAGTGAAGGGGATCAGGAAGAACTATCAGCACTTATGGAGATGGGACACCATGCTCACCATGCTCCTGGGGATGATAATGATCTGTAGTGCTGTAGGAAATTTATGGGTCACAGTCTATTATGGAGTACCTGTATGGAAAGATGCAAGCACCACTTTATTTTGTGCATCAGATGCTAAAGGATATGAGACTGAGGTACATAATGTTTGGGCTACACACGCCTGTGTACCCACAGACCCCAGCCCACAAGAACTAGTATTGGAAAATGTGACAGAAGATTTCAACATGTGGGAAAATAACATGGTAGAACAGATGCAGGAGGATATAATTAGTTTATGGGATCAAAGCCTAAAGCCATGTGTGCAATTAACCCCACTCTGTGTTACTTTAAATTGC…
Arm B	P01 - 001-002	001-002-EL-A13_S11_L001_001 - env CDS	A		ATGAGAGTGATGGGGACACAGAGGAACTATCCACTCTTGTGGAATTGGGTTATGACAATATTTTGGATGATAATAATTGGTAATGCTAACCAGTTGTGGGTCACGGTCTATTATGGGGTACCTGTATGGAAAGAAGCAGAGACCACCCTATTTTGCGCATCAGATGCCAAAGCATATGATACAGAAGTACATAATGTCTGGGCTACACATGCCTGTGTACCCACAGACCCTGACCCACGAGAAATACCTTTGGAAAATGTAACAGAAAAGTTCAACATATGGAAAAATGACATGGTAGAGCAGATGCATCAAGATATAATTAGTCTATGGGACCAAAGCCTAAAGCCATGTGTAAAATTAACCCCACTCTGTGTCACTTTACATTGCACCAATGCTACT…
		001-002-EL-A21_S17_L001_001 - env CDS	A		ATGAGAGTGATGGGGACACAGAGGAACTATCCACTCTTGTGGAATTGGGTTATGACAATATTTTGGATGATAATAATTGGTAATGCTAACCAGTTGTGGGTCACGGTCTATTATGGGGTACCTGTATGGAAAGAAGCAGAGACCACCCTATTTTGCGCATCAGATGCCAAAGCATATGATACAGAAGTACATAATGTCTGGGCTACACATGCCTGTGTACCCACAGACCCTGACCCACGAGAAATACCTTTGGAAAATGTAACAGAAAAGTTCAACATATGGAAAAATGACATGGTAGAGCAGATGCATCAAGATATAATTAGTCTATGGGACCAAAGCCTAAAGCCATGTGTAAAATTAACCCCACTCTGTGTCACTTTACATTGCACCAATGCTACT…
		001-002-EL-A22_S18_L001_001 - env CDS	A	Yes	ATGAGAGTGATGGGGACACAGAGGAACTATCCACTCTTGTGGAATTGGGTTATGACAATATTTTGGATGATAATAATTGGTAATGCTAACCAGTTGTGGGTCACGGTCTATTATGGGGTACCTGTATGGAAAGAAGCAGAGACCACCCTATTTTGCGCATCAGATGCCAAAGCATATGATACAGAAGTACATAATGTCTGGGCTACACATGCCTGTGTACCCACAGACCCTGACCCACGAGAAATACCTTTGGAAAATGTAACAGAAAAGTTCAACATATGGAAAAATGACATGGTAGAGCAGATGCATCAAGATATAATTAGTCTATGGGACCAAAGCCTAAAGCCATGTGTAAAATTAACCCCACTCTGTGTCACTTTACATTGCACCAATGCTACT…
		001-002-EL-A4_S6_L001_001 - env CDS	A		ATGAGAGTGATGGGGACACAGAGGAACTATCCACTCTTGTGGAATTGGGTTATGACAATATTTTGGATGATAATAATTGGTAATGCTAACCAGTTGTGGGTCACGGTCTATTATGGGGTACCTGTATGGAAAGAAGCAGAGACCACCCTATTTTGCGCATCAGATGCCAAAGCATATGATACAGAAGTACATAATGTCTGGGCTACACATGCCTGTGTACCCACAGACCCTGACCCACGAGAAATACCTTTGGAAAATGTAACAGAAAAGTTCAACATATGGAAAAATGACATGGTAGAGCAGATGCATCAAGATATAATTAGTCTATGGGACCAAAGCCTAAAGCCATGTGTAAAATTAACCCCACTCTGTGTCACTTTACATTGCACCAATGCTACT…
		001-002-EL-B4_S21_L001_001 - env CDS	A		ATGAGAGTGATGGGGACACAGAGGAACTATCCACTCTTGTGGAATTGGGTTATGACAATATTTTGGATGATAATAATTGGTAATGCTAACCAGTTGTGGGTCACGGTCTATTATGGGGTACCTGTATGGAAAGAAGCAGAGACCACCCTATTTTGCGCATCAGATGCCAAAGCATATGATACAGAAGTACATAATGTCTGGGCTACACATGCCTGTGTACCCACAGACCCTGACCCACGAGAAATACCTTTGGAAAATGTAACAGAAAAGTTCAACATATGGAAAAATGACATGGTAGAGCAGATGCATCAAGATATAATTAGTCTATGGGACCAAAGCCTAAAGCCATGTGTAAAATTAACCCCACTCTGTGTCACTTTACATTGCACCAATGCTACT…
		001-002-EL-B19_S27_L001_001 - env CDS	B	Yes	ATGAGAGTGATGGGGACACAGAGGAACTATCCACTCTTGTGGAATTGGGTTATGACAATATTTTGGATGATAATAATTGGTAATGCTAACCAGTTGTGGGTCACGGTCTATTATGGGGTACCTGTATGGAAAGAAGCAGAGACCACCCTATTTTGCGCATCAGATGCCAAAGCATATGATACAGAAGTACATAATGTCTGGGCTACACATGCCTGTGTACCCACAGACCCTGACCCACGAGAAATACCTTTGGAAAATGTAACAGAAAAGTTCAACATATGGAAAAATGACATGGTAGAGCAGATGCATCAAGATATAATTAGTCTATGGGACCAAAGCCTAAAGCCATGTGTAAAATTAACCCCACTCTGTGTCACTTTACATTGCACCAATGCTACT…
		001-002-EL-C2_S30_L001_001 - env CDS	C		ATGAGAGTGATGGGGACACAGAGGAACTATCCACTCTTGTGGAATTGGGTTATGACAATATTTTGGATGATAATAATTGGTAATGCTAACCAGTTGTGGGTCACGGTCTATTATGGGGTACCTGTATGGAAAGAAGCAGAGACCACCCTATTTTGCGCATCAGATGCCAAAGCATATGATACAGAAGTACATAATGTCTGGGCTACACATGCCTGTGTACCCACAGACCCTGACCCACGAGAAATACCTTTGGAAAATGTAACAGAAAAGTTCAACATATGGAAAAATGACATGGTAGAGCAGATGCATCAAGATATAATTAGTCTATGGGACCAAAGCCTAAAGCCATGTGTAAAATTAACCCCACTCTGTGTCACTTTACATTGCACCAATGCTACT…
		001-002-EL-A16_S13_L001_001 - env CDS	D	Yes	ATGAGAGTGATGGGGACACAGAGGAACTATCCACGCTTTTGGAATTGGGTTATGATAATATTTTGGATGATAATAATTGGTAATGCTAACCAGTTGTGGGTCACGGTCTATTATGGGGTACCTGTATGGAAAGAAGCAGAGACCACCCTATTTTGCGCATCAGATGCCAAAGCATATGATACAGAAGTACATAATGTCTGGGCTACACATGCCTGTGTACCCACAGACCCTGACCCACGAGAAATACCTTTGGAAAATGTAACAGAAAAGTTCAACATATGGAAAAATGACATGGTAGAGCAGATGCATCAAGATATAATCAGTCTATGGGACCAAAGCCTAAAGCCATGTGTAAAATTAACCCCACTCTGTGTCACTTTAAATTGCACCAATATTAAT…
		001-002-EL-B12_double_peak_S25_L001_001 - env CDS	D		ATGAGAGTGATGGGGACACAGAGGAACTATCCACGCTTTTGGAATTGGGTTATGATAATATTTTGGATGATAATAATTGGTAATGCTAACCAGTTGTGGGTCACGGTCTATTATGGGGTACCTGTATGGAAAGAAGCAGAGACCACCCTATTTTGCGCATCAGATGCCAAAGCATATGATACAGAAGTACATAATGTCTGGGCTACACATGCCTGTGTACCCACAGACCCTGACCCACGAGAAATACCTTTGGAAAATGTAACAGAAAAGTTCAACATATGGAAAAATGACATGGTAGAGCAGATGCATCAAGATATAATCAGTCTATGGGACCAAAGCCTAAAGCCATGTGTAAAATTAACCCCACTCTGTGTCACTTTAAATTGCACCAATATTAAT…
		001-002-EL-B3_S20_L001_001 - env CDS	D		ATGAGAGTGATGGGGACACAGAGGAACTATCCACGCTTTTGGAATTGGGTTATGATAATATTTTGGATGATAATAATTGGTAATGCTAACCAGTTGTGGGTCACGGTCTATTATGGGGTACCTGTATGGAAAGAAGCAGAGACCACCCTATTTTGCGCATCAGATGCCAAAGCATATGATACAGAAGTACATAATGTCTGGGCTACACATGCCTGTGTACCCACAGACCCTGACCCACGAGAAATACCTTTGGAAAATGTAACAGAAAAGTTCAACATATGGAAAAATGACATGGTAGAGCAGATGCATCAAGATATAATCAGTCTATGGGACCAAAGCCTAAAGCCATGTGTAAAATTAACCCCACTCTGTGTCACTTTAAATTGCACCAATATTAAT…
		001-002-EL-C6_S31_L001_001 - env CDS	E	Yes	ATGAGAGTGATGGGGACACAGAGGAACTATCCACGCTTTTGGAATTGGGTTATGATAATATTTTGGATGATAATAATTGGTAATGCTAACCAGTTGTGGGTCACGGTCTATTATGGGGTACCTGTATGGAAAGAAGCAGAGACCACCCTATTTTGCGCATCAGATGCCAAAGCATATGATACAGAAGTACATAATGTCTGGGCTACACATGCCTGTGTACCCACAGACCCTGACCCACGAGAAACACCTTTGGAAAATGTAACAGAAAAGTTCAACATATGGAAAAATGACATGGTAGAGCAGATGCATCAAGATATAATCAGTCTATGGGACCAAAGCCTAAAGCCATGTGTAAAATTAACCCCACTCTGTGTCACTTTAAATTGCACCAATATTAAT…
		001-002-EL-A10_S8_L001_001 - env CDS	F	Yes	ATGAGAGTGATGGGGACACAGAGGAACTATCCACGCTTTTGGAATTGGGTTATGATAATATTTTGGATAATAATAATTGGTAATGCTAACCAGTTGTGGGTCACGGTCTATTATGGGGTACCTGTATGGAAAGAAGCAGAGACCACCCTATTTTGCGCATCAGATGCCAAAGCATATGATACAGAAGTACATAATGTCTGGGCTACACATGCCTGTGTACCCACAGACCCTGACCCACGAGAAATACCTTTGGAAAATGTAACAGAAAAGTTCAACATATGGAAAAATGACATGGTAGAGCAGATGCATCAAGATATAATCAGTCTATGGGACCAAAGCCTAAAGCCATGTGTAAAATTAACCCCACTCTGTGTCACTTTAAATTGCACCAATATTAAT…
		001-002-EL-C8_S32_L001_001 - env CDS	G	Yes	ATGAGAGTGATGGGGACACAGAGGAACTATCCACTCTTTTGGAATTGGGTTATAATAATATTTTGGATAATAATAATTGGTAATGCTAACAAGTTGTGGGTCACGGTCTATTATGGGGTACCTGTATGGAAAGAAGCAGAGACCACCCTATTTTGCGCATCAGATGCCAAAGCATATAATACAGAAGTACATAATGTCTGGGCTACACATGCCTGTGTACCCACAGACCCTGACCCACGAGAAATACCTTTGGAAAATGTAACAGAAGAGTTTAACATATGGAAAAATGACATGGTAGAGCAGATGCATCAAGATATAATTAGTCTATGGGACCAAAGCCTAAAGCCATGTGTAAAATTAACCCCACTCTGTGTCACTTTAAATTGCACCAATGCTACT…
	P02 - 001-003	001-003_VR-2_S83_L001_001_Env - env CDS	O	Yes	ATGAGAGTGAAGGGGATCAAGAAGAATTATCAGCGCTTATGGAGATGGGGCACCATGCTCCTTGGGTTGTTAATGATCTGTAATGCTGAAAAATTGTGGGTCACAGTCTATTATGGGGTACCTGTGTGGAAAGAAGCAACCACCACTCTGTTTTGTGCATCAGATGCTAAAGGATATGACACAGAAGCCCATAATGTCTGGGCCACACATGCCTGTGTACCCACAGACCCCAACCCACAAGAAATAGACTTGGTAAATGTGAATGAAAGTTTTAATATGTGGAAAAATAATATGGTAGAACAGATGCATCAGGATATAATTAGCTTATGGGATCAAAGCCTAAAGCCATGTGTAAGATTAACCCCACTCTGTGTTAAACTAAATTGCACTGATCTGAAA…
		001-003_VR-9_S90_L001_001_Env - env CDS	O		ATGAGAGTGAAGGGGATCAAGAAGAATTATCAGCGCTTATGGAGATGGGGCACCATGCTCCTTGGGTTGTTAATGATCTGTAATGCTGAAAAATTGTGGGTCACAGTCTATTATGGGGTACCTGTGTGGAAAGAAGCAACCACCACTCTGTTTTGTGCATCAGATGCTAAAGGATATGACACAGAAGCCCATAATGTCTGGGCCACACATGCCTGTGTACCCACAGACCCCAACCCACAAGAAATAGACTTGGTAAATGTGAATGAAAGTTTTAATATGTGGAAAAATAATATGGTAGAACAGATGCATCAGGATATAATTAGCTTATGGGATCAAAGCCTAAAGCCATGTGTAAGATTAACCCCACTCTGTGTTAAACTAAATTGCACTGATCTGAAA…
		001-003-p2_VR-1_S82_L001_001_Env - env CDS	O		ATGAGAGTGAAGGGGATCAAGAAGAATTATCAGCGCTTATGGAGATGGGGCACCATGCTCCTTGGGTTGTTAATGATCTGTAATGCTGAAAAATTGTGGGTCACAGTCTATTATGGGGTACCTGTGTGGAAAGAAGCAACCACCACTCTGTTTTGTGCATCAGATGCTAAAGGATATGACACAGAAGCCCATAATGTCTGGGCCACACATGCCTGTGTACCCACAGACCCCAACCCACAAGAAATAGACTTGGTAAATGTGAATGAAAGTTTTAATATGTGGAAAAATAATATGGTAGAACAGATGCATCAGGATATAATTAGCTTATGGGATCAAAGCCTAAAGCCATGTGTAAGATTAACCCCACTCTGTGTTAAACTAAATTGCACTGATCTGAAA…
		001-003_VR-8_S89_L001_001_Env - env CDS	P	Yes	ATGAGAGTGAAGGGGATCAAGAAGAATTATCAGCGCTTATGGAGATGGGGCACCATGCTCCTTGGGTTGTTAATGATCTGTAATGCTGAAAAATTGTGGGTCACAGTCTATTATGGGGTACCTGTGTGGAAAGAAGCAACCACCACTCTGTTTTGTGCATCAGATGCTAAAGGATATGACACAGAAGCCCATAATGTCTGGGCCACACATGCCTGTGTACCCACAGACCCCAACCCACAAGAAATAGACTTGGTAAATGTGAATGAAAGTTTTAATATGTGGAAAAATAATATGGTAGAACAGATGCATCAGGATATAATTAGCTTATGGGATCAAAGCCTAAAGCCATGTGTAAGATTAACCCCACTCTGTGTTAACCTAAATTGCACTGATCTGAAA…
		001-003_VR-11_S92_L001_001_Env - env CDS	Q	Yes	ATGAGAGTGAAGGGGATCAAGAAGAATTATCAGCGCTTATGGAGATGGGGCACCATGCTCCTTGGGTTGTTAATGATCTGTAATGCTGAAAAATTGTGGGTCACAGTCTATTATGGGGTACCTGTGTGGAAAGAAGCAACCACCACTCTGTTTTGTGCATCAGATGCTAAAGGATATGACACAGAAGCCCATAATGTCTGGGCCACACATGCCTGTGTACCCACAGACCCCAACCCACAAGAAATAGACTTGGTAAATGTGAATGAAAGTTTTAATATGTGGAAAAATAATATGGTAGAACAGATGCATCAGGATATAATTAGCTTATGGGATCAAAGCCTAAAGCCATGTGTAAGATTAACCCCACTCTGTGTTAACCTAAATTGCACTGATCTGAAA…
		001-003_VR-10_S91_L001_001_Env - env CDS	R		ATGAGAGTGAAGGGGATCAAGAAGAATTATCAGCGCTTATGGAGATGGGGCACCATGCTCCTTGGGTTGTTAATGATCTGTAATGCTGAAAAATTGTGGGTCACAGTCTATTATGGGGTACCTGTGTGGAAAGAAGCAACCACCACTCTGTTTTGTGCATCAGATGCTAAAGGATATGACACAGAAGCCCATAATGTCTGGGCCACACATGCCTGTGTACCCACAGACCCCAACCCACAAGAAATAGACTTGGTAAATGTGAATGAAAGTTTTAATATGTGGAAAAATAATATGGTAGAACAGATGCATCAGGATATAATTAGCTTATGGGATCAAAGCCTAAAGCCATGTGTAAGATTAACCCCACTCTGTGTTAAACTAAATTGCACTGATCTGAAA…
	P06 - 001-009	001-009-BM-PL1-N20_S159_L001_001 - env CDS - env CDS	1	Yes - on the reservoir side	ATGAGAGTGATGGGGATGCTGAGGAATTGGCAGCACTTGGAGAAGTGGGGCCTTTTATTCCTGGGATTATTAATAATCTGTAGTGCTAAAGACAATTTGTGGGTCACAGTCTATTATGGGGTGCCTGTGTGGAAAGAAGCAACCACTACTCTATTTTGTGCATCAGATGCTAAAGGATATGACAAAGAGGCACATAATGTCTGGGCTACACATGCCTGTGTACCCACAGACCCCAACCCACAAGAAATATGGCTGAAAAATGTAACAGAAAATTTTAATATATGGAGAAATGACATGGTAGAACAAATGCATACAGATATAATCAGCTTATGGGATGAGAGTCTAAAGCCATGTGTAAAGATAACCCCACTTTGTGTTACTTTAAACTGTACCAATGCC…
		001-009-BM-PL1-O19_S160_L001_001 - env CDS - env CDS	1		ATGAGAGTGATGGGGATGCTGAGGAATTGGCAGCACTTGGAGAAGTGGGGCCTTTTATTCCTGGGATTATTAATAATCTGTAGTGCTAAAGACAATTTGTGGGTCACAGTCTATTATGGGGTGCCTGTGTGGAAAGAAGCAACCACTACTCTATTTTGTGCATCAGATGCTAAAGGATATGACAAAGAGGCACATAATGTCTGGGCTACACATGCCTGTGTACCCACAGACCCCAACCCACAAGAAATATGGCTGAAAAATGTAACAGAAAATTTTAATATATGGAGAAATGACATGGTAGAACAAATGCATACAGATATAATCAGCTTATGGGATGAGAGTCTAAAGCCATGTGTAAAGATAACCCCACTTTGTGTTACTTTAAACTGTACCAATGCC…
		001-009-BM-PL2-C18_S201_L001_001 - env CDS - env CDS	1		ATGAGAGTGATGGGGATGCTGAGGAATTGGCAGCACTTGGAGAAGTGGGGCCTTTTATTCCTGGGATTATTAATAATCTGTAGTGCTAAAGACAATTTGTGGGTCACAGTCTATTATGGGGTGCCTGTGTGGAAAGAAGCAACCACTACTCTATTTTGTGCATCAGATGCTAAAGGATATGACAAAGAGGCACATAATGTCTGGGCTACACATGCCTGTGTACCCACAGACCCCAACCCACAAGAAATATGGCTGAAAAATGTAACAGAAAATTTTAATATATGGAGAAATGACATGGTAGAACAAATGCATACAGATATAATCAGCTTATGGGATGAGAGTCTAAAGCCATGTGTAAAGATAACCCCACTTTGTGTTACTTTAAACTGTACCAATGCC…
		001-009-BM-PL1-P19_S161_L001_001 - env CDS - env CDS	A	Yes	ATGAGAGTGATGGGGATGCTGAGGAATTGGCAGCACTTGGAGAAGTGGGGCCTTTTATTCCTGGGATTATTAATAATCTGTAGTGCTAAAGACAATTTGTGGGTCACAGTCTATTATGGGGTGCCTGTGTGGAAAGAAGCAACCACTACTCTATTTTGTGCATCAGATGCTAAAGGATATGACAAAGAGGCACATAATGTCTGGGCTACACATGCCTGTGTACCCACAGACCCCAACCCACAAGAAATATGGCTGAAAAATGTAACAGAAAATTTTAATATATGGAGAAATGACATGGTAGAACAAATGCATACAGATATAATCAGCTTATGGGATGAGAGTCTAAAGCCATGTGTAAAGATAACCCCACTTTGTGTTACTTTAAACTGTACCAATGCC…
		001-009-BM-PL1-P15_S162_L001_001 - env CDS - env CDS	B	Yes	ATGAGAGTGATGGGGATGCTGAGGAATTGGCAGCACTTGGAGAAGTGGGGCCTTTTATTCCTGGGATTATTAATAATCTGTAGTGCTAAAGACAATTTGTGGGTCACAGTCTATTATGGGGTGCCTGTGTGGAAAGAAGCAACCACTACTCTATTTTGTGCATCAGATGCTAAAGGATATGACAAAGAGGCACATAATGTCTGGGCTACACATGCCTGTGTACCCACAGACCCCAACCCACAAGAAATATGGCTGAAAAATGTAACAGAAAATTTTAATATATGGAGAAATGACATGGTAGAACAAATGCATACAGATATAATCAGCTTATGGGATGAGAGTCTAAAGCCATGTGTAAAGATAACCCCACTTTGTGTTACTTTAAACTGTACCAATGCC…
		001-009-BM-PL1-P12_S164_L001_001 - env CDS - env CDS	C		ATGAGAGTGATGGGGATGCTGAGGAATTGGCAGCACTTGGAGAAGTGGGGCCTTTTATTCCTGGGATTATTAATAATCTGTAGTGCTAAAGACAATTTGTGGGTCACAGTCTATTATGGGGTGCCTGTGTGGAAAGAAGCAACCACTACTCTATTTTGTGCATCAGATGCTAAAGGATATGACAAAGAGGCACATAATGTCTGGGCTACACATGCCTGTGTACCCACAGACCCCAACCCACAAGAAATATGGCTGAAAAATGTAACAGAAAATTTTAATATATGGAGAAATGACATGGTAGAACAAATGCATACAGATATAATCAGCTTATGGGATGAGAGTCTAAAGCCATGTGTAAAGATAACCCCACTTTGTGTTACTTTAAACTGTACCAATGCC…
	P09 - 001-013	001-013-FK-PL1-A11_S1_L001_001 - env CDS	A		ATGAGAGCGAAGGGGACCAGGAAGAACTGTCAGCACTTGTGGAAATGGGGCACCATGCTCCTTGGGATGTTAATGATTTGTAGTGCTGCAGGAAATTTGTGGGTCACAGTCTATTATGGGGTACCTGTGTGGAAAGCAGCAAATACCACTCTATTCTGTGCATCAGATGCCAAAGCATATGATACAGAGGTACATAATGTTTGGGCCACACATGCCTGTGTACCCACAGACCCCAACCCACAAGAAGTACCATTGGAAAATGTGACAGAAAATTTTAACATGTGGAAAAATAACATGGCAGAACAGATGCATGAGGATATAATTAGTTTATGGGATCAGAGTCTAAAGCCATGTGTAAAATTAACCCCACTCTGTGTTACGTTAAATTGCACTGATTAT…
		001-013-FK-PL1-A611_S2_L001_001 - env CDS	A		ATGAGAGCGAAGGGGACCAGGAAGAACTGTCAGCACTTGTGGAAATGGGGCACCATGCTCCTTGGGATGTTAATGATTTGTAGTGCTGCAGGAAATTTGTGGGTCACAGTCTATTATGGGGTACCTGTGTGGAAAGCAGCAAATACCACTCTATTCTGTGCATCAGATGCCAAAGCATATGATACAGAGGTACATAATGTTTGGGCCACACATGCCTGTGTACCCACAGACCCCAACCCACAAGAAGTACCATTGGAAAATGTGACAGAAAATTTTAACATGTGGAAAAATAACATGGCAGAACAGATGCATGAGGATATAATTAGTTTATGGGATCAGAGTCTAAAGCCATGTGTAAAATTAACCCCACTCTGTGTTACGTTAAATTGCACTGATTAT…
		001-013-FK-PL1-B10_S8_L001_001 - env CDS	A		ATGAGAGCGAAGGGGACCAGGAAGAACTGTCAGCACTTGTGGAAATGGGGCACCATGCTCCTTGGGATGTTAATGATTTGTAGTGCTGCAGGAAATTTGTGGGTCACAGTCTATTATGGGGTACCTGTGTGGAAAGCAGCAAATACCACTCTATTCTGTGCATCAGATGCCAAAGCATATGATACAGAGGTACATAATGTTTGGGCCACACATGCCTGTGTACCCACAGACCCCAACCCACAAGAAGTACCATTGGAAAATGTGACAGAAAATTTTAACATGTGGAAAAATAACATGGCAGAACAGATGCATGAGGATATAATTAGTTTATGGGATCAGAGTCTAAAGCCATGTGTAAAATTAACCCCACTCTGTGTTACGTTAAATTGCACTGATTAT…
		001-013-FK-PL1-B11_S9_L001_001 - env CDS	A		ATGAGAGCGAAGGGGACCAGGAAGAACTGTCAGCACTTGTGGAAATGGGGCACCATGCTCCTTGGGATGTTAATGATTTGTAGTGCTGCAGGAAATTTGTGGGTCACAGTCTATTATGGGGTACCTGTGTGGAAAGCAGCAAATACCACTCTATTCTGTGCATCAGATGCCAAAGCATATGATACAGAGGTACATAATGTTTGGGCCACACATGCCTGTGTACCCACAGACCCCAACCCACAAGAAGTACCATTGGAAAATGTGACAGAAAATTTTAACATGTGGAAAAATAACATGGCAGAACAGATGCATGAGGATATAATTAGTTTATGGGATCAGAGTCTAAAGCCATGTGTAAAATTAACCCCACTCTGTGTTACGTTAAATTGCACTGATTAT…
		001-013-FK-PL1-B13_S10_L001_001 - env CDS	A		ATGAGAGCGAAGGGGACCAGGAAGAACTGTCAGCACTTGTGGAAATGGGGCACCATGCTCCTTGGGATGTTAATGATTTGTAGTGCTGCAGGAAATTTGTGGGTCACAGTCTATTATGGGGTACCTGTGTGGAAAGCAGCAAATACCACTCTATTCTGTGCATCAGATGCCAAAGCATATGATACAGAGGTACATAATGTTTGGGCCACACATGCCTGTGTACCCACAGACCCCAACCCACAAGAAGTACCATTGGAAAATGTGACAGAAAATTTTAACATGTGGAAAAATAACATGGCAGAACAGATGCATGAGGATATAATTAGTTTATGGGATCAGAGTCTAAAGCCATGTGTAAAATTAACCCCACTCTGTGTTACGTTAAATTGCACTGATTAT…
		001-013-FK-PL1-B18_S11_L001_001 - env CDS	A		ATGAGAGCGAAGGGGACCAGGAAGAACTGTCAGCACTTGTGGAAATGGGGCACCATGCTCCTTGGGATGTTAATGATTTGTAGTGCTGCAGGAAATTTGTGGGTCACAGTCTATTATGGGGTACCTGTGTGGAAAGCAGCAAATACCACTCTATTCTGTGCATCAGATGCCAAAGCATATGATACAGAGGTACATAATGTTTGGGCCACACATGCCTGTGTACCCACAGACCCCAACCCACAAGAAGTACCATTGGAAAATGTGACAGAAAATTTTAACATGTGGAAAAATAACATGGCAGAACAGATGCATGAGGATATAATTAGTTTATGGGATCAGAGTCTAAAGCCATGTGTAAAATTAACCCCACTCTGTGTTACGTTAAATTGCACTGATTAT…
		001-013-FK-PL1-B23_S13_L001_001 - env CDS	A		ATGAGAGCGAAGGGGACCAGGAAGAACTGTCAGCACTTGTGGAAATGGGGCACCATGCTCCTTGGGATGTTAATGATTTGTAGTGCTGCAGGAAATTTGTGGGTCACAGTCTATTATGGGGTACCTGTGTGGAAAGCAGCAAATACCACTCTATTCTGTGCATCAGATGCCAAAGCATATGATACAGAGGTACATAATGTTTGGGCCACACATGCCTGTGTACCCACAGACCCCAACCCACAAGAAGTACCATTGGAAAATGTGACAGAAAATTTTAACATGTGGAAAAATAACATGGCAGAACAGATGCATGAGGATATAATTAGTTTATGGGATCAGAGTCTAAAGCCATGTGTAAAATTAACCCCACTCTGTGTTACGTTAAATTGCACTGATTAT…
		001-013-FK-PL1-B3_S6_L001_001 - env CDS	A		ATGAGAGCGAAGGGGACCAGGAAGAACTGTCAGCACTTGTGGAAATGGGGCACCATGCTCCTTGGGATGTTAATGATTTGTAGTGCTGCAGGAAATTTGTGGGTCACAGTCTATTATGGGGTACCTGTGTGGAAAGCAGCAAATACCACTCTATTCTGTGCATCAGATGCCAAAGCATATGATACAGAGGTACATAATGTTTGGGCCACACATGCCTGTGTACCCACAGACCCCAACCCACAAGAAGTACCATTGGAAAATGTGACAGAAAATTTTAACATGTGGAAAAATAACATGGCAGAACAGATGCATGAGGATATAATTAGTTTATGGGATCAGAGTCTAAAGCCATGTGTAAAATTAACCCCACTCTGTGTTACGTTAAATTGCACTGATTAT…
		001-013-FK-PL1-C14_S15_L001_001 - env CDS	A		ATGAGAGCGAAGGGGACCAGGAAGAACTGTCAGCACTTGTGGAAATGGGGCACCATGCTCCTTGGGATGTTAATGATTTGTAGTGCTGCAGGAAATTTGTGGGTCACAGTCTATTATGGGGTACCTGTGTGGAAAGCAGCAAATACCACTCTATTCTGTGCATCAGATGCCAAAGCATATGATACAGAGGTACATAATGTTTGGGCCACACATGCCTGTGTACCCACAGACCCCAACCCACAAGAAGTACCATTGGAAAATGTGACAGAAAATTTTAACATGTGGAAAAATAACATGGCAGAACAGATGCATGAGGATATAATTAGTTTATGGGATCAGAGTCTAAAGCCATGTGTAAAATTAACCCCACTCTGTGTTACGTTAAATTGCACTGATTAT…
		001-013-FK-PL1-C19_S16_L001_001 - env CDS	A		ATGAGAGCGAAGGGGACCAGGAAGAACTGTCAGCACTTGTGGAAATGGGGCACCATGCTCCTTGGGATGTTAATGATTTGTAGTGCTGCAGGAAATTTGTGGGTCACAGTCTATTATGGGGTACCTGTGTGGAAAGCAGCAAATACCACTCTATTCTGTGCATCAGATGCCAAAGCATATGATACAGAGGTACATAATGTTTGGGCCACACATGCCTGTGTACCCACAGACCCCAACCCACAAGAAGTACCATTGGAAAATGTGACAGAAAATTTTAACATGTGGAAAAATAACATGGCAGAACAGATGCATGAGGATATAATTAGTTTATGGGATCAGAGTCTAAAGCCATGTGTAAAATTAACCCCACTCTGTGTTACGTTAAATTGCACTGATTAT…
		001-013-FK-PL1-C21_S17_L001_001 - env CDS	A		ATGAGAGCGAAGGGGACCAGGAAGAACTGTCAGCACTTGTGGAAATGGGGCACCATGCTCCTTGGGATGTTAATGATTTGTAGTGCTGCAGGAAATTTGTGGGTCACAGTCTATTATGGGGTACCTGTGTGGAAAGCAGCAAATACCACTCTATTCTGTGCATCAGATGCCAAAGCATATGATACAGAGGTACATAATGTTTGGGCCACACATGCCTGTGTACCCACAGACCCCAACCCACAAGAAGTACCATTGGAAAATGTGACAGAAAATTTTAACATGTGGAAAAATAACATGGCAGAACAGATGCATGAGGATATAATTAGTTTATGGGATCAGAGTCTAAAGCCATGTGTAAAATTAACCCCACTCTGTGTTACGTTAAATTGCACTGATTAT…
		001-013-FK-PL1-C22_S18_L001_001 - env CDS	A		ATGAGAGCGAAGGGGACCAGGAAGAACTGTCAGCACTTGTGGAAATGGGGCACCATGCTCCTTGGGATGTTAATGATTTGTAGTGCTGCAGGAAATTTGTGGGTCACAGTCTATTATGGGGTACCTGTGTGGAAAGCAGCAAATACCACTCTATTCTGTGCATCAGATGCCAAAGCATATGATACAGAGGTACATAATGTTTGGGCCACACATGCCTGTGTACCCACAGACCCCAACCCACAAGAAGTACCATTGGAAAATGTGACAGAAAATTTTAACATGTGGAAAAATAACATGGCAGAACAGATGCATGAGGATATAATTAGTTTATGGGATCAGAGTCTAAAGCCATGTGTAAAATTAACCCCACTCTGTGTTACGTTAAATTGCACTGATTAT…
		001-013-FK-PL1-C24_S19_L001_001 - env CDS	A		ATGAGAGCGAAGGGGACCAGGAAGAACTGTCAGCACTTGTGGAAATGGGGCACCATGCTCCTTGGGATGTTAATGATTTGTAGTGCTGCAGGAAATTTGTGGGTCACAGTCTATTATGGGGTACCTGTGTGGAAAGCAGCAAATACCACTCTATTCTGTGCATCAGATGCCAAAGCATATGATACAGAGGTACATAATGTTTGGGCCACACATGCCTGTGTACCCACAGACCCCAACCCACAAGAAGTACCATTGGAAAATGTGACAGAAAATTTTAACATGTGGAAAAATAACATGGCAGAACAGATGCATGAGGATATAATTAGTTTATGGGATCAGAGTCTAAAGCCATGTGTAAAATTAACCCCACTCTGTGTTACGTTAAATTGCACTGATTAT…
		001-013-FK-PL1-D10_S23_L001_001 - env CDS	A		ATGAGAGCGAAGGGGACCAGGAAGAACTGTCAGCACTTGTGGAAATGGGGCACCATGCTCCTTGGGATGTTAATGATTTGTAGTGCTGCAGGAAATTTGTGGGTCACAGTCTATTATGGGGTACCTGTGTGGAAAGCAGCAAATACCACTCTATTCTGTGCATCAGATGCCAAAGCATATGATACAGAGGTACATAATGTTTGGGCCACACATGCCTGTGTACCCACAGACCCCAACCCACAAGAAGTACCATTGGAAAATGTGACAGAAAATTTTAACATGTGGAAAAATAACATGGCAGAACAGATGCATGAGGATATAATTAGTTTATGGGATCAGAGTCTAAAGCCATGTGTAAAATTAACCCCACTCTGTGTTACGTTAAATTGCACTGATTAT…
		001-013-FK-PL1-E16_S29_L001_001 - env CDS	A		ATGAGAGCGAAGGGGACCAGGAAGAACTGTCAGCACTTGTGGAAATGGGGCACCATGCTCCTTGGGATGTTAATGATTTGTAGTGCTGCAGGAAATTTGTGGGTCACAGTCTATTATGGGGTACCTGTGTGGAAAGCAGCAAATACCACTCTATTCTGTGCATCAGATGCCAAAGCATATGATACAGAGGTACATAATGTTTGGGCCACACATGCCTGTGTACCCACAGACCCCAACCCACAAGAAGTACCATTGGAAAATGTGACAGAAAATTTTAACATGTGGAAAAATAACATGGCAGAACAGATGCATGAGGATATAATTAGTTTATGGGATCAGAGTCTAAAGCCATGTGTAAAATTAACCCCACTCTGTGTTACGTTAAATTGCACTGATTAT…
		001-013-FK-PL1-E4_S27_L001_001 - env CDS	A		ATGAGAGCGAAGGGGACCAGGAAGAACTGTCAGCACTTGTGGAAATGGGGCACCATGCTCCTTGGGATGTTAATGATTTGTAGTGCTGCAGGAAATTTGTGGGTCACAGTCTATTATGGGGTACCTGTGTGGAAAGCAGCAAATACCACTCTATTCTGTGCATCAGATGCCAAAGCATATGATACAGAGGTACATAATGTTTGGGCCACACATGCCTGTGTACCCACAGACCCCAACCCACAAGAAGTACCATTGGAAAATGTGACAGAAAATTTTAACATGTGGAAAAATAACATGGCAGAACAGATGCATGAGGATATAATTAGTTTATGGGATCAGAGTCTAAAGCCATGTGTAAAATTAACCCCACTCTGTGTTACGTTAAATTGCACTGATTAT…
		001-013-FK-PL1-G1_S35_L001_001 - env CDS	A		ATGAGAGCGAAGGGGACCAGGAAGAACTGTCAGCACTTGTGGAAATGGGGCACCATGCTCCTTGGGATGTTAATGATTTGTAGTGCTGCAGGAAATTTGTGGGTCACAGTCTATTATGGGGTACCTGTGTGGAAAGCAGCAAATACCACTCTATTCTGTGCATCAGATGCCAAAGCATATGATACAGAGGTACATAATGTTTGGGCCACACATGCCTGTGTACCCACAGACCCCAACCCACAAGAAGTACCATTGGAAAATGTGACAGAAAATTTTAACATGTGGAAAAATAACATGGCAGAACAGATGCATGAGGATATAATTAGTTTATGGGATCAGAGTCTAAAGCCATGTGTAAAATTAACCCCACTCTGTGTTACGTTAAATTGCACTGATTAT…
		001-013-FK-PL1-H10_S51_L001_001 - env CDS	A		ATGAGAGCGAAGGGGACCAGGAAGAACTGTCAGCACTTGTGGAAATGGGGCACCATGCTCCTTGGGATGTTAATGATTTGTAGTGCTGCAGGAAATTTGTGGGTCACAGTCTATTATGGGGTACCTGTGTGGAAAGCAGCAAATACCACTCTATTCTGTGCATCAGATGCCAAAGCATATGATACAGAGGTACATAATGTTTGGGCCACACATGCCTGTGTACCCACAGACCCCAACCCACAAGAAGTACCATTGGAAAATGTGACAGAAAATTTTAACATGTGGAAAAATAACATGGCAGAACAGATGCATGAGGATATAATTAGTTTATGGGATCAGAGTCTAAAGCCATGTGTAAAATTAACCCCACTCTGTGTTACGTTAAATTGCACTGATTAT…
		001-013-FK-PL1-H13_S46_L001_001 - env CDS	A		ATGAGAGCGAAGGGGACCAGGAAGAACTGTCAGCACTTGTGGAAATGGGGCACCATGCTCCTTGGGATGTTAATGATTTGTAGTGCTGCAGGAAATTTGTGGGTCACAGTCTATTATGGGGTACCTGTGTGGAAAGCAGCAAATACCACTCTATTCTGTGCATCAGATGCCAAAGCATATGATACAGAGGTACATAATGTTTGGGCCACACATGCCTGTGTACCCACAGACCCCAACCCACAAGAAGTACCATTGGAAAATGTGACAGAAAATTTTAACATGTGGAAAAATAACATGGCAGAACAGATGCATGAGGATATAATTAGTTTATGGGATCAGAGTCTAAAGCCATGTGTAAAATTAACCCCACTCTGTGTTACGTTAAATTGCACTGATTAT…
		001-013-FK-PL1-H15_S47_L001_001 - env CDS	A	Yes	ATGAGAGCGAAGGGGACCAGGAAGAACTGTCAGCACTTGTGGAAATGGGGCACCATGCTCCTTGGGATGTTAATGATTTGTAGTGCTGCAGGAAATTTGTGGGTCACAGTCTATTATGGGGTACCTGTGTGGAAAGCAGCAAATACCACTCTATTCTGTGCATCAGATGCCAAAGCATATGATACAGAGGTACATAATGTTTGGGCCACACATGCCTGTGTACCCACAGACCCCAACCCACAAGAAGTACCATTGGAAAATGTGACAGAAAATTTTAACATGTGGAAAAATAACATGGCAGAACAGATGCATGAGGATATAATTAGTTTATGGGATCAGAGTCTAAAGCCATGTGTAAAATTAACCCCACTCTGTGTTACGTTAAATTGCACTGATTAT…
		001-013-FK-PL1-F23_S33_L001_001 - env CDS	B	Yes	ATGAGAGCGAAGGGGACCAGGAAGAACTGTCAGCACTTGTGGAAATGGGGCACCATGCTCCTTGGGATGTTAATGATTTGTAGTGCTGCAGGAAATTTGTGGGTCACAGTCTATTATGGGGTACCTGTGTGGAAAGCAGCAAATACCACTCTATTCTGTGCATCAGATGCCAAAGCATATGATACAGAGGTACATAATGTTTGGGCCACACATGCCTGTGTACCCACAGACCCCAACCCACAAGAAGTACCATTGGAAAATGTGACAGAAAATTTTAACATGTGGAAAAATAACATGGCAGAACAGATGCATGAGGATATAATTAGTTTATGGGATCAGAGTCTAAAGCCATGTGTAAAATTAACCCCACTCTGTGTTACGTTAAATTGCACTGATTAT…
		001-013-FK-PL1-D13_S24_L001_001 - env CDS	C	Yes	ATGAGAGCGAAGGGGACCAGGAAGAACTGTCAGCACTTGTGGAAATGGGGCACCATGCTCCTTGGGATGTTAATGATTTGTAGTGCTGCAGGAAATTTGTGGGTCACAGTCTATTATGGGGTACCTGTGTGGAAAGCAGCAAATACCACTCTATTCTGTGCATCAGATGCCAAAGCATATGATACAGAGGTACATAATGTTTGGGCCACACATGCCTGTGTACCCACAGACCCCAACCCACAAGAAGTACCATTGGAAAATGTGACAGAAAATTTTAACATGTGGAAAAATAACATGGCAGAACAGATGCATGAGGATATAATTAGTTTATGGGATCAGAGTCTAAAGCCATGTGTAAAATTAACCCCACTCTGTGTTACGTTAAATTGCACTGATTAT…
		001-013-FK-PL1-D1_S20_L001_001 - env CDS	D	Yes	ATGAGAGCGAAGGGGACCAGGAAGAACTGTCAGCACTTGTGGAAATGGGGCACCATGCTCCTTGGGATGTTAATGATTTGTAGTGCTGCAGGAAATTTGTGGGTCACAGTCTATTATGGGGTACCTGTGTGGAAAGCAGCAAATACCACTCTATTCTGTGCATCAGATGCCAAAGCATATGATACAGAGGTACATAATGTTTGGGCCACACATGCCTGTGTACCCACAGACCCCAACCCACAAGAAGTACCATTGGAAAATGTGACAGAAAATTTTAACATGTGGAAAAATAACATGGCAGAACAGATGCATGAGGATATAATTAGTTTATGGGATCAGAGTCTAAAGCCATGTGTAAAATTAACCCCACTCTGTGTTACGTTAAATTGCACTGATTAT…
		001-013-FK-PL1-D21_S26_L001_001 - env CDS	E	Yes	ATGAGAGCGAAGGGGACCAGGAAGAACTGTCAGCACTTGTGGAAATGGGGCACCATGCTCCTTGGGATGTTAATGATTTGTAGTGCTGCAGGAAATTTGTGGGTCACAGTCTATTATGGGGTACCTGTGTGGAAAGCAGCAAATACCACTCTATTCTGTGCATCAGATGCCAAAGCATATGATACAGAGGTACATAATGTTTGGGCCACACATGCCTGTGTACCCACAGACCCCAACCCACAAGAAGTACCATTGGAAAATGTGACAGAAAATTTTAACATGTGGAAAAATAACATGGCAGAACAGATGCATGAGGATATAATTAGTTTATGGGATCAGAGTCTAAAGCCATGTGTAAAATTAACCCCACTCTGTGTTACGTTAAATTGCACTGATTAT…
		001-013-FK-PL1-A12_S3_L001_001 - env CDS	F	Yes	ATGAGAGCGAAGGGGACCAGGAAGAACTGTCAGCACTTGTGGAAATGGGGCACCATGCTCCTTGGGATGTTAATGATTTGTAGTGCTGCAGGAAATTTGTGGGTCACAGTCTATTATGGGGTACCTGTGTGGAAAGCAGCAAATACCACTCTATTCTGTGCATCAGATGCCAAAGCATATGATACAGAGGTACATAATGTTTGGGCCACACATGCCTGTGTACCCACAGACCCCAACCCACAAGAAGTACCATTGGAAAATGTGACAGAAAATTTTAACATGTGGAAAAATAACATGGCAGAACAGATGCATGAGGATATAATTAGTTTATGGGATCAGAGTCTAAAGCCATGTGTAAAATTAACCCCACTCTGTGTTACGTTAAATTGCACTGATTAT…
		001-013-FK-PL1-C13_S14_L001_001 - env CDS	G	Yes	ATGAGAGCGAAGGGGACCAGGAAGAACTGTCAGCACTTGTGGAAATGGGGCACCATGCTCCTTGGGATGTTAATGATTTGTAGTGCTGCAGGAAATTTGTGGGTCACAGTCTATTATGGGGTACCTGTGTGGAAAGCAGCAAATACCACTCTATTCTGTGCATCAGATGCCAAAGCATATGATACAGAGGTACATAATGTTTGGGCCACACATGCCTGTGTACCCACAGACCCCAACCCACAAGAAGTACCATTGGAAAATGTGACAGAAAATTTTAACATGTGGAAAAATAACATGGCAGAACAGATGCATGAGGATATAATTAGTTTATGGGATCAGAGTCTAAAGCCATGTGTAAAATTAACCCCACTCTGTGTTACGTTAAATTGCACTGATTAT…
		001-013-FK-PL1-F24_S34_L001_001 - env CDS	H	Yes	ATGAGAGCGAAGGGGACCAGGAAGAACTGTCAGCACTTGTGGAAATGGGGCACCATGCTCCTTGGGATGTTAATGATTTGTAGTGCTGCAGGAAATTTGTGGGTCACAGTCTATTATGGGGTACCTGTGTGGAAAGCAGCAAATACCACTCTATTCTGTGCATCAGATGCCAAAGCATATGATACAGAGGTACATAATGTTTGGGCCACACATGCCTGTGTACCCACAGACCCCAACCCACAAGAAGTACCATTGGAAAATGTGACAGAAAATTTTAACATGTGGAAAAATAACATGGCAGAACAGATGCATGAGGATATAATTAGTTTATGGGATCAGAGTCTAAAGCCATGTGTAAAATTAACCCCACTCTGTGTTACGTTAAATTGCACTGATTAT…
		001-013-FK-PL1-E15_S28_L001_001 - env CDS	I	Yes	ATGAGAGCGAAGGGGACCAGGAAGAACTGTCAGCACTTGTGGAAATGGGGCACCATGCTCCTTGGGATGTTAATGATTTGTAGTGCTGCAGGAAATTTGTGGGTCACAGTCTATTATGGGGTACCTGTGTGGAAAGCAGCAAATACCACTCTATTCTGTGCATCAGATGCCAAAGCATATGATACAGAGGTACATAATGTTTGGGCCACACATGCCTGTGTACCCACAGACCCCAACCCACAAGAAGTACCATTGGAAAATGTGACAGAAAATTTTAACATGTGGAAAAATAACATGGCAGAACAGATGCATGAGGATATAATTAGTTTATGGGATCAGAGTCTAAAGCCATGTGTAAAATTAACCCCACTCTGTGTTACGTTAAATTGCACTGATTAT…
		001-013-FK-PL1-A19_S5_L001_001 - env CDS	J	Yes	ATGAGAGCGAAGGGGACCAGGAAGAACTGTCAGCACTTGTGGAAATGGGGCACCATGCTCCTTGGGATGTTAATGATTTGTAGTGCTGCAGGAAATTTGTGGGTCACAGTCTATTATGGGGTACCTGTGTGGAAAGCAGCAAATACCACTCTATTCTGTGCATCAGATGCCAAAGCATATGATACAGAGGTACATAATGTTTGGGCCACACATGCCTGTGTACCCACAGACCCCAACCCACAAGAAGTACCATTGGAAAATGTGACAGAAAATTTTAACATGTGGAAAAATAACATGGCAGAACAGATGCATGAGGATATAATTAGTTTATGGGATCAGAGTCTAAAGCCATGTGTAAAATTAACCCCACTCTGTGTTACGTTAAATTGCACTGATTAT…
	P10 - 001-020	001-020-BM-PL1-N19_S69_L001_001 - env CDS	G	Yes	ATGAGAGCGAAGGGGACCAAGAAGAGTTGGCAAAACTTGTGGTGGAGATGGGGCACGATGCTCCTTGGGATGTTGATGATCTGTAATGCAGTAGAACAATTGTGGGTCACAGTTTATTATGGGGTACCTGTGTGGAAAGAAGCAAACACCACTCTATTTTGTGCATCAGATGCTAAAGCATATGATACAGAGGTACATAATGTTTGGGCCACACATGCCTGTGTACCCACAGACCCTAACCCACAAGAAGTATTTTTGGAAAATGTGACAGAAAATTTTAACATGTGGAAAAACAACATGGTAGAACAGATGCATGAGGATATAATCAGTTTATGGGATCAAAGTCTAAAGCCATGTGTAAAGTTAACCCCACTCTGTGTCACTTTAAATTGCACTGAT…
		001-020-BM-PL1-L21_S67_L001_001 - env CDS	K		ATGAGAGCGAAGGGGACCAAGAAGAGTTGGCAAAACTTGTGGTGGAGATGGGGCACGATGCTCCTTGGGATGTTGATGATCTGTAATGCAGTAGAACAATTGTGGGTCACAGTTTATTATGGGGTACCTGTGTGGAAAGAAGCAAACACCACTCTATTTTGTGCATCAGATGCTAAAGCATATGATACAGAGGTACATAATGTTTGGGCCACACATGCCTGTGTACCCACAGACCCTAACCCACAAGAAGTATTTTTGGAAAATGTGACAGAAAATTTTAACATGTGGAAAAACAACATGGTAGAACAGATGCATGAGGATATAATCAGTTTATGGGATCAAAGTCTAAAGCCATGTGTAAAGTTAACCCCACTCTGTGTCACTTTAAATTGCACTGAT…
		001-020-BM-PL1-M5_S68_L001_001 - env CDS	L		ATGAGAGCGAAGGGGACCAAGAAGAGTTGGCAAAACTTGTGGTGGAGATGGGGCACGATGCTCCTTGGGATGTTGATGATCTGTAATGCAGTAGAACAATTGTGGGTCACAGTTTATTATGGGGTACCTGTGTGGAAAGAAGCAAACACCACTCTATTTTGTGCATCAGATGCTAAAGCATATGATACAGAGGTACATAATGTTTGGGCCACACATGCCTGTGTACCCACAGACCCTAACCCACAAGAAGTATTTTTGGAAAATGTGACAGAAAATTTTAACATGTGGAAAAACAACATGGTAGAACAGATGCATGAGGATATAATCAGTTTATGGGATCAAAGTCTAAAGCCATGTGTAAAGTTAACCCCACTCTGTGTCACTTTAAATTGCACTGAT…
		001-020-BM-PL1-O16_S73_L001_001 - env CDS	L		ATGAGAGCGAAGGGGACCAAGAAGAGTTGGCAAAACTTGTGGTGGAGATGGGGCACGATGCTCCTTGGGATGTTGATGATCTGTAATGCAGTAGAACAATTGTGGGTCACAGTTTATTATGGGGTACCTGTGTGGAAAGAAGCAAACACCACTCTATTTTGTGCATCAGATGCTAAAGCATATGATACAGAGGTACATAATGTTTGGGCCACACATGCCTGTGTACCCACAGACCCTAACCCACAAGAAGTATTTTTGGAAAATGTGACAGAAAATTTTAACATGTGGAAAAACAACATGGTAGAACAGATGCATGAGGATATAATCAGTTTATGGGATCAAAGTCTAAAGCCATGTGTAAAGTTAACCCCACTCTGTGTCACTTTAAATTGCACTGAT…
		001-020-BM-PL1-O17_S71_L001_001 - env CDS	L		ATGAGAGCGAAGGGGACCAAGAAGAGTTGGCAAAACTTGTGGTGGAGATGGGGCACGATGCTCCTTGGGATGTTGATGATCTGTAATGCAGTAGAACAATTGTGGGTCACAGTTTATTATGGGGTACCTGTGTGGAAAGAAGCAAACACCACTCTATTTTGTGCATCAGATGCTAAAGCATATGATACAGAGGTACATAATGTTTGGGCCACACATGCCTGTGTACCCACAGACCCTAACCCACAAGAAGTATTTTTGGAAAATGTGACAGAAAATTTTAACATGTGGAAAAACAACATGGTAGAACAGATGCATGAGGATATAATCAGTTTATGGGATCAAAGTCTAAAGCCATGTGTAAAGTTAACCCCACTCTGTGTCACTTTAAATTGCACTGAT…
		001-020-BM-PL1-O2_S74_L001_001 - env CDS	L		ATGAGAGCGAAGGGGACCAAGAAGAGTTGGCAAAACTTGTGGTGGAGATGGGGCACGATGCTCCTTGGGATGTTGATGATCTGTAATGCAGTAGAACAATTGTGGGTCACAGTTTATTATGGGGTACCTGTGTGGAAAGAAGCAAACACCACTCTATTTTGTGCATCAGATGCTAAAGCATATGATACAGAGGTACATAATGTTTGGGCCACACATGCCTGTGTACCCACAGACCCTAACCCACAAGAAGTATTTTTGGAAAATGTGACAGAAAATTTTAACATGTGGAAAAACAACATGGTAGAACAGATGCATGAGGATATAATCAGTTTATGGGATCAAAGTCTAAAGCCATGTGTAAAGTTAACCCCACTCTGTGTCACTTTAAATTGCACTGAT…
		001-020-BM-PL2-M15_S76_L001_001 - env CDS	L		ATGAGAGCGAAGGGGACCAAGAAGAGTTGGCAAAACTTGTGGTGGAGATGGGGCACGATGCTCCTTGGGATGTTGATGATCTGTAATGCAGTAGAACAATTGTGGGTCACAGTTTATTATGGGGTACCTGTGTGGAAAGAAGCAAACACCACTCTATTTTGTGCATCAGATGCTAAAGCATATGATACAGAGGTACATAATGTTTGGGCCACACATGCCTGTGTACCCACAGACCCTAACCCACAAGAAGTATTTTTGGAAAATGTGACAGAAAATTTTAACATGTGGAAAAACAACATGGTAGAACAGATGCATGAGGATATAATCAGTTTATGGGATCAAAGTCTAAAGCCATGTGTAAAGTTAACCCCACTCTGTGTCACTTTAAATTGCACTGAT…
		001-020-BM-PL2-M17_S77_L001_001 - env CDS	L		ATGAGAGCGAAGGGGACCAAGAAGAGTTGGCAAAACTTGTGGTGGAGATGGGGCACGATGCTCCTTGGGATGTTGATGATCTGTAATGCAGTAGAACAATTGTGGGTCACAGTTTATTATGGGGTACCTGTGTGGAAAGAAGCAAACACCACTCTATTTTGTGCATCAGATGCTAAAGCATATGATACAGAGGTACATAATGTTTGGGCCACACATGCCTGTGTACCCACAGACCCTAACCCACAAGAAGTATTTTTGGAAAATGTGACAGAAAATTTTAACATGTGGAAAAACAACATGGTAGAACAGATGCATGAGGATATAATCAGTTTATGGGATCAAAGTCTAAAGCCATGTGTAAAGTTAACCCCACTCTGTGTCACTTTAAATTGCACTGAT…
		001-020-BM-PL2-N11_S80_L001_001 - env CDS	L		ATGAGAGCGAAGGGGACCAAGAAGAGTTGGCAAAACTTGTGGTGGAGATGGGGCACGATGCTCCTTGGGATGTTGATGATCTGTAATGCAGTAGAACAATTGTGGGTCACAGTTTATTATGGGGTACCTGTGTGGAAAGAAGCAAACACCACTCTATTTTGTGCATCAGATGCTAAAGCATATGATACAGAGGTACATAATGTTTGGGCCACACATGCCTGTGTACCCACAGACCCTAACCCACAAGAAGTATTTTTGGAAAATGTGACAGAAAATTTTAACATGTGGAAAAACAACATGGTAGAACAGATGCATGAGGATATAATCAGTTTATGGGATCAAAGTCTAAAGCCATGTGTAAAGTTAACCCCACTCTGTGTCACTTTAAATTGCACTGAT…
		001-020-BM-PL2-O1_S83_L001_001 - env CDS	L		ATGAGAGCGAAGGGGACCAAGAAGAGTTGGCAAAACTTGTGGTGGAGATGGGGCACGATGCTCCTTGGGATGTTGATGATCTGTAATGCAGTAGAACAATTGTGGGTCACAGTTTATTATGGGGTACCTGTGTGGAAAGAAGCAAACACCACTCTATTTTGTGCATCAGATGCTAAAGCATATGATACAGAGGTACATAATGTTTGGGCCACACATGCCTGTGTACCCACAGACCCTAACCCACAAGAAGTATTTTTGGAAAATGTGACAGAAAATTTTAACATGTGGAAAAACAACATGGTAGAACAGATGCATGAGGATATAATCAGTTTATGGGATCAAAGTCTAAAGCCATGTGTAAAGTTAACCCCACTCTGTGTCACTTTAAATTGCACTGAT…
		001-020-BM-PL2-O23_S85_L001_001 - env CDS	L	Yes	ATGAGAGCGAAGGGGACCAAGAAGAGTTGGCAAAACTTGTGGTGGAGATGGGGCACGATGCTCCTTGGGATGTTGATGATCTGTAATGCAGTAGAACAATTGTGGGTCACAGTTTATTATGGGGTACCTGTGTGGAAAGAAGCAAACACCACTCTATTTTGTGCATCAGATGCTAAAGCATATGATACAGAGGTACATAATGTTTGGGCCACACATGCCTGTGTACCCACAGACCCTAACCCACAAGAAGTATTTTTGGAAAATGTGACAGAAAATTTTAACATGTGGAAAAACAACATGGTAGAACAGATGCATGAGGATATAATCAGTTTATGGGATCAAAGTCTAAAGCCATGTGTAAAGTTAACCCCACTCTGTGTCACTTTAAATTGCACTGAT…
		001-020-BM-PL2-N23_S82_L001_001 - env CDS	R	Yes	ATGAGAGCGAAGGGGACCAAGAAGAGTTGGCAAAACTTGTGGTGGAGATGGGGCACGATGCTCCTTGGGATGTTGATGATCTGTAATGCAGTAGAACAATTGTGGGTCACAGTTTATTATGGGGTACCTGTGTGGAAAGAAGCAAACACCACTCTATTTTGTGCATCAGATGCTAAAGCATATGATACAGAGGTACATAATGTTTGGGCCACACATGCCTGTGTACCCACAGACCCTAACCCACAAGAAGTATTTTTGGAAAATGTGACAGAAAATTTTAACATGTGGAAAAACAACATGGTAGAACAGATGCATGAGGATATAATCAGTTTATGGGATCAAAGTCTAAAGCCATGTGTAAAGTTAACCCCACTCTGTGTCACTTTAAATTGCACTGAT…
	P11 - 002-001	002-001-BM-A12_S193_L001_001 - env CDS	A		ATGAGAGTGAAGGGGATCAGGAAGAATTGTCAACGCTTATGGAGATGGGGCACCATGCTCCTTGGATTATTAATGATCTGTAGTGCTACAGAAAAATTATGGGTCACAGTCTATTATGGGGTACCTGTGTGGAAGGAAGCAAACACCACTCTATTTTGTGCATCAAATGCTAAAGCATATGATACAGAGGCACATAATGTTTGGGCCACACATGCCTGTGTACCCACAGATCCCAACCCACAAGAATTAGATTTGAAAAATGTGACAGAAAATTTTAACATGTGGAAAAATAACATGGTAGAACAGATGCACGAGGATATAATCAGTTTATGGGATCAAAGTCTAAAGCCTTGTGTAAAATTAACCCCGCTCTGTGTCACTTTAAATTGCACCGATGAG…
		002-001-BM-B2_S195_L001_001 - env CDS	A		ATGAGAGTGAAGGGGATCAGGAAGAATTGTCAACGCTTATGGAGATGGGGCACCATGCTCCTTGGATTATTAATGATCTGTAGTGCTACAGAAAAATTATGGGTCACAGTCTATTATGGGGTACCTGTGTGGAAGGAAGCAAACACCACTCTATTTTGTGCATCAAATGCTAAAGCATATGATACAGAGGCACATAATGTTTGGGCCACACATGCCTGTGTACCCACAGATCCCAACCCACAAGAATTAGATTTGAAAAATGTGACAGAAAATTTTAACATGTGGAAAAATAACATGGTAGAACAGATGCACGAGGATATAATCAGTTTATGGGATCAAAGTCTAAAGCCTTGTGTAAAATTAACCCCGCTCTGTGTCACTTTAAATTGCACCGATGAG…
		002-001-BM-B24_S197_L001_001 - env CDS	A		ATGAGAGTGAAGGGGATCAGGAAGAATTGTCAACGCTTATGGAGATGGGGCACCATGCTCCTTGGATTATTAATGATCTGTAGTGCTACAGAAAAATTATGGGTCACAGTCTATTATGGGGTACCTGTGTGGAAGGAAGCAAACACCACTCTATTTTGTGCATCAAATGCTAAAGCATATGATACAGAGGCACATAATGTTTGGGCCACACATGCCTGTGTACCCACAGATCCCAACCCACAAGAATTAGATTTGAAAAATGTGACAGAAAATTTTAACATGTGGAAAAATAACATGGTAGAACAGATGCACGAGGATATAATCAGTTTATGGGATCAAAGTCTAAAGCCTTGTGTAAAATTAACCCCGCTCTGTGTCACTTTAAATTGCACCGATGAG…
		002-001-BM-B5_S196_L001_001 - env CDS	A		ATGAGAGTGAAGGGGATCAGGAAGAATTGTCAACGCTTATGGAGATGGGGCACCATGCTCCTTGGATTATTAATGATCTGTAGTGCTACAGAAAAATTATGGGTCACAGTCTATTATGGGGTACCTGTGTGGAAGGAAGCAAACACCACTCTATTTTGTGCATCAAATGCTAAAGCATATGATACAGAGGCACATAATGTTTGGGCCACACATGCCTGTGTACCCACAGATCCCAACCCACAAGAATTAGATTTGAAAAATGTGACAGAAAATTTTAACATGTGGAAAAATAACATGGTAGAACAGATGCACGAGGATATAATCAGTTTATGGGATCAAAGTCTAAAGCCTTGTGTAAAATTAACCCCGCTCTGTGTCACTTTAAATTGCACCGATGAG…
		002-001-FK-A1_S340_L001_001 - env CDS	A	Yes	ATGAGAGTGAAGGGGATCAGGAAGAATTGTCAACGCTTATGGAGATGGGGCACCATGCTCCTTGGATTATTAATGATCTGTAGTGCTACAGAAAAATTATGGGTCACAGTCTATTATGGGGTACCTGTGTGGAAGGAAGCAAACACCACTCTATTTTGTGCATCAAATGCTAAAGCATATGATACAGAGGCACATAATGTTTGGGCCACACATGCCTGTGTACCCACAGATCCCAACCCACAAGAATTAGATTTGAAAAATGTGACAGAAAATTTTAACATGTGGAAAAATAACATGGTAGAACAGATGCACGAGGATATAATCAGTTTATGGGATCAAAGTCTAAAGCCTTGTGTAAAATTAACCCCGCTCTGTGTCACTTTAAATTGCACCGATGAG…
		002-001-FK-A10_S347_L001_001 - env CDS	A		ATGAGAGTGAAGGGGATCAGGAAGAATTGTCAACGCTTATGGAGATGGGGCACCATGCTCCTTGGATTATTAATGATCTGTAGTGCTACAGAAAAATTATGGGTCACAGTCTATTATGGGGTACCTGTGTGGAAGGAAGCAAACACCACTCTATTTTGTGCATCAAATGCTAAAGCATATGATACAGAGGCACATAATGTTTGGGCCACACATGCCTGTGTACCCACAGATCCCAACCCACAAGAATTAGATTTGAAAAATGTGACAGAAAATTTTAACATGTGGAAAAATAACATGGTAGAACAGATGCACGAGGATATAATCAGTTTATGGGATCAAAGTCTAAAGCCTTGTGTAAAATTAACCCCGCTCTGTGTCACTTTAAATTGCACCGATGAG…
		002-001-FK-A11_S232_L001_001 - env CDS	A		ATGAGAGTGAAGGGGATCAGGAAGAATTGTCAACGCTTATGGAGATGGGGCACCATGCTCCTTGGATTATTAATGATCTGTAGTGCTACAGAAAAATTATGGGTCACAGTCTATTATGGGGTACCTGTGTGGAAGGAAGCAAACACCACTCTATTTTGTGCATCAAATGCTAAAGCATATGATACAGAGGCACATAATGTTTGGGCCACACATGCCTGTGTACCCACAGATCCCAACCCACAAGAATTAGATTTGAAAAATGTGACAGAAAATTTTAACATGTGGAAAAATAACATGGTAGAACAGATGCACGAGGATATAATCAGTTTATGGGATCAAAGTCTAAAGCCTTGTGTAAAATTAACCCCGCTCTGTGTCACTTTAAATTGCACCGATGAG…
		002-001-FK-A16_S234_L001_001 - env CDS	A		ATGAGAGTGAAGGGGATCAGGAAGAATTGTCAACGCTTATGGAGATGGGGCACCATGCTCCTTGGATTATTAATGATCTGTAGTGCTACAGAAAAATTATGGGTCACAGTCTATTATGGGGTACCTGTGTGGAAGGAAGCAAACACCACTCTATTTTGTGCATCAAATGCTAAAGCATATGATACAGAGGCACATAATGTTTGGGCCACACATGCCTGTGTACCCACAGATCCCAACCCACAAGAATTAGATTTGAAAAATGTGACAGAAAATTTTAACATGTGGAAAAATAACATGGTAGAACAGATGCACGAGGATATAATCAGTTTATGGGATCAAAGTCTAAAGCCTTGTGTAAAATTAACCCCGCTCTGTGTCACTTTAAATTGCACCGATGAG…
		002-001-FK-A17_S235_L001_001 - env CDS	A		ATGAGAGTGAAGGGGATCAGGAAGAATTGTCAACGCTTATGGAGATGGGGCACCATGCTCCTTGGATTATTAATGATCTGTAGTGCTACAGAAAAATTATGGGTCACAGTCTATTATGGGGTACCTGTGTGGAAGGAAGCAAACACCACTCTATTTTGTGCATCAAATGCTAAAGCATATGATACAGAGGCACATAATGTTTGGGCCACACATGCCTGTGTACCCACAGATCCCAACCCACAAGAATTAGATTTGAAAAATGTGACAGAAAATTTTAACATGTGGAAAAATAACATGGTAGAACAGATGCACGAGGATATAATCAGTTTATGGGATCAAAGTCTAAAGCCTTGTGTAAAATTAACCCCGCTCTGTGTCACTTTAAATTGCACCGATGAG…
		002-001-FK-A20_S236_L001_001 - env CDS	A		ATGAGAGTGAAGGGGATCAGGAAGAATTGTCAACGCTTATGGAGATGGGGCACCATGCTCCTTGGATTATTAATGATCTGTAGTGCTACAGAAAAATTATGGGTCACAGTCTATTATGGGGTACCTGTGTGGAAGGAAGCAAACACCACTCTATTTTGTGCATCAAATGCTAAAGCATATGATACAGAGGCACATAATGTTTGGGCCACACATGCCTGTGTACCCACAGATCCCAACCCACAAGAATTAGATTTGAAAAATGTGACAGAAAATTTTAACATGTGGAAAAATAACATGGTAGAACAGATGCACGAGGATATAATCAGTTTATGGGATCAAAGTCTAAAGCCTTGTGTAAAATTAACCCCGCTCTGTGTCACTTTAAATTGCACCGATGAG…
		002-001-FK-A21_S237_L001_001 - env CDS	A		ATGAGAGTGAAGGGGATCAGGAAGAATTGTCAACGCTTATGGAGATGGGGCACCATGCTCCTTGGATTATTAATGATCTGTAGTGCTACAGAAAAATTATGGGTCACAGTCTATTATGGGGTACCTGTGTGGAAGGAAGCAAACACCACTCTATTTTGTGCATCAAATGCTAAAGCATATGATACAGAGGCACATAATGTTTGGGCCACACATGCCTGTGTACCCACAGATCCCAACCCACAAGAATTAGATTTGAAAAATGTGACAGAAAATTTTAACATGTGGAAAAATAACATGGTAGAACAGATGCACGAGGATATAATCAGTTTATGGGATCAAAGTCTAAAGCCTTGTGTAAAATTAACCCCGCTCTGTGTCACTTTAAATTGCACCGATGAG…
		002-001-FK-A23_S238_L001_001 - env CDS	A		ATGAGAGTGAAGGGGATCAGGAAGAATTGTCAACGCTTATGGAGATGGGGCACCATGCTCCTTGGATTATTAATGATCTGTAGTGCTACAGAAAAATTATGGGTCACAGTCTATTATGGGGTACCTGTGTGGAAGGAAGCAAACACCACTCTATTTTGTGCATCAAATGCTAAAGCATATGATACAGAGGCACATAATGTTTGGGCCACACATGCCTGTGTACCCACAGATCCCAACCCACAAGAATTAGATTTGAAAAATGTGACAGAAAATTTTAACATGTGGAAAAATAACATGGTAGAACAGATGCACGAGGATATAATCAGTTTATGGGATCAAAGTCTAAAGCCTTGTGTAAAATTAACCCCGCTCTGTGTCACTTTAAATTGCACCGATGAG…
		002-001-FK-A24_S239_L001_001 - env CDS	A		ATGAGAGTGAAGGGGATCAGGAAGAATTGTCAACGCTTATGGAGATGGGGCACCATGCTCCTTGGATTATTAATGATCTGTAGTGCTACAGAAAAATTATGGGTCACAGTCTATTATGGGGTACCTGTGTGGAAGGAAGCAAACACCACTCTATTTTGTGCATCAAATGCTAAAGCATATGATACAGAGGCACATAATGTTTGGGCCACACATGCCTGTGTACCCACAGATCCCAACCCACAAGAATTAGATTTGAAAAATGTGACAGAAAATTTTAACATGTGGAAAAATAACATGGTAGAACAGATGCACGAGGATATAATCAGTTTATGGGATCAAAGTCTAAAGCCTTGTGTAAAATTAACCCCGCTCTGTGTCACTTTAAATTGCACCGATGAG…
		002-001-FK-A3_S226_L001_001 - env CDS	A		ATGAGAGTGAAGGGGATCAGGAAGAATTGTCAACGCTTATGGAGATGGGGCACCATGCTCCTTGGATTATTAATGATCTGTAGTGCTACAGAAAAATTATGGGTCACAGTCTATTATGGGGTACCTGTGTGGAAGGAAGCAAACACCACTCTATTTTGTGCATCAAATGCTAAAGCATATGATACAGAGGCACATAATGTTTGGGCCACACATGCCTGTGTACCCACAGATCCCAACCCACAAGAATTAGATTTGAAAAATGTGACAGAAAATTTTAACATGTGGAAAAATAACATGGTAGAACAGATGCACGAGGATATAATCAGTTTATGGGATCAAAGTCTAAAGCCTTGTGTAAAATTAACCCCGCTCTGTGTCACTTTAAATTGCACCGATGAG…
		002-001-FK-A4_S342_L001_001 - env CDS	A		ATGAGAGTGAAGGGGATCAGGAAGAATTGTCAACGCTTATGGAGATGGGGCACCATGCTCCTTGGATTATTAATGATCTGTAGTGCTACAGAAAAATTATGGGTCACAGTCTATTATGGGGTACCTGTGTGGAAGGAAGCAAACACCACTCTATTTTGTGCATCAAATGCTAAAGCATATGATACAGAGGCACATAATGTTTGGGCCACACATGCCTGTGTACCCACAGATCCCAACCCACAAGAATTAGATTTGAAAAATGTGACAGAAAATTTTAACATGTGGAAAAATAACATGGTAGAACAGATGCACGAGGATATAATCAGTTTATGGGATCAAAGTCTAAAGCCTTGTGTAAAATTAACCCCGCTCTGTGTCACTTTAAATTGCACCGATGAG…
		002-001-FK-A7_S229_L001_001 - env CDS	A		ATGAGAGTGAAGGGGATCAGGAAGAATTGTCAACGCTTATGGAGATGGGGCACCATGCTCCTTGGATTATTAATGATCTGTAGTGCTACAGAAAAATTATGGGTCACAGTCTATTATGGGGTACCTGTGTGGAAGGAAGCAAACACCACTCTATTTTGTGCATCAAATGCTAAAGCATATGATACAGAGGCACATAATGTTTGGGCCACACATGCCTGTGTACCCACAGATCCCAACCCACAAGAATTAGATTTGAAAAATGTGACAGAAAATTTTAACATGTGGAAAAATAACATGGTAGAACAGATGCACGAGGATATAATCAGTTTATGGGATCAAAGTCTAAAGCCTTGTGTAAAATTAACCCCGCTCTGTGTCACTTTAAATTGCACCGATGAG…
		002-001-FK-B12_S245_L001_001 - env CDS	A		ATGAGAGTGAAGGGGATCAGGAAGAATTGTCAACGCTTATGGAGATGGGGCACCATGCTCCTTGGATTATTAATGATCTGTAGTGCTACAGAAAAATTATGGGTCACAGTCTATTATGGGGTACCTGTGTGGAAGGAAGCAAACACCACTCTATTTTGTGCATCAAATGCTAAAGCATATGATACAGAGGCACATAATGTTTGGGCCACACATGCCTGTGTACCCACAGATCCCAACCCACAAGAATTAGATTTGAAAAATGTGACAGAAAATTTTAACATGTGGAAAAATAACATGGTAGAACAGATGCACGAGGATATAATCAGTTTATGGGATCAAAGTCTAAAGCCTTGTGTAAAATTAACCCCGCTCTGTGTCACTTTAAATTGCACCGATGAG…
		002-001-FK-B17_S246_L001_001 - env CDS	A		ATGAGAGTGAAGGGGATCAGGAAGAATTGTCAACGCTTATGGAGATGGGGCACCATGCTCCTTGGATTATTAATGATCTGTAGTGCTACAGAAAAATTATGGGTCACAGTCTATTATGGGGTACCTGTGTGGAAGGAAGCAAACACCACTCTATTTTGTGCATCAAATGCTAAAGCATATGATACAGAGGCACATAATGTTTGGGCCACACATGCCTGTGTACCCACAGATCCCAACCCACAAGAATTAGATTTGAAAAATGTGACAGAAAATTTTAACATGTGGAAAAATAACATGGTAGAACAGATGCACGAGGATATAATCAGTTTATGGGATCAAAGTCTAAAGCCTTGTGTAAAATTAACCCCGCTCTGTGTCACTTTAAATTGCACCGATGAG…
		002-001-FK-B18_S247_L001_001 - env CDS	A		ATGAGAGTGAAGGGGATCAGGAAGAATTGTCAACGCTTATGGAGATGGGGCACCATGCTCCTTGGATTATTAATGATCTGTAGTGCTACAGAAAAATTATGGGTCACAGTCTATTATGGGGTACCTGTGTGGAAGGAAGCAAACACCACTCTATTTTGTGCATCAAATGCTAAAGCATATGATACAGAGGCACATAATGTTTGGGCCACACATGCCTGTGTACCCACAGATCCCAACCCACAAGAATTAGATTTGAAAAATGTGACAGAAAATTTTAACATGTGGAAAAATAACATGGTAGAACAGATGCACGAGGATATAATCAGTTTATGGGATCAAAGTCTAAAGCCTTGTGTAAAATTAACCCCGCTCTGTGTCACTTTAAATTGCACCGATGAG…
		002-001-FK-B19_S248_L001_001 - env CDS	A		ATGAGAGTGAAGGGGATCAGGAAGAATTGTCAACGCTTATGGAGATGGGGCACCATGCTCCTTGGATTATTAATGATCTGTAGTGCTACAGAAAAATTATGGGTCACAGTCTATTATGGGGTACCTGTGTGGAAGGAAGCAAACACCACTCTATTTTGTGCATCAAATGCTAAAGCATATGATACAGAGGCACATAATGTTTGGGCCACACATGCCTGTGTACCCACAGATCCCAACCCACAAGAATTAGATTTGAAAAATGTGACAGAAAATTTTAACATGTGGAAAAATAACATGGTAGAACAGATGCACGAGGATATAATCAGTTTATGGGATCAAAGTCTAAAGCCTTGTGTAAAATTAACCCCGCTCTGTGTCACTTTAAATTGCACCGATGAG…
		002-001-FK-B4_S241_L001_001 - env CDS	A		ATGAGAGTGAAGGGGATCAGGAAGAATTGTCAACGCTTATGGAGATGGGGCACCATGCTCCTTGGATTATTAATGATCTGTAGTGCTACAGAAAAATTATGGGTCACAGTCTATTATGGGGTACCTGTGTGGAAGGAAGCAAACACCACTCTATTTTGTGCATCAAATGCTAAAGCATATGATACAGAGGCACATAATGTTTGGGCCACACATGCCTGTGTACCCACAGATCCCAACCCACAAGAATTAGATTTGAAAAATGTGACAGAAAATTTTAACATGTGGAAAAATAACATGGTAGAACAGATGCACGAGGATATAATCAGTTTATGGGATCAAAGTCTAAAGCCTTGTGTAAAATTAACCCCGCTCTGTGTCACTTTAAATTGCACCGATGAG…
		002-001-FK-B5_S242_L001_001 - env CDS	A		ATGAGAGTGAAGGGGATCAGGAAGAATTGTCAACGCTTATGGAGATGGGGCACCATGCTCCTTGGATTATTAATGATCTGTAGTGCTACAGAAAAATTATGGGTCACAGTCTATTATGGGGTACCTGTGTGGAAGGAAGCAAACACCACTCTATTTTGTGCATCAAATGCTAAAGCATATGATACAGAGGCACATAATGTTTGGGCCACACATGCCTGTGTACCCACAGATCCCAACCCACAAGAATTAGATTTGAAAAATGTGACAGAAAATTTTAACATGTGGAAAAATAACATGGTAGAACAGATGCACGAGGATATAATCAGTTTATGGGATCAAAGTCTAAAGCCTTGTGTAAAATTAACCCCGCTCTGTGTCACTTTAAATTGCACCGATGAG…
		002-001-FK-A14_S233_L001_001 - env CDS	B	Yes	ATGAGAGTGAAGGGGATCAGGAAGAATTGTCAACGCTTATGGAGATGGGGCACCATGCTCCTTGGATTATTAATGATCTGTAGTGCTACAGAAAAATTATGGGTCACAGTCTATTATGGGGTACCTGTGTGGAAGGAAGCAAACACCACTCTATTTTGTGCATCAAATGCTAAAGCATATGATACAGAGGCACATAATGTTTGGGCCACACATGCCTGTGTACCCACAGATCCCAACCCACAAGAATTAGATTTGAAAAATGTGACAGAAAATTTTAACATGTGGAAAAATAACATGGTAGAACAGATGCACGAGGATATAATCAGTTTATGGGATCAAAGTCTAAAGCCTTGTGTAAAATTAACCCCGCTCTGTGTCACTTTAAATTGCACCGATGAG…
		002-001-FK-B22_S249_L001_001 - env CDS	C		ATGAGAGTGAAGGGGATCAGGAAGAATTGTCAACGCTTATGGAGATGGGGCACCATGCTCCTTGGATTATTAATGATCTGTAGTGCTACAGAAAAATTATGGGTCACAGTCTATTATGGGGTACCTGTGTGGAAGGAAGCAAACACCACTCTATTTTGTGCATCAAATGCTAAAGCATATGATACAGAGGCACATAATGTTTGGGCCACACATGCCTGTGTACCCACAGATCCCAACCCACAAGAATTAGATTTGAAAAATGTGACAGAAAATTTTAACATGTGGAAAAATAACATGGTAGAACAGATGCACGAGGATATAATCAGTTTATGGGATCAAAGTCTAAAGCCTTGTGTAAAATTAACCCCGCTCTGTGTCACTTTAAATTGCACCGATGAG…
		002-001-BM-A19_S194_L001_001 - env CDS	D		ATGAGAGTGAAGGGGATCAGGAAGAATTGTCAACGCTTATGGAGATGGGGCACCATGCTCCTTGGATTATTAATGATCTGTAGTGCTACAGAAAAATTATGGGTCACAGTCTATTATGGGGTACCTGTGTGGAAGGAAGCAAACACCACTCTATTTTGTGCATCAAATGCTAAAGCATATGATACAGAGGCACATAATGTTTGGGCCACACATGCCTGTGTACCCACAGATCCCAACCCACAAGAATTAGATTTGAAAAATGTGACAGAAAATTTTAACATGTGGAAAAATAACATGGTAGAACAGATGCACGAGGATATAATCAGTTTATGGGATCAAAGTCTAAAGCCTTGTGTAAAATTAACCCCGCTCTGTGTCACTTTAAATTGCACCGATGAG…
	P12 - 002-004	002-004-FK-Pl3-A14_S145_L001_001 - env CDS - env CDS	A	Yes	ATGAAAGTGAAGGGGATCAGGAAGAATTATCAGCACTTATGGAGATGGGGCACCATGCTCCTTGGAATGTTGATGATATGTAGTGCTGCAGACAAATTGTGGGTCACAGTCTATTATGGGGTACCTGTGTGGAAAGATGCAACCACCACTCTATTTTGTGCATCAGATGCTAAAGCATATGACACAGAGGTACATAATGTTTGGGCTACACATGCCTGTGTACCCACAGACCCCGACCCACAAGAAGTAGTATTAAATGTGACAGAAAATTTTAACATGTGGAAAAATGATATGGTAGGACAGATGCATGAGGATATAATTAGTTTATGGGATCAAAGTCTAAAGCCATGTGTAAAATTAACTCCACTCTGTGTCACTTTACATTGCACTAATGCCACT…
		002-004-FK-PL4-C1_S146_L001_001 - env CDS - env CDS	A		ATGAAAGTGAAGGGGATCAGGAAGAATTATCAGCACTTATGGAGATGGGGCACCATGCTCCTTGGAATGTTGATGATATGTAGTGCTGCAGACAAATTGTGGGTCACAGTCTATTATGGGGTACCTGTGTGGAAAGATGCAACCACCACTCTATTTTGTGCATCAGATGCTAAAGCATATGACACAGAGGTACATAATGTTTGGGCTACACATGCCTGTGTACCCACAGACCCCGACCCACAAGAAGTAGTATTAAATGTGACAGAAAATTTTAACATGTGGAAAAATGATATGGTAGGACAGATGCATGAGGATATAATTAGTTTATGGGATCAAAGTCTAAAGCCATGTGTAAAATTAACTCCACTCTGTGTCACTTTACATTGCACTAATGCCACT…
		002-004-FK-PL4-C15_S150_L001_001 - env CDS - env CDS	A		ATGAAAGTGAAGGGGATCAGGAAGAATTATCAGCACTTATGGAGATGGGGCACCATGCTCCTTGGAATGTTGATGATATGTAGTGCTGCAGACAAATTGTGGGTCACAGTCTATTATGGGGTACCTGTGTGGAAAGATGCAACCACCACTCTATTTTGTGCATCAGATGCTAAAGCATATGACACAGAGGTACATAATGTTTGGGCTACACATGCCTGTGTACCCACAGACCCCGACCCACAAGAAGTAGTATTAAATGTGACAGAAAATTTTAACATGTGGAAAAATGATATGGTAGGACAGATGCATGAGGATATAATTAGTTTATGGGATCAAAGTCTAAAGCCATGTGTAAAATTAACTCCACTCTGTGTCACTTTACATTGCACTAATGCCACT…
		002-004-FK-PL4-C6_S147_L001_001 - env CDS - env CDS	B	Yes	ATGAAAGTGAAGGGGATCAGGAAGAATTATCAGCACTTATGGAGATGGGGCACCATGCTCCTTGGAATGTTGATGATATGTAGTGCTGCAGACAAATTGTGGGTCACAGTCTATTATGGGGTACCTGTGTGGAAAGATGCAACCACCACTCTATTTTGTGCATCAGATGCTAAAGCATATGACACAGAGGTACATAATGTTTGGGCTACACATGCCTGTGTACCCACAGACCCCGACCCACAAGAAGTAGTATTAAATGTGACAGAAAATTTTAACATGTGGAAAAATGATATGGTAGGACAGATGCATGAGGATATAATTAGTTTATGGGATCAAAGTCTAAAGCCATGTGTAAAATTAACTCCACTCTGTGTCACTTTACATTGCACTAATGCCACT…
		002-004-FK-Pl3-B16_S144_L001_001 - env CDS - env CDS	C	Yes	ATGAAAGTGAAGGGGATCAGGAAGAATTATCAGCACTTATGGAGATGGGGCACCATGCTCCTTGGAATGTTGATGATATGTAGTGCTGCAGACAAATTGTGGGTCACAGTCTATTATGGGGTACCTGTGTGGAAAGATGCAACCACCACTCTATTTTGTGCATCAGATGCTAAAGCATATGACACAGAGGTACATAATGTTTGGGCTACACATGCCTGTGTACCCACAGACCCCGACCCACAAGAAGTAGTATTAAATGTGACAGAAAATTTTAACATGTGGAAAAATGACATGGTAGGACAGATGCATGAGGATATAATTAGTTTATGGGATCAAAGTCTAAAGCCATGTGTAAAATTAACTCCACTCTGTGTCACTTTACATTGCACTAATGCCACT…
		002-004-FK-PL4-C9_S148_L001_001 - env CDS - env CDS	D	Yes	ATGAAAGTGAAGGGGATCAGGAAGAATTATCAGCACTTATGGAGATGGGGCACCATGCTCCTTGGAATGTTGATGATATGTAGTGCTGCAGACAAATTGTGGGTCACAGTCTATTATGGGGTACCTGTGTGGAAAGATGCAACCACCACTCTATTTTGTGCATCAGATGCTAAAGCATATGACACAGAGGTACATAATGTTTGGGCTACACATGCCTGTGTACCCACAGACCCCGACCCACAAGAAGTAGTATTAAATGTGACAGAAAATTTTAACATGTGGAAAAATGACATGGTAGGACAGATGCATGAGGATATAATTAGTTTATGGGATCAAAGTCTAAAGCCATGTGTAAAATTAACTCCACTCTGTGTCACTTTACATTGCACTAATGCCACT…
		002-004-FK-PL4-C12_S149_L001_001 - env CDS - env CDS	E	Yes	ATGAAAGTGAAGGGGATCAGGAAGAATTATCAGCACTTATGGAGATGGGGCACCATGCTCCTTGGAATGTTGATGATATGTAGTGCTGCAGACAAATTGTGGGTCACAGTCTATTATGGGGTACCTGTGTGGAAAGATGCAACCACCACTCTATTTTGTGCATCAGATGCTAAAGCATATGACACAGAGGTACATAATGTTTGGGCTACACATGCCTGTGTACCCACAGACCCCGACCCACAAGAAGTAGTATTAAATGTGACAGAAAATTTTAACATGTGGAAAAATGACATGGTAGGACAGATGCATGAGGATATAATTAGTTTATGGGATCAAAGTCTAAAGCCATGTGTAAAATTAACTCCACTCTGTGTCACTTTACATTGCACTAATGCCACT…
	P14 - 003-001	003-001-FK-G9_S291_L001_001 - env CDS - env CDS	2		ATGAGAGTGAAGGGGATCAAGAGGAATTGTCAGCGCTTGTGGAAGTGGGGCACGATGCTCCTTGGGATGTTGATGATCTGTAGTGCTGCAGACAACTTGTGGGTCACAGTTTATTATGGGGTACCTGTGTGGAAAGACGCAACCACCACTCTATTTTGTGCATCAGATGCTAAAGGATATGAAACAGAGGTGCATAATGTTTGGGCCACACATGCCTGTGTACCCACAGACCCCAGCCCAAATGAAGTAGTATTGGAAAATGTGACAGAAAATTTTAACATGTGGAAAAATGACATGGTAGAACAGATGCATGAGGATATAATTAGTTTATGGGATCAAAGCCTAAAGCCATGTGTAAAATTAACCCCACTCTGTGTTACTTTAAAATGTACTAATGCT…
		003-001-FK-G11_S292_L001_001 - env CDS - env CDS	A	Yes	ATGAGAGTGAAGGGGATCAAGAGGAATTGTCAGCGCTTGTGGAAGTGGGGCACGATGCTCCTTGGGATGTTGATGATCTGTAGTGCTGCAGACAACTTGTGGGTCACAGTTTATTATGGGGTACCTGTGTGGAAAGACGCAACCACCACTCTATTTTGTGCATCAGATGCTAAAGGATATGAAACAGAGGTGCATAATGTTTGGGCCACACATGCCTGTGTACCCACAGACCCCAGCCCAAATGAAGTAGTATTGGAAAATGTGACAGAAAATTTTAACATGTGGAAAAATGACATGGTAGAACAGATGCATGAGGATATAATTAGTTTATGGGATCAAAGCCTAAAGCCATGTGTAAAATTAACCCCACTCTGTGTTACTTTAAAATGTACTAATGCT…
		003-001-FK-G12_S293_L001_001 - env CDS - env CDS	A		ATGAGAGTGAAGGGGATCAAGAGGAATTGTCAGCGCTTGTGGAAGTGGGGCACGATGCTCCTTGGGATGTTGATGATCTGTAGTGCTGCAGACAACTTGTGGGTCACAGTTTATTATGGGGTACCTGTGTGGAAAGACGCAACCACCACTCTATTTTGTGCATCAGATGCTAAAGGATATGAAACAGAGGTGCATAATGTTTGGGCCACACATGCCTGTGTACCCACAGACCCCAGCCCAAATGAAGTAGTATTGGAAAATGTGACAGAAAATTTTAACATGTGGAAAAATGACATGGTAGAACAGATGCATGAGGATATAATTAGTTTATGGGATCAAAGCCTAAAGCCATGTGTAAAATTAACCCCACTCTGTGTTACTTTAAAATGTACTAATGCT…
		003-001-FK-G17_S294_L001_001 - env CDS - env CDS	A		ATGAGAGTGAAGGGGATCAAGAGGAATTGTCAGCGCTTGTGGAAGTGGGGCACGATGCTCCTTGGGATGTTGATGATCTGTAGTGCTGCAGACAACTTGTGGGTCACAGTTTATTATGGGGTACCTGTGTGGAAAGACGCAACCACCACTCTATTTTGTGCATCAGATGCTAAAGGATATGAAACAGAGGTGCATAATGTTTGGGCCACACATGCCTGTGTACCCACAGACCCCAGCCCAAATGAAGTAGTATTGGAAAATGTGACAGAAAATTTTAACATGTGGAAAAATGACATGGTAGAACAGATGCATGAGGATATAATTAGTTTATGGGATCAAAGCCTAAAGCCATGTGTAAAATTAACCCCACTCTGTGTTACTTTAAAATGTACTAATGCT…
		003-001-FK-G19_S295_L001_001 - env CDS - env CDS	A	Yes	ATGAGAGTGAAGGGGATCAAGAGGAATTGTCAGCGCTTGTGGAAGTGGGGCACGATGCTCCTTGGGATGTTAATGATCTGTAGTGCTGCAGACAACTTGTGGGTCACAGTTTATTATGGGGTACCTGTGTGGAAAGACGCAACCACCACTCTATTTTGTGCATCAGATGCTAAAGGATATGAAACAGAGGTGCATAATGTTTGGGCCACACATGCCTGTGTACCCACAGACCCCAGCCCAAATGAAGTAGTATTGGAAAATGTGACAGAAAATTTTAACATGTGGAAAAATGACATGGTAGAACAGATGCATGAGGATATAATTAGTTTATGGGATCAAAGCCTAAAGCCATGTGTAAAATTAACCCCACTCTGTGTTACTTTAAAATGTACTAATGCT…
		003-001-FK-G24_S298_L001_001 - env CDS - env CDS	A		ATGAGAGTGAAGGGGATCAAGAGGAATTGTCAGCGCTTGTGGAAGTGGGGCACGATGCTCCTTGGGATGTTGATGATCTGTAGTGCTGCAGACAACTTGTGGGTCACAGTTTATTATGGGGTACCTGTGTGGAAAGACGCAACCACCACTCTATTTTGTGCATCAGATGCTAAAGGATATGAAACAGAGGTGCATAATGTTTGGGCCACACATGCCTGTGTACCCACAGACCCCAGCCCAAATGAAGTAGTATTGGAAAATGTGACAGAAAATTTTAACATGTGGAAAAATGACATGGTAGAACAGATGCATGAGGATATAATTAGTTTATGGGATCAAAGCCTAAAGCCATGTGTAAAATTAACCCCACTCTGTGTTACTTTAAAATGTACTAATGCT…
		003-001-FK-G3_S288_L001_001 - env CDS - env CDS	A		ATGAGAGTGAAGGGGATCAAGAGGAATTGTCAGCGCTTGTGGAAGTGGGGCACGATGCTCCTTGGGATGTTGATGATCTGTAGTGCTGCAGACAACTTGTGGGTCACAGTTTATTATGGGGTACCTGTGTGGAAAGACGCAACCACCACTCTATTTTGTGCATCAGATGCTAAAGGATATGAAACAGAGGTGCATAATGTTTGGGCCACACATGCCTGTGTACCCACAGACCCCAGCCCAAATGAAGTAGTATTGGAAAATGTGACAGAAAATTTTAACATGTGGAAAAATGACATGGTAGAACAGATGCATGAGGATATAATTAGTTTATGGGATCAAAGCCTAAAGCCATGTGTAAAATTAACCCCACTCTGTGTTACTTTAAAATGTACTAATGCT…
		003-001-FK-H14_S301_L001_001 - env CDS - env CDS	A		ATGAGAGTGAAGGGGATCAAGAGGAATTGTCAGCGCTTGTGGAAGTGGGGCACGATGCTCCTTGGGATGTTGATGATCTGTAGTGCTGCAGACAACTTGTGGGTCACAGTTTATTATGGGGTACCTGTGTGGAAAGACGCAACCACCACTCTATTTTGTGCATCAGATGCTAAAGGATATGAAACAGAGGTGCATAATGTTTGGGCCACACATGCCTGTGTACCCACAGACCCCAGCCCAAATGAAGTAGTATTGGAAAATGTGACAGAAAATTTTAACATGTGGAAAAATGACATGGTAGAACAGATGCATGAGGATATAATTAGTTTATGGGATCAAAGCCTAAAGCCATGTGTAAAATTAACCCCACTCTGTGTTACTTTAAAATGTACTAATGCT…
		003-001-FK-G6_S290_L001_001 - env CDS - env CDS	C	Yes	ATGAGAGTGAAGGGGATCAAGAGGAATTGTCAGCGCTTGTGGAAGTGGGGCACGATGCTCCTTGGGATGTTGATGATCTGTAGTGCTGCAGACAACTTGTGGGTCACAGTTTATTATGGGGTACCTGTGTGGAAAGACGCAACCACCACTCTATTTTGTGCATCAGATGCTAAAGGATATGAAACAGAGGTGCATAATGTTTGGGCCACACATGCCTGTGTACCCACAGACCCCAGCCCAAATGAAGTAGTATTGGAAAATGTGACAGAAAATTTTAACATGTGGAAAAATGACATGGTAGAACAGATGCATGAGGATATAATTAGTTTATGGGATCAAAGCCTAAAGCCATGTGTAAAATTAACCCCACTCTGTGTTACTTTAAAATGTACTAATGCT…
		003-001-FK-H1_S299_L001_001double peak - env CDS - env CDS	D	Yes	ATGAGAGTGAAGGGGATCAAGAGGAATTGTCAGCGCTTGTGGAAGTGGGGCACGATGCTCCTTGGGATGTTGATGATCTGTAGTGCTGCAGACAACTTGTGGGTCACAGTTTATTATGGGGTACCTGTGTGGAAAGACGCAACCACCACTCTATTTTGTGCATCAGATGCTAAAGGATATGAAACAGAGGTGCATAATGTTTGGGCCACACATGCCTGTGTACCCACAGACCCCAGCCCAAATGAAGTAGTATTGGAAAATGTGACAGAAAATTTTAACATGTGGAAAAATGACATGGTAGAACAGATGCATGAGGATATAATTAGTTTATGGGATCAAAGCCTAAAGCCATGTGTAAAATTAACCCCACTCTGTGTTACTTTAAAATGTACTAATGCT…
	P16 - 003-004	003-004-VR-PL1-C8_S66_L001_001 - env CDS	A		ATGAAAGTGATGGAGATCAAGAAGAATTGGCAGAACTGGTGGAGAGGGGGCATCTTGCTCCTTGGGATATTGATGATCTATAGTGCTGCAGGAAAGGAAGATTTGTGGGTCACAGTCTATTATGGGGTACCTGTGTGGAAAGAAACAACCACCACTTTATTTTGTGCATCAGATGCTAAAGCATATGAGACAGAGAAACATAATGTCTGGGCCACACATGCATGTGTACCCACAGACCCCAACCCACAAGAAATAGACTTGGACAATGTGACAGAGAATTTTAACATGTGGAAAAATAACATGGTAGAACAGATGCATGAGGATATAATCAGTTTATGGGATCAAAGCTTAAAGCCATGTGTAAAATTAACCCCACTCTGTGTTACCTTAAGTTGTACT…
		003-004-VR-PL2-A11_S191_L001_001 - env CDS	A		ATGAAAGTGATGGAGATCAAGAAGAATTGGCAGAACTGGTGGAGAGGGGGCATCTTGCTCCTTGGGATATTGATGATCTATAGTGCTGCAGGAAAGGAAGATTTGTGGGTCACAGTCTATTATGGGGTACCTGTGTGGAAAGAAACAACCACCACTTTATTTTGTGCATCAGATGCTAAAGCATATGAGACAGAGAAACATAATGTCTGGGCCACACATGCATGTGTACCCACAGACCCCAACCCACAAGAAATAGACTTGGACAATGTGACAGAGAATTTTAACATGTGGAAAAATAACATGGTAGAACAGATGCATGAGGATATAATCAGTTTATGGGATCAAAGCTTAAAGCCATGTGTAAAATTAACCCCACTCTGTGTTACCTTAAGTTGTACT…
		003-004-VR-PL2-C15_S194_L001_001 - env CDS	A	Yes	ATGAAAGTGATGGAGATCAAGAAGAATTGGCAGAACTGGTGGAGAGGGGGCATCTTGCTCCTTGGGATATTGATGATCTATAGTGCTGCAGGAAAGGAAGATTTGTGGGTCACAGTCTATTATGGGGTACCTGTGTGGAAAGAAACAACCACCACTTTATTTTGTGCATCAGATGCTAAAGCATATGAGACAGAGAAACATAATGTCTGGGCCACACATGCATGTGTACCCACAGACCCCAACCCACAAGAAATAGACTTGGACAATGTGACAGAGAATTTTAACATGTGGAAAAATAACATGGTAGAACAGATGCATGAGGATATAATCAGTTTATGGGATCAAAGCTTAAAGCCATGTGTAAAATTAACCCCACTCTGTGTTACCTTAAGTTGTACT…
		003-004-VR-PL2-C6_S196_L001_001 - env CDS	A		ATGAAAGTGATGGAGATCAAGAAGAATTGGCAGAACTGGTGGAGAGGGGGCATCTTGCTCCTTGGGATATTGATGATCTATAGTGCTGCAGGAAAGGAAGATTTGTGGGTCACAGTCTATTATGGGGTACCTGTGTGGAAAGAAACAACCACCACTTTATTTTGTGCATCAGATGCTAAAGCATATGAGACAGAGAAACATAATGTCTGGGCCACACATGCATGTGTACCCACAGACCCCAACCCACAAGAAATAGACTTGGACAATGTGACAGAGAATTTTAACATGTGGAAAAATAACATGGTAGAACAGATGCATGAGGATATAATCAGTTTATGGGATCAAAGCTTAAAGCCATGTGTAAAATTAACCCCACTCTGTGTTACCTTAAGTTGTACT…
		003-004-VR-PL2-D22_S199_L001_001 - env CDS	A		ATGAAAGTGATGGAGATCAAGAAGAATTGGCAGAACTGGTGGAGAGGGGGCATCTTGCTCCTTGGGATATTGATGATCTATAGTGCTGCAGGAAAGGAAGATTTGTGGGTCACAGTCTATTATGGGGTACCTGTGTGGAAAGAAACAACCACCACTTTATTTTGTGCATCAGATGCTAAAGCATATGAGACAGAGAAACATAATGTCTGGGCCACACATGCATGTGTACCCACAGACCCCAACCCACAAGAAATAGACTTGGACAATGTGACAGAGAATTTTAACATGTGGAAAAATAACATGGTAGAACAGATGCATGAGGATATAATCAGTTTATGGGATCAAAGCTTAAAGCCATGTGTAAAATTAACCCCACTCTGTGTTACCTTAAGTTGTACT…
		003-004-VR-PL1-B16_S64_L001_001 - env CDS	B	Yes	ATGAAAGTGATGGAGATCAAGAAGAATTGGCAGAACTGGTGGAGAGGGGGCATCTTGCTCCTTGGGATATTGATGATCTATAGTGCTGCAGGAAAGGAAGATTTGTGGGTCACAGTCTATTATGGGGTACCTGTGTGGAAAGAAACAACCACCACTTTATTTTGTGCATCAGATGCTAAAGCATATGAGACAGAGAAACATAATGTCTGGGCCACACATGCATGTGTACCCACAGACCCCAACCCACAAGAAATAGACTTGGACAATGTGACAGAGAATTTTAACATGTGGAAAAATAACATGGTAGAACAGATGCATGAGGATATAATCAGTTTATGGGATCAAAGCTTAAAGCCATGTGTAAAATTAACCCCACTCTGTGTTACCTTAAGTTGTACT…
		003-004-VR-PL2-D11_S198_L001_001 - env CDS	B		ATGAAAGTGATGGAGATCAAGAAGAATTGGCAGAACTGGTGGAGAGGGGGCATCTTGCTCCTTGGGATATTGATGATCTATAGTGCTGCAGGAAAGGAAGATTTGTGGGTCACAGTCTATTATGGGGTACCTGTGTGGAAAGAAACAACCACCACTTTATTTTGTGCATCAGATGCTAAAGCATATGAGACAGAGAAACATAATGTCTGGGCCACACATGCATGTGTACCCACAGACCCCAACCCACAAGAAATAGACTTGGACAATGTGACAGAGAATTTTAACATGTGGAAAAATAACATGGTAGAACAGATGCATGAGGATATAATCAGTTTATGGGATCAAAGCTTAAAGCCATGTGTAAAATTAACCCCACTCTGTGTTACCTTAAGTTGTACT…
		003-004-VR-PL2-A20_S192_L001_001 - env CDS	C		ATGAAAGTGATGGAGATCAAGAAGAATTGGCAGAACTGGTGGAGAGGGGGCATCTTGCTCCTTGGGATATTGATGATCTATAGTGCTGCAGGAAAGGAAGATTTGTGGGTCACAGTCTATTATGGGGTACCTGTGTGGAAAGAAACAACCACCACTTTATTTTGTGCATCAGATGCTAAAGCATATGAGACAGAGAAACATAATGTCTGGGCCACACATGCATGTGTACCCACAGACCCCAACCCACAAGAAATAGACTTGGACAATGTGACAGAGAATTTTAACATGTGGAAAAATAACATGGTAGAACAGATGCATGAGGATATAATCAGTTTATGGGATCAAAGCTTAAAGCCATGTGTAAAATTAACCCCACTCTGTGTTACCTTAAGTTGTACT…
		003-004-VR-PL2-C8_S197_L001_001 - env CDS	C	Yes	ATGAAAGTGATGGAGATCAAGAAGAATTGGCAGAACTGGTGGAGAGGGGGCATCTTGCTCCTTGGGATATTGATGATCTATAGTGCTGCAGGAAAGGAAGATTTGTGGGTCACAGTCTATTATGGGGTACCTGTGTGGAAAGAAACAACCACCACTTTATTTTGTGCATCAGATGCTAAAGCATATGAGACAGAGAAACATAATGTCTGGGCCACACATGCATGTGTACCCACAGACCCCAACCCACAAGAAATAGACTTGGACAATGTGACAGAGAATTTTAACATGTGGAAAAATAACATGGTAGAACAGATGCATGAGGATATAATCAGTTTATGGGATCAAAGCTTAAAGCCATGTGTAAAATTAACCCCACTCTGTGTTACCTTAAGTTGTACT…
		003-004-VR-PL1-C7_S65_L001_001 - env CDS	D		ATGAAAGTGATGGAGATCAAGAAGAATTGGCAGAACTGGTGGAGAGGGGGCATCTTGCTCCTTGGGATATTGATGATCTATAGTGCTGCAGGAAAGGAAGATTTGTGGGTCACAGTCTATTATGGGGTACCTGTGTGGAAAGAAACAACCACCACTTTATTTTGTGCATCAGATGCTAAAGCATATGAGACAGAGAAACATAATGTCTGGGCCACACATGCATGTGTACCCACAGACCCCAACCCACAAGAAATAGACTTGGACAATGTGACAGAGAATTTTAACATGTGGAAAAATAACATGGTAGAACAGATGCATGAGGATATAATCAGTTTATGGGATCAAAGCTTAAAGCCATGTGTAAAATTAACCCCACTCTGTGTTACCTTAAGTTGTACT…
	P23 - 003-005	003-005-AY-Pl2-B15_S95_L001_001 - env CDS - env CDS	A		ATGAAAGTGAAGGGGACACGGATGAATTGGCAGCACTTGTGGAGATGGGGAACTTTGATGCTTGGGTTGGTGATAATTTGTAATGCTTCAAATACTAACTTGTGGGTCACAGTCTATTATGGAGTGCCAGCATGGGAAGATGCAGATACTACTCTCTTTTGTGCATCTGATGCTAAAGCATACAGTACTGAAAAGCATAATGTCTGGGCTACACATGCTTGTGTACCCACAGACCCCAACCCACAAGAAATATCTCTGCCAAATGTAACAGAAAATTTTGATATGTGGAAAAATAATATGGTAGAACAGATGCATGAGGATATAATCAGCTTATGGGATGAAAGCCTAAAGCCATGTGTAAAGCTAACCCCTCTCTGTGTTACTTTAACCTGTAGTGAC…
		003-005-AY-Pl2-F23_S161_L001_001 - env CDS - env CDS	A	Yes	ATGAAAGTGAAGGGGACACGGATGAATTGGCAGCACTTGTGGAGATGGGGAACTTTGATGCTTGGGTTGGTGATAATTTGTAATGCTTCAAATACTAACTTGTGGGTCACAGTCTATTATGGAGTGCCAGCATGGGAAGATGCAGATACTACTCTCTTTTGTGCATCTGATGCTAAAGCATACAGTACTGAAAAGCATAATGTCTGGGCTACACATGCTTGTGTACCCACAGACCCCAACCCACAAGAAATATCTCTGCCAAATGTAACAGAAAATTTTGATATGTGGAAAAATAATATGGTAGAACAGATGCATGAGGATATAATCAGCTTATGGGATGAAAGCCTAAAGCCATGTGTAAAGCTAACCCCTCTCTGTGTTACTTTAACCTGTAGTGAC…
		003-005-AY-Pl2-A2_S85_L001_001 - env CDS - env CDS	B	Yes	ATGAAAGTGAAGGGGACACGGATGAATTGGCAGCACTTGTGGAGATGGGGAACTTTGATGCTTGGGTTGGTGATAATTTGTAATGCTTCAAATACTAACTTGTGGGTCACAGTCTATTATGGAGTGCCAGCATGGGAAGATGCAGATACTACTCTCTTTTGTGCATCTGATGCTAAAGCATACAGTACTGAAAAGCATAATGTCTGGGCTACACATGCTTGTGTACCCACAGACCCCAACCCACAAGAAATATCTCTGCCAAATGTAACAGAAAATTTTGATATGTGGAAAAATAATATGGTAGAACAGATGCATGAGGATATAATCAGCTTATGGGATGAAAGCCTAAAGCCATGTGTAAAGCTAACCCCTCTCTGTGTTACTTTAACCTGTAGTGAC…
		003-005-AY-Pl2-C15_S115_L001_001 - env CDS - env CDS	C	Yes	ATGAAAGTGAAGGGGACACGGATGAATTGGCAGCACTTGTGGAGATGGGGAACTTTGATGCTTGGGTTGGTGATAATTTGTAATGCTTCAAATACTAACTTGTGGGTCACAGTCTATTATGGAGTGCCAGCATGGGAAGATGCAGATACTACTCTCTTTTGTGCATCTGATGCTAAAGCATACAGTACTGAAAAGCATAATGTCTGGGCTACACATGCTTGTGTACCCACAGACCCCAACCCACAAGAAATATCTCTGCCAAATGTAACAGAAAATTTTGATATGTGGAAAAATAATATGGTAGAACAGATGCATGAGGATATAATCAGCTTATGGGATGAAAGCCTAAAGCCATGTGTAAAGCTAACCCCTCTCTGTGTTACTTTAACCTGTAGTGAC…
		003-005-AY-Pl2-B7_S92_L001_001 - env CDS - env CDS	D	Yes	ATGAAAGTGAAGGGGACACGGATGAATTGGCAGCACTTGTGGAGATGGGGAACTTTGATGCTTGGGTTGGTGATAATTTGTAATGCTTCAAATACTAACTTGTGGGTCACAGTCTATTATGGAGTGCCAGCATGGGAAGATGCAGATACTACTCTCTTTTGTGCATCTGATGCTAAAGCATACAGTACTGAAAAGCATAATGTCTGGGCTACACATGCTTGTGTACCCACAGACCCCAACCCACAAGAAATATCTCTGCCAAATGTAACAGAAAATTTTGATATGTGGAAAAATAATATGGTAGAACAGATGCATGAGGATATAATCAGCTTATGGGATGAAAGCCTAAAGCCATGTGTAAAGCTAACCCCTCTCTGTGTTACTTTAACCTGTAGTGAC…
		003-005-AY-Pl2-B24_S107_L001_001 - env CDS - env CDS	E	Yes	ATGAAAGTGAAGGGGACACGGATGAATTGGCAGCACTTGTGGAGATGGGGAACTTTGATGCTTGGGTTGGTGATAATTTGTAATGCTTCAAATACTAACTTGTGGGTCACAGTCTATTATGGAGTGCCAGCATGGGAAGATGCAGATACTACTCTCTTTTGTGCATCTGATGCTAAAGCATACAGTACTGAAAAGCATAATGTCTGGGCTACACATGCTTGTGTACCCACAGACCCCAACCCACAAGAAATATCTCTGCCAAATGTAACAGAAAATTTTGATATGTGGAAAAATAATATGGTAGAACAGATGCATGAGGATATAATCAGCTTATGGGATGAAAGCCTAAAGCCATGTGTAAAGCTAACCCCTCTCTGTGTTACTTTAACCTGTAGTGAC…
		003-005-AY-Pl2-C20_S124_L001_001 - env CDS - env CDS	F	Yes	ATGAAAGTGAAGGGGACACGGATGAATTGGCAGCACTTGTGGAGATGGGGAACTTTGATGCTTGGGTTGGTGATAATTTGTAATGCTTCAAATACTAACTTGTGGGTCACAGTCTATTATGGAGTGCCAGCATGGGAAGATGCAGATACTACTCTCTTTTGTGCATCTGATGCTAAAGCATACAGTACTGAAAAGCATAATGTCTGGGCTACACATGCTTGTGTACCCACAGACCCCAACCCACAAGAAATATCTCTGCCAAATGTAACAGAAAATTTTGATATGTGGAAAAATAATATGGTAGAACAGATGCATGAGGATATAATCAGCTTATGGGATGAAAGCCTAAAGCCATGTGTAAAGCTAACCCCTCTCTGTGTTACTTTAACCTGTAGTGAC…
		003-005-AY-Pl2-E21_S149_L001_001 - env CDS - env CDS	G	Yes	ATGAAAGTGAAGGGGACACGGATGAATTGGCAGCACTTGTGGAGATGGGGAACTTTGATGCTTGGGTTGGTGATAATTTGTAATGCTTCAAATACTAACTTGTGGGTCACAGTCTATTATGGAGTGCCAGCATGGGAAGATGCAGATACTACTCTCTTTTGTGCATCTGATGCTAAAGCATACAGTACTGAAAAGCATAATGTCTGGGCTACACATGCTTGTGTACCCACAGACCCCAACCCACAAGAAATATCTCTGCCAAATGTAACAGAAAATTTTGATATGTGGAAAAATAATATGGTAGAACAGATGCATGAGGATATAATCAGCTTATGGGATGAAAGCCTAAAGCCATGTGTAAAGCTAACCCCTCTCTGTGTTACTTTAACCTGTAGTGAC…
		003-005-AY-Pl2-G22_S185_L001_001 - env CDS - env CDS	H	Yes	ATGAAAGTGAAGGGGACACGGATGAATTGGCAGCACTTGTGGAGATGGGGAACTTTGATGCTTGGGTTGGTGATAATTTGTAATGCTTCAAATACTAACTTGTGGGTCACAGTCTATTATGGAGTGCCAGCATGGGAAGATGCAGATACTACTCTCTTTTGTGCATCTGATGCTAAAGCATACAGTACTGAAAAGCATAATGTCTGGGCTACACATGCTTGTGTACCCACAGACCCCAACCCACAAGAAATATCTCTGCCAAATGTAACAGAAAATTTTGATATGTGGAAAAATAATATGGTAGAACAGATGCATGAGGATATAATCAGCTTATGGGATGAAAGCCTAAAGCCATGTGTAAAGCTAACCCCTCTCTGTGTTACTTTAACCTGTAGTGAC…
		003-005-AY-Pl2-B8_S101_L001_001 - env CDS - env CDS	I		ATGAAAGTGAAGGGGACACGGATGAATTGGCAGCACTTGTGGAGATGGGGAACTTTGATGCTTGGGTTGGTGATAATTTGTAATGCTTCAAATACTAACTTGTGGGTCACAGTCTATTATGGAGTGCCAGCATGGGAAGATGCAGATACTACTCTCTTTTGTGCATCTGATGCTAAAGCATACAGTACTGAAAAGCATAATGTCTGGGCTACACATGCTTGTGTACCCACAGACCCCAACCCACAAGAAATATCTCTGCCAAATGTAACAGAAAATTTTGATATGTGGAAAAATAATATGGTAGAACAGATGCAGGAGGATATAATCAGCTTATGGGATGAAAGCCTAAAGCCATGTGTAAAGCTAACCCCTCTCTGTGTTACTTTAACCTGTAGTGAC…
		003-005-AY-Pl2-E5_S144_L001_001 - env CDS - env CDS	I	Yes	ATGAAAGTGAAGGGGACACGGATGAATTGGCAGCACTTGTGGAGATGGGGAACTTTGATGCTTGGGTTGGTGATAATTTGTAATGCTTCAAATACTAACTTGTGGGTCACAGTCTATTATGGAGTGCCAGCATGGGAAGATGCAGATACTACTCTCTTTTGTGCATCTGATGCTAAAGCATACAGTACTGAAAAGCATAATGTCTGGGCTACACATGCTTGTGTACCCACAGACCCCAACCCACAAGAAATATCTCTGCCAAATGTAACAGAAAATTTTGATATGTGGAAAAATAATATGGTAGAACAGATGCAGGAGGATATAATCAGCTTATGGGATGAAAGCCTAAAGCCATGTGTAAAGCTAACCCCTCTCTGTGTTACTTTAACCTGTAGTGAC…
		003-005-AY-Pl2-G24_S186_L001_001 - env CDS - env CDS	I		ATGAAAGTGAAGGGGACACGGATGAATTGGCAGCACTTGTGGAGATGGGGAACTTTGATGCTTGGGTTGGTGATAATTTGTAATGCTTCAAATACTAACTTGTGGGTCACAGTCTATTATGGAGTGCCAGCATGGGAAGATGCAGATACTACTCTCTTTTGTGCATCTGATGCTAAAGCATACAGTACTGAAAAGCATAATGTCTGGGCTACACATGCTTGTGTACCCACAGACCCCAACCCACAAGAAATATCTCTGCCAAATGTAACAGAAAATTTTGATATGTGGAAAAATAATATGGTAGAACAGATGCAGGAGGATATAATCAGCTTATGGGATGAAAGCCTAAAGCCATGTGTAAAGCTAACCCCTCTCTGTGTTACTTTAACCTGTAGTGAC…
		003-005-AY-Pl1-B3_S65_L001_001 - env CDS - env CDS	J		ATGAAAGTGAAGGGGACACGGATGAATTGGCAGCACTTGTGGAGATGGGGAACTTTGATGCTTGGGTTGGTGATAATTTGTAATGCTTCAAATACTAACTTGTGGGTCACAGTCTATTATGGAGTGCCAGCATGGGAAGATGCAGATACTACTCTCTTTTGTGCATCTGATGCTAAAGCATACAGTACTGAAAAGCATAATGTCTGGGCTACACATGCTTGTGTACCCACAGACCCCAACCCACAAGAAATATCTCTGCCAAATGTAACAGAAAATTTTGATATGTGGAAAAATAATATGGTAGAACAGATGCAGGAGGATATAATCAGCTTATGGGATGAAAGCCTAAAGCCATGTGTAAAGCTAACCCCTCTCTGTGTTACTTTAACCTGTAGTGAC…
		003-005-AY-Pl2-F2_S162_L001_001 - env CDS - env CDS	K		ATGAAAGTGAAGGGGACATGGATGAATTGGCAGCACTTGTGGAGATGGGGAACTTTGATGCTTGGGTTGGTGATAATTTGTAATGCTTCAAATACTAACTTGTGGGTCACAGTCTATTATGGAGTGCCAGCATGGGAAGATGCAGATACTACTCTCTTTTGTGCATCTGATGCTAAAGCATACAGTACTGAAAAGCATAATGTCTGGGCTACACATGCTTGTGTACCCACAGACCCCAACCCACAAGAAATATCTCTGCCAAATGTAACAGAAAATTTTGATATGTGGAAAAATAATATGGTAGAACAGATGCAGGAGGATATAATCAGCTTATGGGATGAAAGCCTAAAGCCATGTGTAAAGCTAACCCCTCTCTGTGTTACTTTAACCTGTAGTGAC…
		003-005-AY-Pl2-D7_S128_L001_001 - env CDS - env CDS	L		ATGAAAGTGAAGGGGACACGGATGAATTGGCAGCACTTGTGGAGATGGGGAACTTTGATGCTTGGGTTGGTGATAATTTGTAATGCTTCAAATACTAACTTGTGGGTCACAGTCTATTATGGAGTGCCAGCATGGGAAGATGCAGATACTACTCTCTTTTGTGCATCTGATGCTAAAGCATACAGTACTGAAAAGCATAATGTCTGGGCTACACATGCTTGTGTACCCACAGACCCCAACCCACAAGAAATATCTCTGCCAAATGTAACAGAAAATTTTGATATGTGGAAAAATAATATGGTAGAACAGATGCAGGAGGATATAATCAGCTTATGGGATGAAAGCCTAAAGCCATGTGTAAAGCTAACCCCTCTCTGTGTTACTTTAACCTGTAGTGAC…
		003-005-AY-Pl2-C16_S123_L001_001 - env CDS - env CDS	M		ATGAAAGTGAAGGGGACACGGATGAATTGGCAGCACTTGTGGAGATGGGGAACTTTGATGCTTGGGTTGGTGATAATTTGTAATGCTTCAAATACTAACTTGTGGGTCACAGTCTATTATGGAGTGCCAGCATGGGAAGATGCAGATACTACTCTCTTTTGTGCATCTGATGCTAAAGCATACAGTACTGAAAAGCATAATGTCTGGGCTACACATGCTTGTGTACCCACAGACCCCAACCCACAAGAAATATCTCTGCCAAATGTAACAGAAAATTTTGATATGTGGAAAAATAATATGGTAGAACAGATGCAGGAGGATATAATCAGCTTATGGGATGAAAGCCTAAAGCCATGTGTAAAGCTAACCCCTCTCTGTGTTACTTTAACCTGTAGTGAC…
		003-005-AY-Pl2-C14_S122_L001_001 - env CDS - env CDS	N	Yes	ATGAAAGTGAAGGGGACACGGATGAATTGGCAGCATTTGTGGAGATGGGGAACTTTGATGCTTGGGTTGGTGATAATTTGTAAAGCTTCAAATACTAACTTGTGGGTCACAGTCTATTATGGAGTGCCAGCATGGGAAGATGCAGATACTACTCTCTTTTGTGCATCTGATGCTAAAGCATACAGTACTGAAAAGCATAATGTCTGGGCTACACATGCTTGTGTACCCACAGACCCCAACCCACAAGAAATATCTCTGCCAAATGTAACAGAAAATTTTGATATGTGGAAAAATAATATGGTAGAACAGATGCATGAGGATATAATCAGCTTATGGGATGAAAGCCTAAAGCCATGTGTAAAGCTAACCCCTCTCTGTGTTACTTTAACCTGTAGTGAC…
		003-005-AY-Pl1-I18_S82_L001_001 - env CDS - env CDS	O	Yes	ATGAAAGTGAAGGGGACACGGATGAATTGGCAGCATTTGTGGAGATGGGGAACTTTGATGCTTGGGTTGGTGATAATTTGTAAAGCTTCAAATACTAACTTGTGGGTCACAGTCTATTATGGAGTGCCAGCATGGGAAGATGCAGATACTACTCTCTTTTGTGCATCTGATGCTAAAGCATACAGTACTGAAAAGCATAATGTCTGGGCTACACATGCTTGTGTACCCACAGACCCCAACCCACAAGAAATATCTCTGCCAAATGTAACAGAAAATTTTGATATGTGGAAAAATAATATGGTAGAACAGATGCATGAGGATATAATCAGCTTATGGGATGAAAGCCTAAAGCCATGTGTAAAGCTAACCCCTCTCTGTGTTACTTTAACCTGTAGTAAC…
		003-005-AY-Pl1-C4_S66_L001_001 - env CDS - env CDS	P		ATGAAAGTGAAGGGGACACGGATGAATTGGCAGCATTTGTGGAGATGGGGAACTTTGATGCTTGGGTTGGTGATAATTTGTAAAGCTTCAAATACTAACTTGTGGGTCACAGTCTATTATGGAGTGCCAGCATGGGAAGATGCAGATACTACTCTCTTTTGTGCATCTGATGCTAAAGCATACAGTACTGAAAAGCATAATGTCTGGGCTACACATGCTTGTGTACCCACAGACCCCAACCCACAAGAAATATCTCTGCCAAATGTAACAGAAAATTTTGATATGTGGAAAAATAATATGGTAGAACAGATGCATGAGGATATAATCAGCTTATGGGATGAAAGCCTAAAGCCATGTGTAAAGCTAACCCCTCTCTGTGTTACTTTAACCTGTAGTGAC…
		003-005-AY-Pl1-I4_S79_L001_001 - env CDS - env CDS	Q		ATGAAAGTGAAGGGGACACGGATGAATTGGCAGCATTTGTGGAGATGGGGAACTTTGATGCTTGGGTTGGTGATAATTTGTAAAGCTTCAAATACTAACTTGTGGGTCACAGTCTATTATGGAGTGCCAGCATGGGAAGATGCAGATACTACTCTCTTTTGTGCATCTGATGCTAAAGCATACAGTACTGAAAAGCATAATGTCTGGGCTACACATGCTTGTGTACCCACAGACCCCAACCCACAAGAAATATCTCTGCCAAATGTAACAGAAAATTTTGATATGTGGAAAAATAATATGGTAGAACAGATGCATGAGGATATAATCAGCTTATGGGATGAAAGCCTAAAGCCATGTGTAAAGCTAACCCCTCTCTGTGTTACTTTAACCTGTAGTGAC…
		003-005-AY-Pl2-E8_S151_L001_001 - env CDS - env CDS	R	Yes	ATGAAAGTGAAGGGGACACGGATGAATTGGCAGCATTTGTGGAGATGGGGAACTTTGATGCTTGGGTTGGTGATAATTTGTAAAGCTTCAAATACTAACTTGTGGGTCACAGTCTATTATGGAGTGCCAGCATGGGAAGATGCAGATACTACTCTCTTTTGTGCATCTGATGCTAAAGCATACAGTACTGAAAAGCATAATGTCTGGGCTACACATGCTTGTGTACCCACAGACCCCAACCCACAAGAAATATCTCTGCCAAATGTAACAGAAAATTTTGATATGTGGAAAAATAATATGGTAGAACAGATGCATGAGGATATAATCAGCTTATGGGATGAAAGCCTAAAGCCATGTGTAAAGCTAACCCCTCTCTGTGTTACTTTAACCTGTAGTGAC…
		003-005-AY-Pl1-I14_S81_L001_001 - env CDS - env CDS	S	Yes	ATGAAAGTGAAGGGGACACGGATGAATTGGCAGCATTTGTGGAGATGGGGAACTTTGATGCTTGGGTTGGTGATAATTTGTAAAGCTTCAAATACTAACTTGTGGGTCACAGTCTATTATGGAGTGCCAGCATGGGAAGATGCAGATACTACTCTCTTTTGTGCATCTGATGCTAAAGCATACAGTACTGAAAAGCATAATGTCTGGGCTACACATGCTTGTGTACCCACAGACCCCAACCCACAAGAAATATCTCTGCCAAATGTAACAGAAAATTTTGATATGTGGAAAAATAATATGGTAGAACAGATGCATGAGGATATAATCAGCTTATGGGATGAAAGCCTAAAGCCATGTGTAAAGCTAACCCCTCTCTGTGTTACTTTAACCTGTAGTGAC…
		003-005-AY-Pl2-B11_S93_L001_001 - env CDS - env CDS	S		ATGAAAGTGAAGGGGACACGGATGAATTGGCAGCATTTGTGGAGATGGGGAACTTTGATGCTTGGGTTGGTGATAATTTGTAAAGCTTCAAATACTAACTTGTGGGTCACAGTCTATTATGGAGTGCCAGCATGGGAAGATGCAGATACTACTCTCTTTTGTGCATCTGATGCTAAAGCATACAGTACTGAAAAGCATAATGTCTGGGCTACACATGCTTGTGTACCCACAGACCCCAACCCACAAGAAATATCTCTGCCAAATGTAACAGAAAATTTTGATATGTGGAAAAATAATATGGTAGAACAGATGCATGAGGATATAATCAGCTTATGGGATGAAAGCCTAAAGCCATGTGTAAAGCTAACCCCTCTCTGTGTTACTTTAACCTGTAGTGAC…
		003-005-AY-Pl2-F14_S166_L001_001 - env CDS - env CDS	S		ATGAAAGTGAAGGGGACACGGATGAATTGGCAGCATTTGTGGAGATGGGGAACTTTGATGCTTGGGTTGGTGATAATTTGTAAAGCTTCAAATACTAACTTGTGGGTCACAGTCTATTATGGAGTGCCAGCATGGGAAGATGCAGATACTACTCTCTTTTGTGCATCTGATGCTAAAGCATACAGTACTGAAAAGCATAATGTCTGGGCTACACATGCTTGTGTACCCACAGACCCCAACCCACAAGAAATATCTCTGCCAAATGTAACAGAAAATTTTGATATGTGGAAAAATAATATGGTAGAACAGATGCATGAGGATATAATCAGCTTATGGGATGAAAGCCTAAAGCCATGTGTAAAGCTAACCCCTCTCTGTGTTACTTTAACCTGTAGTGAC…
		003-005-AY-Pl2-F1_S154_L001_001 - env CDS - env CDS	T	Yes	ATGAAAGTGAAGGGGACACGGATGAATTGGCAGCATTTGTGGAGATGGGGAACTTTGATGCTTGGGTTGGTGATAATTTGTAAAGCTTCAAATACTAACCTGTGGGTCACAGTCTATTATGGAGTGCCAGCATGGGAAGATGCAGATACTACTCTCTTTTGTGCATCTGATGCTAAAGCATACAGTACTGAAAAGCATAATGTCTGGGCTACACATGCTTGTGTACCCACAGACCCCAACCCACAAGAAATATCTCTGCCAAATGTAACAGAAAATTTTGATATGTGGAAAAATAATATGGTAGAACAGATGCATGAGGATATAATCAGCTTATGGGATGAAAGCCTAAAGCCATGTGTAAAGCTAACCCCTCTCTGTGTTACTTTAACCTGTAGTGAC…
		003-005-AY-Pl2-E6_S150_L001_001 - env CDS - env CDS	U	Yes	ATGAAAGTGAAGGGGACACGGATGAATTGGCAGCATTTGTGGAGATGGGGAACTTTGATGCTTGGGTTGGTGATAATTTGTAAAGCTTCAAATACTAACTTGTGGGTCACAGTCTATTATGGAGTGCCAGCATGGGAAGATGCAGATACTACTCTCTTTTGTGCATCTGATGCTAAAGCATACAGTACTGAAAAGCATAATGTCTGGGCTACACATGCTTGTGTACCCACAGACCCCAACCCACAAGAAATATCTCTGCCAAATGTAACAGAAAATTTTGATATGTGGAAAAATAATATGGTAGAACAGATGCATGAGGATATAATCAGCTTATGGGATGAAAGCCTAAAGCCATGTGTAAAGCTAACCCCTCTCTGTGTTACTTTAACCTGTAGTGAC…
		003-005-AY-Pl2-D24_S142_L001_001 - env CDS - env CDS	V	Yes	ATGAAAGTGAAGGGGACACGGATGAATTGGCAGCATTTGTGGAGATGGGGAACTTTGATGCTTGGGTTGGTGATAATTTGTAAAGCTTCAAATACTAACTTGTGGGTCACAGTCTATTATGGAGTGCCAGCATGGGAAGATGCAGATACTACTCTCTTTTGTGCATCTGATGCTAAAGCATACAGTACTGAAAAGCATAATGTCTGGGCTACACATGCTTGTGTACCCACAGACCCCAACCCACAAGAAATATCTCTGCCAAATGTAACAGAAAATTTTGATATGTGGAAAAATAATATGGTAGAACAGATGCATGAGGATATAATCAGCTTATGGGATGAAAGCCTAAAGCCATGTGTAAAGCTAACCCCTCTCTGTGTTACTTTAACCTGTAGTGAC…
	P34 - 007-007	007-007-AY-PL1-E6_S57_L001_001 - env CDS	A		ATGATAGTGATGGGGATGAAGAGGAACTGGCAGCAATGGTGGAGAGGGGGCATCTTGCTCCTTGGGATGTTAATGATGATCTGTAGTGCTGAAGATAACGCGTGGGTCACAGTCTATTATGGGGTACCTGTGTGGAGAGAAGCAAACGTCACACTATTTTGTGCATCAGATGCTAAAGCATATGATACAGAGGTACATAATGTTTGGGCCACACATGCCTGTGTACCCACAGACCCCAGCCCACAAGAAATAAAATTGGAAAATGTGACAGAAAATTTTAACATGTGGAAAAATGACATGGTAGAACAAATGCATGAGGATATAATCAGTTTATGGGATCAAAGTCTAAAGCCATGTGTAAAATTAACCCCACTCTGTGTTACATTAAATTGCACTGAT…
		007-007-AY-PL1-H11_S60_L001_001 - env CDS	A		ATGATAGTGATGGGGATGAAGAGGAACTGGCAGCAATGGTGGAGAGGGGGCATCTTGCTCCTTGGGATGTTAATGATGATCTGTAGTGCTGAAGATAACGCGTGGGTCACAGTCTATTATGGGGTACCTGTGTGGAGAGAAGCAAACGTCACACTATTTTGTGCATCAGATGCTAAAGCATATGATACAGAGGTACATAATGTTTGGGCCACACATGCCTGTGTACCCACAGACCCCAGCCCACAAGAAATAAAATTGGAAAATGTGACAGAAAATTTTAACATGTGGAAAAATGACATGGTAGAACAAATGCATGAGGATATAATCAGTTTATGGGATCAAAGTCTAAAGCCATGTGTAAAATTAACCCCACTCTGTGTTACATTAAATTGCACTGAT…
		007-007-AY-Pl2-H1_S93_L001_001 - env CDS	A		ATGATAGTGATGGGGATGAAGAGGAACTGGCAGCAATGGTGGAGAGGGGGCATCTTGCTCCTTGGGATGTTAATGATGATCTGTAGTGCTGAAGATAACGCGTGGGTCACAGTCTATTATGGGGTACCTGTGTGGAGAGAAGCAAACGTCACACTATTTTGTGCATCAGATGCTAAAGCATATGATACAGAGGTACATAATGTTTGGGCCACACATGCCTGTGTACCCACAGACCCCAGCCCACAAGAAATAAAATTGGAAAATGTGACAGAAAATTTTAACATGTGGAAAAATGACATGGTAGAACAAATGCATGAGGATATAATCAGTTTATGGGATCAAAGTCTAAAGCCATGTGTAAAATTAACCCCACTCTGTGTTACATTAAATTGCACTGAT…
		007-007-AY-Pl2-H3_S94_L001_001 - env CDS	A		ATGATAGTGATGGGGATGAAGAGGAACTGGCAGCAATGGTGGAGAGGGGGCATCTTGCTCCTTGGGATGTTAATGATGATCTGTAGTGCTGAAGATAACGCGTGGGTCACAGTCTATTATGGGGTACCTGTGTGGAGAGAAGCAAACGTCACACTATTTTGTGCATCAGATGCTAAAGCATATGATACAGAGGTACATAATGTTTGGGCCACACATGCCTGTGTACCCACAGACCCCAGCCCACAAGAAATAAAATTGGAAAATGTGACAGAAAATTTTAACATGTGGAAAAATGACATGGTAGAACAAATGCATGAGGATATAATCAGTTTATGGGATCAAAGTCTAAAGCCATGTGTAAAATTAACCCCACTCTGTGTTACATTAAATTGCACTGAT…
		007-007-AY-Pl2-I13_S102_L001_001 - env CDS	A		ATGATAGTGATGGGGATGAAGAGGAACTGGCAGCAATGGTGGAGAGGGGGCATCTTGCTCCTTGGGATGTTAATGATGATCTGTAGTGCTGAAGATAACGCGTGGGTCACAGTCTATTATGGGGTACCTGTGTGGAGAGAAGCAAACGTCACACTATTTTGTGCATCAGATGCTAAAGCATATGATACAGAGGTACATAATGTTTGGGCCACACATGCCTGTGTACCCACAGACCCCAGCCCACAAGAAATAAAATTGGAAAATGTGACAGAAAATTTTAACATGTGGAAAAATGACATGGTAGAACAAATGCATGAGGATATAATCAGTTTATGGGATCAAAGTCTAAAGCCATGTGTAAAATTAACCCCACTCTGTGTTACATTAAATTGCACTGAT…
		007-007-AY-Pl3-A16_S116_L001_001 - env CDS	A		ATGATAGTGATGGGGATGAAGAGGAACTGGCAGCAATGGTGGAGAGGGGGCATCTTGCTCCTTGGGATGTTAATGATGATCTGTAGTGCTGAAGATAACGCGTGGGTCACAGTCTATTATGGGGTACCTGTGTGGAGAGAAGCAAACGTCACACTATTTTGTGCATCAGATGCTAAAGCATATGATACAGAGGTACATAATGTTTGGGCCACACATGCCTGTGTACCCACAGACCCCAGCCCACAAGAAATAAAATTGGAAAATGTGACAGAAAATTTTAACATGTGGAAAAATGACATGGTAGAACAAATGCATGAGGATATAATCAGTTTATGGGATCAAAGTCTAAAGCCATGTGTAAAATTAACCCCACTCTGTGTTACATTAAATTGCACTGAT…
		007-007-AY-Pl3-B19_S124_L001_001 - env CDS	A		ATGATAGTGATGGGGATGAAGAGGAACTGGCAGCAATGGTGGAGAGGGGGCATCTTGCTCCTTGGGATGTTAATGATGATCTGTAGTGCTGAAGATAACGCGTGGGTCACAGTCTATTATGGGGTACCTGTGTGGAGAGAAGCAAACGTCACACTATTTTGTGCATCAGATGCTAAAGCATATGATACAGAGGTACATAATGTTTGGGCCACACATGCCTGTGTACCCACAGACCCCAGCCCACAAGAAATAAAATTGGAAAATGTGACAGAAAATTTTAACATGTGGAAAAATGACATGGTAGAACAAATGCATGAGGATATAATCAGTTTATGGGATCAAAGTCTAAAGCCATGTGTAAAATTAACCCCACTCTGTGTTACATTAAATTGCACTGAT…
		007-007-AY-Pl3-D18_S140_L001_001 - env CDS	A	Yes	ATGATAGTGATGGGGATGAAGAGGAACTGGCAGCAATGGTGGAGAGGGGGCATCTTGCTCCTTGGGATGTTAATGATGATCTGTAGTGCTGAAGATAACGCGTGGGTCACAGTCTATTATGGGGTACCTGTGTGGAGAGAAGCAAACGTCACACTATTTTGTGCATCAGATGCTAAAGCATATGATACAGAGGTACATAATGTTTGGGCCACACATGCCTGTGTACCCACAGACCCCAGCCCACAAGAAATAAAATTGGAAAATGTGACAGAAAATTTTAACATGTGGAAAAATGACATGGTAGAACAAATGCATGAGGATATAATCAGTTTATGGGATCAAAGTCTAAAGCCATGTGTAAAATTAACCCCACTCTGTGTTACATTAAATTGCACTGAT…
		007-007-AY-Pl3-B21_S125_L001_001 - env CDS	B	Yes	ATGATAGTGATGGGGATGAAGAGGAACTGGCAGCAATGGTGGAGAGGGGGCATCTTGCTCCTTGGGATGTTAATGATGATCTGTAGTGCTGAAGATAACGCGTGGGTCACAGTCTATTATGGGGTACCTGTGTGGAGAGAAGCAAACGTCACACTATTTTGTGCATCAGATGCTAAAGCATATGATACAGAGGTACATAATGTTTGGGCCACACATGCCTGTGTACCCACAGACCCCAGCCCACAAGAAATAAAATTGGAAAATGTGACAGAAAATTTTAACATGTGGAAAAATGACATGGTAGAACAAATGCATGAGGATATAATCAGTTTATGGGATCAAAGTCTAAAGCCATGTGTAAAATTAACCCCACTCTGTGTTACATTAAATTGCACTGAT…
		007-007-AY-Pl3-B23_S126_L001_001 - env CDS	C	Yes	AGAGGGGGCATCTTGCTCCTTGGGATGTTAATGATGATCTGTAGTGCTGAAGATAACGCGTGGGTCACAGTCTATTATGGGGTACCTGTGTGGAGAGAAGCAAACGTCACACTATTTTGTGCATCAGATGCTAAAGCATATGATACAGAGGTACATAATGTTTGGGCCACACATGCCTGTGTACCCACAGACCCCAGCCCACAAGAAATAAAATTGGAAAATGTGACAGAAAATTTTAACATGTGGAAAAATGACATGGTAGAACAAATGCATGAGGATATAATCAGTTTATGGGATCAAAGTCTAAAGCCATGTGTAAAATTAACCCCACTCTGTGTTACATTAAATTGCACTGATTACTTGGGGAGCAATGCTACTAATAGCACTAGTGGGAACAAT…
		007-007-AY-PL1-F16_S58_L001_001 - env CDS	D		ATGATAGTGATGGGGATGAAGAGGAACTGGCAGCAATGGTGGAGAGGGGGCATCTTGCTCCTTGGGATGTTAATGATGATCTGTAGTGCTGAAGATAACGCGTGGGTCACAGTCTATTATGGGGTACCTGTGTGGAGAGAAGCAAACGTCACACTATTTTGTGCATCAGATGCTAAAGCATATGATACAGAGGTACATAATGTTTGGGCCACACATGCCTGTGTACCCACAGACCCCAGCCCACAAGAAATAAAATTGGAAAATGTGACAGAAAATTTTAACATGTGGAAAAATAACATGGTAGAACAAATGCATGAGGATATAATCAGTTTATGGGATCAAAGTCTAAAGCCATGTGTAAAATTAACCCCACTCTGTGTTACATTAAATTGCACTGAT…
		007-007-AY-Pl3-A13_S113_L001_001 - env CDS	D		ATGATAGTGATGGGGATGAAGAGGAACTGGCAGCAATGGTGGAGAGGGGGCATCTTGCTCCTTGGGATGTTAATGATGATCTGTAGTGCTGAAGATAACGCGTGGGTCACAGTCTATTATGGGGTACCTGTGTGGAGAGAAGCAAACGTCACACTATTTTGTGCATCAGATGCTAAAGCATATGATACAGAGGTACATAATGTTTGGGCCACACATGCCTGTGTACCCACAGACCCCAGCCCACAAGAAATAAAATTGGAAAATGTGACAGAAAATTTTAACATGTGGAAAAATAACATGGTAGAACAAATGCATGAGGATATAATCAGTTTATGGGATCAAAGTCTAAAGCCATGTGTAAAATTAACCCCACTCTGTGTTACATTAAATTGCACTGAT…
		007-007-AY-Pl3-C6_S133_L001_001 - env CDS	E	Yes	ATGATAGTGATGGGGATGAAGAGGAACTGGCAGCAATGGTGGAGAGGGGGCATCTTGCTCCTTGGGATGTTAATGATGATCTGTAGTGCTGAAGATAACGCGTGGGTCACAGTCTATTATGGGGTACCTGTGTGGAGAGAAGCAAACGTCACACTATTTTGTGCATCAGATGCTAAAGCATATGATACAGAGGTACATAATGTTTGGGCCACACATGCCTGTGTACCCACAGACCCCAGCCCACAAGAAATAAAATTGGAAAATGTGACAGAAAATTTTAACATGTGGAAAAATGACATGGTAGAACAAATGCATGAGGATATAATCAGTTTATGGGATCAAAGTCTAAAGCCATGTGTAAAATTAACCCCACTCTGTGTTACATTAAATTGCACTGAT…
		007-007-AY-Pl3-B14_S123_L001_001 - env CDS	F	Yes	ATGATAGTGATGGGGATGAAGAGGAACTGGCAGCAATGGTGGAGAGGGGGCATCTTGCTCCTTGGGATGTTAATGATGATCTGTAGTGCTGAAGATAACGCGTGGGTCACAGTCTATTATGGGGTACCTGTGTGGAGAGAAGCAAACGTCACACTATTTTGTGCATCAGATGCTAAAGCATATGATACAGAGGTACATAATGTTTGGGCCACACATGCCTGTGTACCCACAGACCCCAGCCCACAAGAAATAAAATTGGAAAATGTGACAGAAAATTTTAACATGTGGAAAAATAACATGGTAGAACAAATGCATGAGGATATAATCAGTTTATGGGATCAAAGTCTAAAGCCATGTGTAAAATTAACCCCACTCTGTGTTACATTAAATTGCACTGAT…
		007-007-AY-Pl2-H22_S100_L001_001 - env CDS	G	Yes	ATGATAGTGATGGGGATGAAGAGGAACTGGCAGCAATGGTGGAGAGGGGGCATCTTGCTCCTTGGGATGTTAATGATGATCTGTAGTGCTGAAGATAACGCGTGGGTCACAGTCTATTATGGGGTACCTGTGTGGAGAGAAGCAAACGTCACACTATTTTGTGCATCAGATGCTAAAGCATATGATACAGAGGTACATAATGTTTGGGCCACACATGCCTGTGTACCCACAGACCCCAGCCCACAAGAAATAAAATTGGAAAATGTGACAGAAAATTTTAACATGTGGAAAAATAACATGGTAGAACAAATGCATGAGGATATAATCAGTTTATGGGATCAAAGTCTAAAGCCATGTGTAAAATTAACCCCACTCTGTGTTACATTAAATTGCACTGAT…
		007-007-AY-PL1-G18_S59_L001_001 - env CDS	H	Yes	ATGATAGTGATGGGGATGAAGAGGAACTGGCAGCAATGGTGGAGAGGGGGCATCTTGCTCCTTGGGATGTTAATGATGATCTGTAGTGCTGAAGATAACGCGTGGGTCACAGTCTATTATGGGGTACCTGTGTGGAGAGAAGCAAACGTCACACTATTTTGTGCATCAGATGCTAAAGCATATGATACAGAGGTACATAATGTTTGGGCCACACATGCCTGTGTACCCACAGACCCCAGCCCACAAGAAATAAAATTGGAAAATGTGACAGAAAATTTTAACATGTGGAAAAATAACATGGTAGAACAAATGCATGAGGATATAATCAGTTTATGGGATCAAAGTCTAAAGCCATGTGTAAAATTAACCCCACTCTGTGTTACATTAAATTGCACTGAT…
		007-007-AY-Pl3-C1_S130_L001_001 - env CDS	H		ATGATAGTGATGGGGATGAAGAGGAACTGGCAGCAATGGTGGAGAGGGGGCATCTTGCTCCTTGGGATGTTAATGATGATCTGTAGTGCTGAAGATAACGCGTGGGTCACAGTCTATTATGGGGTACCTGTGTGGAGAGAAGCAAACGTCACACTATTTTGTGCATCAGATGCTAAAGCATATGATACAGAGGTACATAATGTTTGGGCCACACATGCCTGTGTACCCACAGACCCCAGCCCACAAGAAATAAAATTGGAAAATGTGACAGAAAATTTTAACATGTGGAAAAATAACATGGTAGAACAAATGCATGAGGATATAATCAGTTTATGGGATCAAAGTCTAAAGCCATGTGTAAAATTAACCCCACTCTGTGTTACATTAAATTGCACTGAT…
		007-007-AY-PL1-B16_S52_L001_001 - env CDS	I	Yes	ATGATAGTGATGGGGATGAAGAGGAACTGGCAGCAATGGTGGAGAGGGGGCATCTTGCTCCTTGGGATGTTAATGATGATCTGTAGTGCTGAAGATAACGCGTGGGTCACAGTCTATTATGGGGTACCTGTGTGGAGAGAAGCAAACGTCACACTATTTTGTGCATCAGATGCTAAAGCATATGATACAGAGGTACATAATGTTTGGGCCACACATGCCTGTGTACCCACAGACCCCAGCCCACAAGAAATAAAATTGGAAAATGTGACAGAAAATTTTAACATGTGGAAAAATAACATGGTAGAACAAATGCATGAGGATATAATCAGTTTATGGGATCAAAGTCTAAAGCCATGTGTAAAATTAACCCCACTCTGTGTTACATTAAATTGCACTGAT…
		007-007-AY-PL1-D9_S53_L001_001 - env CDS	J	Yes	ATGATAGTGATGGGGATGAAGAGGAACTGGCAGCAATGGTGGAGAGGGGGCATCTTGCTCCTTGGGATGTTAATGATGATCTGTAGTGCTGAAGATAACGCGTGGGTCACAGTCTATTATGGGGTACCTGTGTGGAGAGAAGCAAACGTCACACTATTTTGTGCATCAGATGCTAAAGCATATGATACAGAGGTACATAATGTTTGGGCCACACATGCCTGTGTACCCACAGACCCCAGCCCACAAGAAATAAAATTGGAAAATGTGACAGAAAATTTTAACATGTGGAAAAATAACATGGTAGAACAAATGCATGAGGATATAATCAGTTTATGGGATCAAAGTCTAAAGCCATGTGTAAAATTAACCCCACTCTGTGTTACATTAAATTGCACTGAT…
		007-007-AY-Pl2-I6_S105_L001_001 - env CDS	K	Yes	ATGATAGTGATGGGGATGAAGAGGAACTGGCAGCAATGGTGGAGAGGGGGCATCTTGCTCCTTGGGATGTTAATGATGATCTGTAGTGCTGAAGATAACGCGTGGGTCACAGTCTATTATGGGGTACCTGTGTGGAGAGAAGCAAACGTCACACTATTTTGTGCATCAGATGCTAAAGCATATGATACAGAGGTACATAATGTTTGGGCCACACATGCCTGTGTACCCACAGACCCCAGCCCACAAGAAATAAAATTGGAAAATGTGACAGAAAATTTTAACATGTGGAAAAATGACATGGTAGAACAAATGCATGAGGATATAATCAGTTTATGGGATCAAAGTCTAAAGCCATGTGTAAAATTAACCCCACTCTGTGTTACATTAAATTGCACTGAT…
		007-007-AY-Pl3-A6_S111_L001_001 - env CDS	K		ATGATAGTGATGGGGATGAAGAGGAACTGGCAGCAATGGTGGAGAGGGGGCATCTTGCTCCTTGGGATGTTAATGATGATCTGTAGTGCTGAAGATAACGCGTGGGTCACAGTCTATTATGGGGTACCTGTGTGGAGAGAAGCAAACGTCACACTATTTTGTGCATCAGATGCTAAAGCATATGATACAGAGGTACATAATGTTTGGGCCACACATGCCTGTGTACCCACAGACCCCAGCCCACAAGAAATAAAATTGGAAAATGTGACAGAAAATTTTAACATGTGGAAAAATGACATGGTAGAACAAATGCATGAGGATATAATCAGTTTATGGGATCAAAGTCTAAAGCCATGTGTAAAATTAACCCCACTCTGTGTTACATTAAATTGCACTGAT…
		007-007-AY-Pl3-C12_S134_L001_001 - env CDS	K		ATGATAGTGATGGGGATGAAGAGGAACTGGCAGCAATGGTGGAGAGGGGGCATCTTGCTCCTTGGGATGTTAATGATGATCTGTAGTGCTGAAGATAACGCGTGGGTCACAGTCTATTATGGGGTACCTGTGTGGAGAGAAGCAAACGTCACACTATTTTGTGCATCAGATGCTAAAGCATATGATACAGAGGTACATAATGTTTGGGCCACACATGCCTGTGTACCCACAGACCCCAGCCCACAAGAAATAAAATTGGAAAATGTGACAGAAAATTTTAACATGTGGAAAAATGACATGGTAGAACAAATGCATGAGGATATAATCAGTTTATGGGATCAAAGTCTAAAGCCATGTGTAAAATTAACCCCACTCTGTGTTACATTAAATTGCACTGAT…
		007-007-AY-Pl3-C2_S132_L001_001 - env CDS	K		ATGATAGTGATGGGGATGAAGAGGAACTGGCAGCAATGGTGGAGAGGGGGCATCTTGCTCCTTGGGATGTTAATGATGATCTGTAGTGCTGAAGATAACGCGTGGGTCACAGTCTATTATGGGGTACCTGTGTGGAGAGAAGCAAACGTCACACTATTTTGTGCATCAGATGCTAAAGCATATGATACAGAGGTACATAATGTTTGGGCCACACATGCCTGTGTACCCACAGACCCCAGCCCACAAGAAATAAAATTGGAAAATGTGACAGAAAATTTTAACATGTGGAAAAATGACATGGTAGAACAAATGCATGAGGATATAATCAGTTTATGGGATCAAAGTCTAAAGCCATGTGTAAAATTAACCCCACTCTGTGTTACATTAAATTGCACTGAT…
		007-007-AY-Pl3-A20_S117_L001_001 - env CDS	L	Yes	ATGATAGTGATGGGGATGAAGAGGAACTGGCAGCAATGGTGGAGAGGGGGCATCTTGCTCCTTGGGATGTTAATGATGATCTGTAGTGCTGAAGATAACGCGTGGGTCACAGTCTATTATGGGGTACCTGTGTGGAGAGAAGCAAACGTCACACTATTTTGTGCATCAGATGCTAAAGCATATGATACAGAGGTACATAATGTTTGGGCCACACATGCCTGTGTACCCACAGACCCCAGCCCACAAGAAATAAAATTGGAAAATGTGACAGAAAATTTTAACATGTGGAAAAATGACATGGTAGAACAAATGCATGAGGATATAATCAGTTTATGGGATCAAAGTCTAAAGCCATGTGTAAAATTAACCCCACTCTGTGTTACATTAAATTGCACTGAT…
		007-007-AY-Pl3-A15_S114_L001_001 - env CDS	M	Yes	ATGATAGTGATGGGGATGAAGAGGAACTGGCAGCAATGGTGGAGAGGGGGCATCTTGCTCCTTGGGATGTTAATGATGATCTGTAGTGCTGAAGATAACGCGTGGGTCACAGTCTATTATGGGGTACCTGTGTGGAGAGAAGCAAACGTCACACTATTTTGTGCATCAGATGCTAAAGCATATGATACAGAGGTACATAATGTTTGGGCCACACATGCCTGTGTACCCACAGACCCCAGCCCACAAGAAATAAAATTGGAAAATGTGACAGAAAATTTTAACATGTGGAAAAATGACATGGTAGAACAAATGCATGAGGATATAATCAGTTTATGGGATCAAAGTCTAAAGCCATGTGTAAAATTAACCCCACTCTGTGTTACATTAAATTGCACTGAT…
		007-007-AY-Pl2-G14_S91_L001_001 - env CDS	N	Yes	ATGATAGTGATGGGGATGAAGAGGAACTGGCAGCAATGGTGGAGAGGGGGCATCTTGCTCCTTGGGATGTTAATGATGATCTGTAGTGCTGAAGATAACGCGTGGGTCACAGTCTATTATGGGGTACCTGTGTGGAGAGAAGCAAACGTCACACTATTTTGTGCATCAGATGCTAAAGCATATGATACAGAGGTACATAATGTTTGGGCCACACATGCCTGTGTACCCACAGACCCCAGCCCACAAGAAATAAAATTGGAAAATGTGACAGAAAATTTTAACATGTGGAAAAATGACATGGTAGAACAAATGCATGAGGATATAATCAGTTTATGGGATCAAAGTCTAAAGCCATGTGTAAAATTAACCCCACTCTGTGTTACATTAAATTGCACTGAT…
		007-007-AY-Pl2-H11_S96_L001_001 - env CDS	N		ATGATAGTGATGGGGATGAAGAGGAACTGGCAGCAATGGTGGAGAGGGGGCATCTTGCTCCTTGGGATGTTAATGATGATCTGTAGTGCTGAAGATAACGCGTGGGTCACAGTCTATTATGGGGTACCTGTGTGGAGAGAAGCAAACGTCACACTATTTTGTGCATCAGATGCTAAAGCATATGATACAGAGGTACATAATGTTTGGGCCACACATGCCTGTGTACCCACAGACCCCAGCCCACAAGAAATAAAATTGGAAAATGTGACAGAAAATTTTAACATGTGGAAAAATGACATGGTAGAACAAATGCATGAGGATATAATCAGTTTATGGGATCAAAGTCTAAAGCCATGTGTAAAATTAACCCCACTCTGTGTTACATTAAATTGCACTGAT…
		007-007-AY-Pl2-H9_S95_L001_001 - env CDS	N		ATGATAGTGATGGGGATGAAGAGGAACTGGCAGCAATGGTGGAGAGGGGGCATCTTGCTCCTTGGGATGTTAATGATGATCTGTAGTGCTGAAGATAACGCGTGGGTCACAGTCTATTATGGGGTACCTGTGTGGAGAGAAGCAAACGTCACACTATTTTGTGCATCAGATGCTAAAGCATATGATACAGAGGTACATAATGTTTGGGCCACACATGCCTGTGTACCCACAGACCCCAGCCCACAAGAAATAAAATTGGAAAATGTGACAGAAAATTTTAACATGTGGAAAAATGACATGGTAGAACAAATGCATGAGGATATAATCAGTTTATGGGATCAAAGTCTAAAGCCATGTGTAAAATTAACCCCACTCTGTGTTACATTAAATTGCACTGAT…
		007-007-AY-Pl3-A1_S110_L001_001 - env CDS	N		ATGATAGTGATGGGGATGAAGAGGAACTGGCAGCAATGGTGGAGAGGGGGCATCTTGCTCCTTGGGATGTTAATGATGATCTGTAGTGCTGAAGATAACGCGTGGGTCACAGTCTATTATGGGGTACCTGTGTGGAGAGAAGCAAACGTCACACTATTTTGTGCATCAGATGCTAAAGCATATGATACAGAGGTACATAATGTTTGGGCCACACATGCCTGTGTACCCACAGACCCCAGCCCACAAGAAATAAAATTGGAAAATGTGACAGAAAATTTTAACATGTGGAAAAATGACATGGTAGAACAAATGCATGAGGATATAATCAGTTTATGGGATCAAAGTCTAAAGCCATGTGTAAAATTAACCCCACTCTGTGTTACATTAAATTGCACTGAT…
		007-007-AY-Pl2-H19_S99_L001_001 - env CDS	O	Yes	ATGATAGTGATGGGGATGAAGAGGAACTGGCAGCAATGGTGGAGAGGGGGCATCTTGCTCCTTGGGATGTTAATGATGATCTGTAGTGCTGAAGATAACGCGTGGGTCACAGTCTATTATGGGGTACCTGTGTGGAGAGAAGCAAACGTCACACTATTTTGTGCATCAGATGCTAAAGCATATGATACAGAGGTACATAATGTTTGGGCCACACATGCCTGTGTACCCACAGACCCCAGCCCACAAGAAATAAAATTGGAAAATGTGACAGAAAATTTTAACATGTGGAAAAATGACATGGTAGAACAAATGCATGAGGATATAATCAGTTTATGGGATCAAAGTCTAAAGCCATGTGTAAAATTAACCCCACTCTGTGTTACATTAAATTGCACTGAT…
		007-007-AY-Pl3-D19_S137_L001_001 - env CDS	P	Yes	ATGATAGTGATGGGGATGAAGAGGAACTGGCAGCAATGGTGGAGAGGGGGCATCTTGCTCCTTGGGATGTTAATGATGATCTGTAGTGCTGAAGATAACGCGTGGGTCACAGTCTATTATGGGGTACCTGTGTGGAGAGAAGCAAACGTCACACTATTTTGTGCATCAGATGCTAAAGCATATGATACAGAGGTACATAATGTTTGGGCCACACATGCCTGTGTACCCACAGACCCCAGCCCACAAGAAATAAAATTGGAAAATGTGACAGAAAATTTTAACATGTGGAAAAATGACATGGTAGAACAAATGCATGAGGATATAATCAGTTTATGGGATCAAAGTCTAAAGCCATGTGTAAAATTAACCCCACTCTGTGTTACATTAAATTGCACTGAT…
		007-007-AY-PL1-B21_S55_L001_001 - env CDS	Q	Yes	ATGATAGTGATGGGGATGAAGAGGAACTGGCAGCAATGGTGGAGAGGGGGCATCTTGCTCCTTGGGATGTTAATGATGATCTGTAGTGCTGAAGATAACGCGTGGGTCACAGTCTATTATGGGGTACCTGTGTGGAGAGAAGCAAACGTCACACTATTTTGTGCATCAGATGCTAAAGCATATGATACAGAGGTACATAATGTTTGGGCCACACATGCCTGTGTACCCACAGACCCCAGCCCACAAGAAATAAAATTGGAAAATGTGACAGAAAATTTTAACATGTGGAAAAATGACATGGTAGAACAAATGCATGAGGATATAATCAGTTTATGGGATCAAAGTCTAAAGCCATGTGTAAAATTAACCCCACTCTGTGTTACATTAAATTGCACTGAT…
		007-007-AY-PL1-H21_S62_L001_001 - env CDS	Q		ATGATAGTGATGGGGATGAAGAGGAACTGGCAGCAATGGTGGAGAGGGGGCATCTTGCTCCTTGGGATGTTAATGATGATCTGTAGTGCTGAAGATAACGCGTGGGTCACAGTCTATTATGGGGTACCTGTGTGGAGAGAAGCAAACGTCACACTATTTTGTGCATCAGATGCTAAAGCATATGATACAGAGGTACATAATGTTTGGGCCACACATGCCTGTGTACCCACAGACCCCAGCCCACAAGAAATAAAATTGGAAAATGTGACAGAAAATTTTAACATGTGGAAAAATGACATGGTAGAACAAATGCATGAGGATATAATCAGTTTATGGGATCAAAGTCTAAAGCCATGTGTAAAATTAACCCCACTCTGTGTTACATTAAATTGCACTGAT…
		007-007-AY-Pl2-G10_S90_L001_001 - env CDS	Q		ATGATAGTGATGGGGATGAAGAGGAACTGGCAGCAATGGTGGAGAGGGGGCATCTTGCTCCTTGGGATGTTAATGATGATCTGTAGTGCTGAAGATAACGCGTGGGTCACAGTCTATTATGGGGTACCTGTGTGGAGAGAAGCAAACGTCACACTATTTTGTGCATCAGATGCTAAAGCATATGATACAGAGGTACATAATGTTTGGGCCACACATGCCTGTGTACCCACAGACCCCAGCCCACAAGAAATAAAATTGGAAAATGTGACAGAAAATTTTAACATGTGGAAAAATGACATGGTAGAACAAATGCATGAGGATATAATCAGTTTATGGGATCAAAGTCTAAAGCCATGTGTAAAATTAACCCCACTCTGTGTTACATTAAATTGCACTGAT…
		007-007-AY-Pl2-G5_S88_L001_001 - env CDS	Q		ATGATAGTGATGGGGATGAAGAGGAACTGGCAGCAATGGTGGAGAGGGGGCATCTTGCTCCTTGGGATGTTAATGATGATCTGTAGTGCTGAAGATAACGCGTGGGTCACAGTCTATTATGGGGTACCTGTGTGGAGAGAAGCAAACGTCACACTATTTTGTGCATCAGATGCTAAAGCATATGATACAGAGGTACATAATGTTTGGGCCACACATGCCTGTGTACCCACAGACCCCAGCCCACAAGAAATAAAATTGGAAAATGTGACAGAAAATTTTAACATGTGGAAAAATGACATGGTAGAACAAATGCATGAGGATATAATCAGTTTATGGGATCAAAGTCTAAAGCCATGTGTAAAATTAACCCCACTCTGTGTTACATTAAATTGCACTGAT…
		007-007-AY-Pl2-H123_S97_L001_001 - env CDS	Q		ATGATAGTGATGGGGATGAAGAGGAACTGGCAGCAATGGTGGAGAGGGGGCATCTTGCTCCTTGGGATGTTAATGATGATCTGTAGTGCTGAAGATAACGCGTGGGTCACAGTCTATTATGGGGTACCTGTGTGGAGAGAAGCAAACGTCACACTATTTTGTGCATCAGATGCTAAAGCATATGATACAGAGGTACATAATGTTTGGGCCACACATGCATGTGTACCCACAGACCCCAGCCCACAAGAAATAAAATTGGAAAATGTGACAGAAAATTTTAACATGTGGAAAAATGACATGGTAGAACAAATGCATGAGGATATAATCAGTTTATGGGATCAAAGTCTAAAGCCATGTGTAAAATTAACCCCACTCTGTGTTACATTAAATTGCACTGAT…
		007-007-AY-Pl3-C16_S135_L001_001 - env CDS	Q		ATGATAGTGATGGGGATGAAGAGGAACTGGCAGCAATGGTGGAGAGGGGGCATCTTGCTCCTTGGGATGTTAATGATGATCTGTAGTGCTGAAGATAACGCGTGGGTCACAGTCTATTATGGGGTACCTGTGTGGAGAGAAGCAAACGTCACACTATTTTGTGCATCAGATGCTAAAGCATATGATACAGAGGTACATAATGTTTGGGCCACACATGCCTGTGTACCCACAGACCCCAGCCCACAAGAAATAAAATTGGAAAATGTGACAGAAAATTTTAACATGTGGAAAAATGACATGGTAGAACAAATGCATGAGGATATAATCAGTTTATGGGATCAAAGTCTAAAGCCATGTGTAAAATTAACCCCACTCTGTGTTACATTAAATTGCACTGAT…
		007-007-AY-Pl3-D24_S141_L001_001 - env CDS	R	Yes	ATGATAGTGATGGGGATGAAGAGGAACTGGCAGCAATGGTGGAGAGGGGGCATCTTGCTCCTTGGGATGTTAATGATGATCTGTAGTGCTGAAGATAACGCGTGGGTCACAGTCTATTATGGGGTACCTGTGTGGAGAGAAGCAAACGTCACACTATTTTGTGCATCAGATGCTAAAGCATATGATACAGAGATACATAATGTTTGGGCCACACATGCCTGTGTACCCACAGACCCCAGCCCACAAGAAATAAAATTGGAAAATGTGACAGAAAATTTTAACATGTGGAAAAATGACATGGTAGAACAAATGCATGAGGATATAATCAGTTTATGGGATCAAAGTCTAAAGCCATGTGTAAAATTAACCCCACTCTGTGTTACATTAAATTGCACTGAT…
		007-007-AY-Pl3-D4_S138_L001_001 - env CDS	S	Yes	ATGATAGTGATGGGGATGAAGAGGAACTGGCAGCAATGGTGGAGAGGGGGCATCTTGCTCCTTGGGATGTTAATGATGATCTGTAGTGCTGAAGATAACGCGTGGGTCACAGTCTATTATGGGGTACCTGTGTGGAGAGAAGCAAACGTCACACTATTTTGTGCATCAGATGCTAAAGCATATGATACAGAGGTACATAATGTTTGGGCCACACATGCCTGTGTACCCACAGACCCCAGCCCACAAGAAATAAAATTGGAAAATGTGACAGAAAATTTTAACATGTGGAAAAATGACATGGTAGAACAAATGCATGAGGATATAATCAGTTTATGGGATCAAAGTCTAAAGCCATGTGTAAAATTAACCCCACTCTGTGTTACATTAAATTGCACTGAT…
		007-007-AY-PL1-B17_S54_L001_001 - env CDS	T		ATGATAGTGATGGGGATGAAGAGGAACTGGCAGCAATGGTGGAGAGGGGGCATCTTGCTCCTTGGGATGTTAATGATGATCTGTAGTGCTGAAGATAACGCGTGGGTCACAGTCTATTATGGGGTACCTGTGTGGAGAGAAGCAAACGTCACACTATTTTGTGCATCAGATGCTAAAGCATATGATACAGAGGTACATAATGTTTGGGCCACACATGCCTGTGTACCCACAGACCCCAGCCCACAAGAAATAAAATTGGAAAATGTGACAGAAAATTTTAACATGTGGAAAAATGACATGGTAGAACAAATGCATGAGGATATAATCAGTTTATGGGATCAAAGTCTAAAGCCATGTGTAAAATTAACCCCACTCTGTGTTACATTAAATTGCACTGAT…
	P38 - 005-006	005-006-FK-PL1-C10_S174_L001_001 - env CDS	A		ATGAGAGTGAGGGGGATACTGAGGAATTATCCACAATGGTGGATATGGGGCATCTTAGGCTTTTGGATGGTAATGATTTGTAATGTGGTAGGAAACTTGTGGGTCACAGTCTATTATGGGGTACCTGTGTGGAAAGATGCAAAAACTACTCTATTCTGTGCATCAGATGCTAAAGCATATGACAAAGAAGTGCATAATGTCTGGGCAACACATGCCTGTGTACCCACAGACCCCAACCCACAAGAATTGGTTCTGGGAAATGTGACTGAAAATTTTAACATGTGGAAAAATGACATGGTGGATCAGATGCATGAGGATGTAATCAGTTTATGGGATCAGAGCCTAAAACCCTGTGTAAAATTAACCCCACTATGTGTCACTTTAGAATGTGTTAATGCT…
		005-006-FK-PL1-C23_S173_L001_001 - env CDS	A		ATGAGAGTGAGGGGGATACTGAGGAATTATCCACAATGGTGGATATGGGGCATCTTAGGCTTTTGGATGGTAATGATTTGTAATGTGGTAGGAAACTTGTGGGTCACAGTCTATTATGGGGTACCTGTGTGGAAAGATGCAAAAACTACTCTATTCTGTGCATCAGATGCTAAAGCATATGACAAAGAAGTGCATAATGTCTGGGCAACACATGCCTGTGTACCCACAGACCCCAACCCACAAGAATTGGTTCTGGGAAATGTGACTGAAAATTTTAACATGTGGAAAAATGACATGGTGGATCAGATGCATGAGGATGTAATCAGTTTATGGGATCAGAGCCTAAAACCCTGTGTAAAATTAACCCCACTATGTGTCACTTTAGAATGTGTTAATGCT…
		005-006-FK-PL1-C3_S171_L001_001 - env CDS	A		ATGAGAGTGAGGGGGATACTGAGGAATTATCCACAATGGTGGATATGGGGCATCTTAGGCTTTTGGATGGTAATGATTTGTAATGTGGTAGGAAACTTGTGGGTCACAGTCTATTATGGGGTACCTGTGTGGAAAGATGCAAAAACTACTCTATTCTGTGCATCAGATGCTAAAGCATATGACAAAGAAGTGCATAATGTCTGGGCAACACATGCCTGTGTACCCACAGACCCCAACCCACAAGAATTGGTTCTGGGAAATGTGACTGAAAATTTTAACATGTGGAAAAATGACATGGTGGATCAGATGCATGAGGATGTAATCAGTTTATGGGATCAGAGCCTAAAACCCTGTGTAAAATTAACCCCACTATGTGTCACTTTAGAATGTGTTAATGCT…
		005-006-FK-PL1-C5_S172_L001_001 - env CDS	A		ATGAGAGTGAGGGGGATACTGAGGAATTATCCACAATGGTGGATATGGGGCATCTTAGGCTTTTGGATGGTAATGATTTGTAATGTGGTAGGAAACTTGTGGGTCACAGTCTATTATGGGGTACCTGTGTGGAAAGATGCAAAAACTACTCTATTCTGTGCATCAGATGCTAAAGCATATGACAAAGAAGTGCATAATGTCTGGGCAACACATGCCTGTGTACCCACAGACCCCAACCCACAAGAATTGGTTCTGGGAAATGTGACTGAAAATTTTAACATGTGGAAAAATGACATGGTGGATCAGATGCATGAGGATGTAATCAGTTTATGGGATCAGAGCCTAAAACCCTGTGTAAAATTAACCCCACTATGTGTCACTTTAGAATGTGTTAATGCT…
		005-006-FK-PL1-D14_S175_L001_001 - env CDS	A		ATGAGAGTGAGGGGGATACTGAGGAATTATCCACAATGGTGGATATGGGGCATCTTAGGCTTTTGGATGGTAATGATTTGTAATGTGGTAGGAAACTTGTGGGTCACAGTCTATTATGGGGTACCTGTGTGGAAAGATGCAAAAACTACTCTATTCTGTGCATCAGATGCTAAAGCATATGACAAAGAAGTGCATAATGTCTGGGCAACACATGCCTGTGTACCCACAGACCCCAACCCACAAGAATTGGTTCTGGGAAATGTGACTGAAAATTTTAACATGTGGAAAAATGACATGGTGGATCAGATGCATGAGGATGTAATCAGTTTATGGGATCAGAGCCTAAAACCCTGTGTAAAATTAACCCCACTATGTGTCACTTTAGAATGTGTTAATGCT…
		005-006-FK-PL1-E5_S176_L001_001 - env CDS	A		ATGAGAGTGAGGGGGATACTGAGGAATTATCCACAATGGTGGATATGGGGCATCTTAGGCTTTTGGATGGTAATGATTTGTAATGTGGTAGGAAACTTGTGGGTCACAGTCTATTATGGGGTACCTGTGTGGAAAGATGCAAAAACTACTCTATTCTGTGCATCAGATGCTAAAGCATATGACAAAGAAGTGCATAATGTCTGGGCAACACATGCCTGTGTACCCACAGACCCCAACCCACAAGAATTGGTTCTGGGAAATGTGACTGAAAATTTTAACATGTGGAAAAATGACATGGTGGATCAGATGCATGAGGATGTAATCAGTTTATGGGATCAGAGCCTAAAACCCTGTGTAAAATTAACCCCACTATGTGTCACTTTAGAATGTGTTAATGCT…
		005-006-FK-PL1-E9_S177_L001_001 - env CDS	A		ATGAGAGTGAGGGGGATACTGAGGAATTATCCACAATGGTGGATATGGGGCATCTTAGGCTTTTGGATGGTAATGATTTGTAATGTGGTAGGAAACTTGTGGGTCACAGTCTATTATGGGGTACCTGTGTGGAAAGATGCAAAAACTACTCTATTCTGTGCATCAGATGCTAAAGCATATGACAAAGAAGTGCATAATGTCTGGGCAACACATGCCTGTGTACCCACAGACCCCAACCCACAAGAATTGGTTCTGGGAAATGTGACTGAAAATTTTAACATGTGGAAAAATGACATGGTGGATCAGATGCATGAGGATGTAATCAGTTTATGGGATCAGAGCCTAAAACCCTGTGTAAAATTAACCCCACTATGTGTCACTTTAGAATGTGTTAATGCT…
		005-006-FK-PL1-F18_S183_L001_001 - env CDS	A		ATGAGAGTGAGGGGGATACTGAGGAATTATCCACAATGGTGGATATGGGGCATCTTAGGCTTTTGGATGGTAATGATTTGTAATGTGGTAGGAAACTTGTGGGTCACAGTCTATTATGGGGTACCTGTGTGGAAAGATGCAAAAACTACTCTATTCTGTGCATCAGATGCTAAAGCATATGACAAAGAAGTGCATAATGTCTGGGCAACACATGCCTGTGTACCCACAGACCCCAACCCACAAGAATTGGTTCTGGGAAATGTGACTGAAAATTTTAACATGTGGAAAAATGACATGGTGGATCAGATGCATGAGGATGTAATCAGTTTATGGGATCAGAGCCTAAAACCCTGTGTAAAATTAACCCCACTATGTGTCACTTTAGAATGTGTTAATGCT…
		005-006-FK-PL1-G9_S185_L001_001 - env CDS	A	Yes	ATGAGAGTGAGGGGGATACTGAGGAATTATCCACAATGGTGGATATGGGGCATCTTAGGCTTTTGGATGGTAATGATTTGTAATGTGGTAGGAAACTTGTGGGTCACAGTCTATTATGGGGTACCTGTGTGGAAAGATGCAAAAACTACTCTATTCTGTGCATCAGATGCTAAAGCATATGACAAAGAAGTGCATAATGTCTGGGCAACACATGCCTGTGTACCCACAGACCCCAACCCACAAGAATTGGTTCTGGGAAATGTGACTGAAAATTTTAACATGTGGAAAAATGACATGGTGGATCAGATGCATGAGGATGTAATCAGTTTATGGGATCAGAGCCTAAAACCCTGTGTAAAATTAACCCCACTATGTGTCACTTTAGAATGTGTTAATGCT…
		005-006-FK-PL1-F7_S180_L001_001 - env CDS	B	Yes	ATGAGAGTGAGGGGGATACTGAGGAATTATCCACAATGGTGGATATGGGGCATCTTAGGCTTTTGGATGGTAATGATTTGTAATGTGGTAGGAAACTTGTGGGTCACAGTCTATTATGGGGTACCTGTGTGGAAAGATGCAAAAACTACTCTATTCTGTGCATCAGATGCTAAAGCATATGACAAAGAAGTGCATAATGTCTGGGCAACACATGCCTGTGTACCCACAGACCCCAACCCACAAGAATTGGTTCTGGGAAATGTGACTGAAAATTTTAACATGTGGAAAAATGACATGGTGGATCAGATGCATGAGGATGTAATCAGTTTATGGGATCAGAGCCTAAAACCCTGTGTAAAATTAACCCCACTATGTGTCACTTTAGAATGTGTTAATGCT…
		005-006-FK-PL1-A2_S166_L001_001 - env CDS	C		ATGAGAGTGAGGGGGATACTGAGGAATTATCCACAATGGTGGATATGGGGCATCTTAGGCTTTTGGATGGTAATGATTTGTAATGTGGTAGGAAACTTGTGGGTCACAGTCTATTATGGGGTACCTGTGTGGAAAGATGCAAAAACTACTCTATTCTGTGCATCAGATGCTAAAGCATATGACAAAGAAGTGCATAATGTCTGGGCAACACATGCCTGTGTACCCACAGACCCCAACCCACAAGAATTGGTTCTGGGAAATGTGACTGAAAATTTTAACATGTGGAAAAATGACATGGTGGATCAGATGCATGAGGATGTAATCAGTTTATGGGATCAGAGCCTAAAACCCTGTGTAAAATTAACCCCACTATGTGTCACTTTAGAATGCGTTAATGCT…
		005-006-FK-PL1-B3_S167_L001_001 - env CDS	C	Yes	ATGAGAGTGAGGGGGATACTGAGGAATTATCCACAATGGTGGATATGGGGCATCTTAGGCTTTTGGATGGTAATGATTTGTAATGTGGTAGGAAACTTGTGGGTCACAGTCTATTATGGGGTACCTGTGTGGAAAGATGCAAAAACTACTCTATTCTGTGCATCAGATGCTAAAGCATATGACAAAGAAGTGCATAATGTCTGGGCAACACATGCCTGTGTACCCACAGACCCCAACCCACAAGAATTGGTTCTGGGAAATGTGACTGAAAATTTTAACATGTGGAAAAATGACATGGTGGATCAGATGCATGAGGATGTAATCAGTTTATGGGATCAGAGCCTAAAACCCTGTGTAAAATTAACCCCACTATGTGTCACTTTAGAATGCGTTAATGCT…
		005-006-FK-PL1-F9_S181_L001_001 - env CDS	C		ATGAGAGTGAGGGGGATACTGAGGAATTATCCACAATGGTGGATATGGGGCATCTTAGGCTTTTGGATGGTAATGATTTGTAATGTGGTAGGAAACTTGTGGGTCACAGTCTATTATGGGGTACCTGTGTGGAAAGATGCAAAAACTACTCTATTCTGTGCATCAGATGCTAAAGCATATGACAAAGAAGTGCATAATGTCTGGGCAACACATGCCTGTGTACCCACAGACCCCAACCCACAAGAATTGGTTCTGGGAAATGTGACTGAAAATTTTAACATGTGGAAAAATGACATGGTGGATCAGATGCATGAGGATGTAATCAGTTTATGGGATCAGAGCCTAAAACCCTGTGTAAAATTAACCCCACTATGTGTCACTTTAGAATGCGTTAATGCT…
		005-006-FK-PL1-A5_S165_L001_001 - env CDS	D		ATGAGAGTGAGGGGGATACTGAGGAATTATCCTCAATGGTGGATATGGGGCATCTTAGGCTTTTGGATGGTAATGATTTGTAATGTGGTAGGAAACTTGTGGGTCACAGTCTATTATGGGGTACCTGTGTGGAAAGATGCAAAAACTACTCTATTCTGTGCATCAGATGCTAAAGCATATGACAAAGAAGTGCATAATGTCTGGGCAACACATGCCTGTGTACCCACAGACCCCAACCCACAAGAATTGGTTCTGGGAAATGTGACTGAAAATTTTAACATGTGGAAAAATGACATGGTGGATCAGATGCATGAGGATGTAATCAGTTTATGGGATCAGAGCCTAAAACCCTGTGTAAAATTAACCCCACTATGTGTCACTTTAGAATGCGTTAATGCT…
		005-006-FK-Pl3-A2_S142_L001_001 - env CDS	E	Yes	ATGAGAGTGAGGGGGATACTGAGGAATTATCCACAATGGTGGATATGGGGCATCTTAGGCTTTTGGATGGTAATGATTTGTAATGTGGTAGGAAACTTGTGGGTCACAGTCTATTATGGGGTACCTGTGTGGAAAGATGCAAAAACTACTCTATTCTGTGCATCAGATGCTAAAGCATATGACAAAGAAGTGCATAATGTCTGGGCAACACATGCCTGTGTACCCACAGACCCCAACCCACAAGAATTGGTTCTGGGAAATGTGACTGAAAATTTTAACATGTGGAAAAATGACATGGTGGATCAGATGCATGAGGATGTAATCAGTTTATGGGATCAGAGCCTAAAACCCTGTGTAAAATTAACCCCACTATGTGTCACTTTAGAATGTGTTAATGCT…
		005-006-FK-PL1-H9_S188_L001_001 - env CDS	F		ATGAGAGTGAGGGGGATACTGAGGAATTATCCACAATGGTGGATATGGGGCATCTTAGGCTTTTGGATGGTAATGATTTGTAATGTGGTAGGAAACTTGTGGGTCACAGTCTATTATGGGGTACCTGTGTGGAAAGATGCAAAAACTACTCTATTCTGTGCATCAGATGCTAAAGCATATGACAAAGAAGTGCATAATGTCTGGGCAACACATGCCTGTGTACCCACAGACCCCAACCCACAAGAATTGGTTCTGGGAAATGTGACTGAAAATTTTAACATGTGGAAAATTGACATGGTGGATCAGATGCATGAGGATGTAATCAGTTTATGGGATCAGAGCCTAAAACCCTGTGTAAAATTAACCCCACTATGTGTCACTTTAGAATGTGTTAATGCT…
		005-006-FK-PL1-F15_S182_L001_001 - env CDS	G	Yes	ATGAGAGTGAGGGGGATACTGAGGAATTATCCACAATGGTGGATATGGGGCATCTTAGGCTTTTGGATGGTAATGATTTGTAATGTGGTAGGAAACTTGTGGGTCACAGTCTATTATGGGGTACCTGTGTGGAAAGATGCAAAAACTACTCTATTCTGTGCATCAGATGCTAAAGCATATGACAAAGAAGTGCATAATGTCTGGGCAACACATGCCTGTGTACCCACAGACCCCAACCCACGAGAATTGGTTCTGGGAAATGTGACTGAAAATTTTAACATGTGGAAAAATGACATGGTGGATCAGATGCATGAGGATGTAATCAGTTTATGGGATCAGAGCCTAAAACCCTGTGTAAAATTAACCCCACTATGTGTCACTTTAGAATGTGTTAATGCT…
	P43 - 006-010	006-010-AY-PL1-H17_S12_L001_001 - env CDS	A		ATGAGAGTGAAGGGGATCAGGAAGAGTTGTCAACGCTTATGGAGATGGGGTATCATGCTCCTTGGAATGTTAATGATCAGTAGTGCTACAGAAAAATTATGGGTCACAGTCTATTATGGGGTACCTGTGTGGAAGGAAGCAAACACCACTCTATTTTGTGCATCAGATGCTAAAGCATATGATACAGAAGCACATAATGTTTGGGCCACACATGCCTGTGTACCCACAGATCCCAACCCACAAGAATTAGATTTGGAAAATGTGACAGAAAATTTTAACATGTGGAAAAATGGCATGGTAGAACAGATGCATGAGGATGTTATCAGTTTATGGGATCAAAGTCTAAAGCCTTGTGTAAAGTTAACCCCGCTCTGTGTCACTTTAAATTGCACCAATGAT…
		006-010-AY-PL1-H7_S11_L001_001 - env CDS	A		ATGAGAGTGAAGGGGATCAGGAAGAGTTGTCAACGCTTATGGAGATGGGGTATCATGCTCCTTGGAATGTTAATGATCAGTAGTGCTACAGAAAAATTATGGGTCACAGTCTATTATGGGGTACCTGTGTGGAAGGAAGCAAACACCACTCTATTTTGTGCATCAGATGCTAAAGCATATGATACAGAAGCACATAATGTTTGGGCCACACATGCCTGTGTACCCACAGATCCCAACCCACAAGAATTAGATTTGGAAAATGTGACAGAAAATTTTAACATGTGGAAAAATGGCATGGTAGAACAGATGCATGAGGATGTTATCAGTTTATGGGATCAAAGTCTAAAGCCTTGTGTAAAGTTAACCCCGCTCTGTGTCACTTTAAATTGCACCAATGAT…
		006-010-AY-PL1-J18_S18_L001_001 - env CDS	A		ATGAGAGTGAAGGGGATCAGGAAGAGTTGTCAACGCTTATGGAGATGGGGTATCATGCTCCTTGGAATGTTAATGATCAGTAGTGCTACAGAAAAATTATGGGTCACAGTCTATTATGGGGTACCTGTGTGGAAGGAAGCAAACACCACTCTATTTTGTGCATCAGATGCTAAAGCATATGATACAGAAGCACATAATGTTTGGGCCACACATGCCTGTGTACCCACAGATCCCAACCCACAAGAATTAGATTTGGAAAATGTGACAGAAAATTTTAACATGTGGAAAAATGGCATGGTAGAACAGATGCATGAGGATGTTATCAGTTTATGGGATCAAAGTCTAAAGCCTTGTGTAAAGTTAACCCCGCTCTGTGTCACTTTAAATTGCACCAATGAT…
		006-010-AY-PL1-K8_S21_L001_001 - env CDS	A		ATGAGAGTGAAGGGGATCAGGAAGAGTTGTCAACGCTTATGGAGATGGGGTATCATGCTCCTTGGAATGTTAATGATCAGTAGTGCTACAGAAAAATTATGGGTCACAGTCTATTATGGGGTACCTGTGTGGAAGGAAGCAAACACCACTCTATTTTGTGCATCAGATGCTAAAGCATATGATACAGAAGCACATAATGTTTGGGCCACACATGCCTGTGTACCCACAGATCCCAACCCACAAGAATTAGATTTGGAAAATGTGACAGAAAATTTTAACATGTGGAAAAATGGCATGGTAGAACAGATGCATGAGGATGTTATCAGTTTATGGGATCAAAGTCTAAAGCCTTGTGTAAAGTTAACCCCGCTCTGTGTCACTTTAAATTGCACCAATGAT…
		006-010-AY-PL1-K9_S19_L001_001 - env CDS	A		ATGAGAGTGAAGGGGATCAGGAAGAGTTGTCAACGCTTATGGAGATGGGGTATCATGCTCCTTGGAATGTTAATGATCAGTAGTGCTACAGAAAAATTATGGGTCACAGTCTATTATGGGGTACCTGTGTGGAAGGAAGCAAACACCACTCTATTTTGTGCATCAGATGCTAAAGCATATGATACAGAAGCACATAATGTTTGGGCCACACATGCCTGTGTACCCACAGATCCCAACCCACAAGAATTAGATTTGGAAAATGTGACAGAAAATTTTAACATGTGGAAAAATGGCATGGTAGAACAGATGCATGAGGATGTTATCAGTTTATGGGATCAAAGTCTAAAGCCTTGTGTAAAGTTAACCCCGCTCTGTGTCACTTTAAATTGCACCAATGAT…
		006-010-AY-PL2-A1_S28_L001_001 - env CDS	A		ATGAGAGTGAAGGGGATCAGGAAGAGTTGTCAACGCTTATGGAGATGGGGTATCATGCTCCTTGGAATGTTAATGATCAGTAGTGCTACAGAAAAATTATGGGTCACAGTCTATTATGGGGTACCTGTGTGGAAGGAAGCAAACACCACTCTATTTTGTGCATCAGATGCTAAAGCATATGATACAGAAGCACATAATGTTTGGGCCACACATGCCTGTGTACCCACAGATCCCAACCCACAAGAATTAGATTTGGAAAATGTGACAGAAAATTTTAACATGTGGAAAAATGGCATGGTAGAACAGATGCATGAGGATGTTATCAGTTTATGGGATCAAAGTCTAAAGCCTTGTGTAAAGTTAACCCCGCTCTGTGTCACTTTAAATTGCACCAATGAT…
		006-010-AY-PL2-A2_S29_L001_001 - env CDS	A		ATGAGAGTGAAGGGGATCAGGAAGAGTTGTCAACGCTTATGGAGATGGGGTATCATGCTCCTTGGAATGTTAATGATCAGTAGTGCCACAGAAAAATTATGGGTCACAGTCTATTATGGGGTACCTGTGTGGAAGGAAGCAAACACCACTCTATTTTGTGCATCAGATGCTAAAGCATATGATACAGAAGCACATAATGTTTGGGCCACACATGCCTGTGTACCCACAGATCCCAACCCACAAGAATTAGATTTGGAAAATGTGACAGAAAATTTTAACATGTGGAAAAATGGCATGGTAGAACAGATGCATGAGGATGTTATCAGTTTATGGGATCAAAGTCTAAAGCCTTGTGTAAAGTTAACCCCGCTCTGTGTCACTTTAAATTGCACCAATGAT…
		006-010-AY-PL2-A8_S30_L001_001 - env CDS	A		ATGAGAGTGAAGGGGATCAGGAAGAGTTGTCAACGCTTATGGAGATGGGGTATCATGCTCCTTGGAATGTTAATGATCAGTAGTGCTACAGAAAAATTATGGGTCACAGTCTATTATGGGGTACCTGTGTGGAAGGAAGCAAACACCACTCTATTTTGTGCATCAGATGCTAAAGCATATGATACAGAAGCACATAATGTTTGGGCCACACATGCCTGTGTACCCACAGATCCCAACCCACAAGAATTAGATTTGGAAAATGTGACAGAAAATTTTAACATGTGGAAAAATGGCATGGTAGAACAGATGCATGAGGATGTTATCAGTTTATGGGATCAAAGTCTAAAGCCTTGTGTAAAGTTAACCCCGCTCTGTGTCACTTTAAATTGCACCAATGAT…
		006-010-AY-PL2-B1_S34_L001_001 - env CDS	A		ATGAGAGTGAAGGGGATCAGGAAGAGTTGTCAACGCTTATGGAGATGGGGTATCATGCTCCTTGGAATGTTAATGATCAGTAGTGCTACAGAAAAATTATGGGTCACAGTCTATTATGGGGTACCTGTGTGGAAGGAAGCAAACACCACTCTATTTTGTGCATCAGATGCTAAAGCATATGATACAGAAGCACATAATGTTTGGGCCACACATGCCTGTGTACCCACAGATCCCAACCCACAAGAATTAGATTTGGAAAATGTGACAGAAAATTTTAACATGTGGAAAAATGGCATGGTAGAACAGATGCATGAGGATGTTATCAGTTTATGGGATCAAAGTCTAAAGCCTTGTGTAAAGTTAACCCCGCTCTGTGTCACTTTAAATTGCACCAATGAT…
		006-010-AY-PL2-B10_S39_L001_001 - env CDS	A		ATGAGAGTGAAGGGGATCAGGAAGAGTTGTCAACGCTTATGGAGATGGGGTATCATGCTCCTTGGAATGTTAATGATCAGTAGTGCTACAGAAAAATTATGGGTCACAGTCTATTATGGGGTACCTGTGTGGAAGGAAGCAAACACCACTCTATTTTGTGCATCAGATGCTAAAGCATATGATACAGAAGCACATAATGTTTGGGCCACACATGCCTGTGTACCCACAGATCCCAACCCACAAGAATTAGATTTGGAAAATGTGACAGAAAATTTTAACATGTGGAAAAATGGCATGGTAGAACAGATGCATGAGGATGTTATCAGTTTATGGGATCAAAGTCTAAAGCCTTGTGTAAAGTTAACCCCGCTCTGTGTCACTTTAAATTGCACCAATGAT…
		006-010-AY-PL2-B15_S35_L001_001 - env CDS	A		ATGAGAGTGAAGGGGATCAGGAAGAGTTGTCAACGCTTATGGAGATGGGGTATCATGCTCCTTGGAATGTTAATGATCAGTAGTGCTACAGAAAAATTATGGGTCACAGTCTATTATGGGGTACCTGTGTGGAAGGAAGCAAACACCACTCTATTTTGTGCATCAGATGCTAAAGCATATGATACAGAAGCACATAATGTTTGGGCCACACATGCCTGTGTACCCACAGATCCCAACCCACAAGAATTAGATTTGGAAAATGTGACAGAAAATTTTAACATGTGGAAAAATGGCATGGTAGAACAGATGCATGAGGATGTTATCAGTTTATGGGATCAAAGTCTAAAGCCTTGTGTAAAGTTAACCCCGCTCTGTGTCACTTTAAATTGCACCAATGAT…
		006-010-AY-PL2-B19_S37_L001_001 - env CDS	A		ATGAGAGTGAAGGGGATCAGGAAGAGTTGTCAACGCTTATGGAGATGGGGTATCATGCTCCTTGGAATGTTAATGATCAGTAGTGCTACAGAAAAATTATGGGTCACAGTCTATTATGGGGTACCTGTGTGGAAGGAAGCAAACACCACTCTATTTTGTGCATCAGATGCTAAAGCATATGATACAGAAGCACATAATGTTTGGGCCACACATGCCTGTGTACCCACAGATCCCAACCCACAAGAATTAGATTTGGAAAATGTGACAGAAAATTTTAACATGTGGAAAAATGGCATGGTAGAACAGATGCATGAGGATGTTATCAGTTTATGGGATCAAAGTCTAAAGCCTTGTGTAAAGTTAACCCCGCTCTGTGTCACTTTAAATTGCACCAATGAT…
		006-010-AY-PL2-B20_S41_L001_001 - env CDS	A		ATGAGAGTGAAGGGGATCAGGAAGAGTTGTCAACGCTTATGGAGATGGGGTATCATGCTCCTTGGAATGTTAATGATCAGTAGTGCTACAGAAAAATTATGGGTCACAGTCTATTATGGGGTACCTGTGTGGAAGGAAGCAAACACCACTCTATTTTGTGCATCAGATGCTAAAGCATATGATACAGAAGCACATAATGTTTGGGCCACACATGCCTGTGTACCCACAGATCCCAACCCACAAGAATTAGATTTGGAAAATGTGACAGAAAATTTTAACATGTGGAAAAATGGCATGGTAGAACAGATGCATGAGGATGTTATCAGTTTATGGGATCAAAGTCTAAAGCCTTGTGTAAAGTTAACCCCGCTCTGTGTCACTTTAAATTGCACCAATGAT…
		006-010-AY-PL2-B8_S38_L001_001 - env CDS	A		ATGAGAGTGAAGGGGATCAGGAAGAGTTGTCAACGCTTATGGAGATGGGGTATCATGCTCCTTGGAATGTTAATGATCAGTAGTGCTACAGAAAAATTATGGGTCACAGTCTATTATGGGGTACCTGTGTGGAAGGAAGCAAACACCACTCTATTTTGTGCATCAGATGCTAAAGCATATGATACAGAAGCACATAATGTTTGGGCCACACATGCCTGTGTACCCACAGATCCCAACCCACAAGAATTAGATTTGGAAAATGTGACAGAAAATTTTAACATGTGGAAAAATGGCATGGTAGAACAGATGCATGAGGATGTTATCAGTTTATGGGATCAAAGTCTAAAGCCTTGTGTAAAGTTAACCCCGCTCTGTGTCACTTTAAATTGCACCAATGAT…
		006-010-AY-PL2-C11_S45_L001_001 - env CDS	A		ATGAGAGTGAAGGGGATCAGGAAGAGTTGTCAACGCTTATGGAGATGGGGTATCATGCTCCTTGGAATGTTAATGATCAGTAGTGCTACAGAAAAATTATGGGTCACAGTCTATTATGGGGTACCTGTGTGGAAGGAAGCAAACACCACTCTATTTTGTGCATCAGATGCTAAAGCATATGATACAGAAGCACATAATGTTTGGGCCACACATGCCTGTGTACCCACAGATCCCAACCCACAAGAATTAGATTTGGAAAATGTGACAGAAAATTTTAACATGTGGAAAAATGGCATGGTAGAACAGATGCATGAGGATGTTATCAGTTTATGGGATCAAAGTCTAAAGCCTTGTGTAAAGTTAACCCCGCTCTGTGTCACTTTAAATTGCACCAATGAT…
		006-010-AY-PL2-C15_S46_L001_001 - env CDS	A		ATGAGAGTGAAGGGGATCAGGAAGAGTTGTCAACGCTTATGGAGATGGGGTATCATGCTCCTTGGAATGTTAATGATCAGTAGTGCTACAGAAAAATTATGGGTCACAGTCTATTATGGGGTACCTGTGTGGAAGGAAGCAAACACCACTCTATTTTGTGCATCAGATGCTAAAGCATATGATACAGAAGCACATAATGTTTGGGCCACACATGCCTGTGTACCCACAGATCCCAACCCACAAGAATTAGATTTGGAAAATGTGACAGAAAATTTTAACATGTGGAAAAATGGCATGGTAGAACAGATGCATGAGGATGTTATCAGTTTATGGGATCAAAGTCTAAAGCCTTGTGTAAAGTTAACCCCGCTCTGTGTCACTTTAAATTGCACCAATGAT…
		006-010-AY-PL2-C2_S49_L001_001 - env CDS	A		ATGAGAGTGAAGGGGATCAGGAAGAGTTGTCAACGCTTATGGAGATGGGGTATCATGCTCCTTGGAATGTTAATGATCAGTAGTGCTACAGAAAAATTATGGGTCACAGTCTATTATGGGGTACCTGTGTGGAAGGAAGCAAACACCACTCTATTTTGTGCATCAGATGCTAAAGCATATGATACAGAAGCACATAATGTTTGGGCCACACATGCCTGTGTACCCACAGATCCCAACCCACAAGAATTAGATTTGGAAAATGTGACAGAAAATTTTAACATGTGGAAAAATGGCATGGTAGAACAGATGCATGAGGATGTTATCAGTTTATGGGATCAAAGTCTAAAGCCTTGTGTAAAGTTAACCCCGCTCTGTGTCACTTTAAATTGCACCAATGAT…
		006-010-AY-PL2-C21_S47_L001_001 - env CDS	A		ATGAGAGTGAAGGGGATCAGGAAGAGTTGTCAACGCTTATGGAGATGGGGTATCATGCTCCTTGGAATGTTAATGATCAGTAGTGCTACAGAAAAATTATGGGTCACAGTCTATTATGGGGTACCTGTGTGGAAGGAAGCAAACACCACTCTATTTTGTGCATCAGATGCTAAAGCATATGATACAGAAGCACATAATGTTTGGGCCACACATGCCTGTGTACCCACAGATCCCAACCCACAAGAATTAGATTTGGAAAATGTGACAGAAAATTTTAACATGTGGAAAAATGGCATGGTAGAACAGATGCATGAGGATGTTATCAGTTTATGGGATCAAAGTCTAAAGCCTTGTGTAAAGTTAACCCCGCTCTGTGTCACTTTAAATTGCACCAATGAT…
		006-010-AY-PL2-C22_S52_L001_001 - env CDS	A		ATGAGAGTGAAGGGGATCAGGAAGAGTTGTCAACGCTTATGGAGATGGGGTATCATGCTCCTTGGAATGTTAATGATCAGTAGTGCTACAGAAAAATTATGGGTCACAGTCTATTATGGGGTACCTGTGTGGAAGGAAGCAAACACCACTCTATTTTGTGCATCAGATGCTAAAGCATATGATACAGAAGCACATAATGTTTGGGCCACACATGCCTGTGTACCCACAGATCCCAACCCACAAGAATTAGATTTGGAAAATGTGACAGAAAATTTTAACATGTGGAAAAATGGCATGGTAGAACAGATGCATGAGGATGTTATCAGTTTATGGGATCAAAGTCTAAAGCCTTGTGTAAAGTTAACCCCGCTCTGTGTCACTTTAAATTGCACCAATGAT…
		006-010-AY-PL2-C7_S44_L001_001 - env CDS	A		ATGAGAGTGAAGGGGATCAGGAAGAGTTGTCAACGCTTATGGAGATGGGGTATCATGCTCCTTGGAATGTTAATGATCAGTAGTGCTACAGAAAAATTATGGGTCACAGTCTATTATGGGGTACCTGTGTGGAAGGAAGCAAACACCACTCTATTTTGTGCATCAGATGCTAAAGCATATGATACAGAAGCACATAATGTTTGGGCCACACATGCCTGTGTACCCACAGATCCCAACCCACAAGAATTAGATTTGGAAAATGTGACAGAAAATTTTAACATGTGGAAAAATGGCATGGTAGAACAGATGCATGAGGATGTTATCAGTTTATGGGATCAAAGTCTAAAGCCTTGTGTAAAGTTAACCCCGCTCTGTGTCACTTTAAATTGCACCAATGAT…
		006-010-AY-PL2-D16_S61_L001_001 - env CDS	A		ATGAGAGTGAAGGGGATCAGGAAGAGTTGTCAACGCTTATGGAGATGGGGTATCATGCTCCTTGGAATGTTAATGATCAGTAGTGCTACAGAAAAATTATGGGTCACAGTCTATTATGGGGTACCTGTGTGGAAGGAAGCAAACACCACTCTATTTTGTGCATCAGATGCTAAAGCATATGATACAGAAGCACATAATGTTTGGGCCACACATGCCTGTGTACCCACAGATCCCAACCCACAAGAATTAGATTTGGAAAATGTGACAGAAAATTTTAACATGTGGAAAAATGGCATGGTAGAACAGATGCATGAGGATGTTATCAGTTTATGGGATCAAAGTCTAAAGCCTTGTGTAAAGTTAACCCCGCTCTGTGTCACTTTAAATTGCACCAATGAT…
		006-010-AY-PL2-D24_S62_L001_001 - env CDS	A		ATGAGAGTGAAGGGGATCAGGAAGAGTTGTCAACGCTTATGGAGATGGGGTATCATGCTCCTTGGAATGTTAATGATCAGTAGTGCTACAGAAAAATTATGGGTCACAGTCTATTATGGGGTACCTGTGTGGAAGGAAGCAAACACCACTCTATTTTGTGCATCAGATGCTAAAGCATATGATACAGAAGCACATAATGTTTGGGCCACACATGCCTGTGTACCCACAGATCCCAACCCACAAGAATTAGATTTGGAAAATGTGACAGAAAATTTTAACATGTGGAAAAATGGCATGGTAGAACAGATGCATGAGGATGTTATCAGTTTATGGGATCAAAGTCTAAAGCCTTGTGTAAAGTTAACCCCGCTCTGTGTCACTTTAAATTGCACCAATGAT…
		006-010-AY-PL2-D4_S59_L001_001 - env CDS	A		ATGAGAGTGAAGGGGATCAGGAAGAGTTGTCAACGCTTATGGAGATGGGGTATCATGCTCCTTGGAATGTTAATGATCAGTAGTGCTACAGAAAAATTATGGGTCACAGTCTATTATGGGGTACCTGTGTGGAAGGAAGCAAACACCACTCTATTTTGTGCATCAGATGCTAAAGCATATGATACAGAAGCACATAATGTTTGGGCCACACATGCCTGTGTACCCACAGATCCCAACCCACAAGAATTAGATTTGGAAAATGTGACAGAAAATTTTAACATGTGGAAAAATGGCATGGTAGAACAGATGCATGAGGATGTTATCAGTTTATGGGATCAAAGTCTAAAGCCTTGTGTAAAGTTAACCCCGCTCTGTGTCACTTTAAATTGCACCAATGAT…
		006-010-AY-PL2-D9_S56_L001_001 - env CDS	A		ATGAGAGTGAAGGGGATCAGGAAGAGTTGTCAACGCTTATGGAGATGGGGTATCATGCTCCTTGGAATGTTAATGATCAGTAGTGCTACAGAAAAATTATGGGTCACAGTCTATTATGGGGTACCTGTGTGGAAGGAAGCAAACACCACTCTATTTTGTGCATCAGATGCTAAAGCATATGATACAGAAGCACATAATGTTTGGGCCACACATGCCTGTGTACCCACAGATCCCAACCCACAAGAATTAGATTTGGAAAATGTGACAGAAAATTTTAACATGTGGAAAAATGGCATGGTAGAACAGATGCATGAGGATGTTATCAGTTTATGGGATCAAAGTCTAAAGCCTTGTGTAAAGTTAACCCCGCTCTGTGTCACTTTAAATTGCACCAATGAT…
		006-010-BM-PL1-C5_S9_L001_001 - env CDS	A		ATGAGAGTGAAGGGGATCAGGAAGAGTTGTCAACGCTTATGGAGATGGGGTATCATGCTCCTTGGAATGTTAATGATCAGTAGTGCTACAGAAAAATTATGGGTCACAGTCTATTATGGGGTACCTGTGTGGAAGGAAGCAAACACCACTCTATTTTGTGCATCAGATGCTAAAGCATATGATACAGAAGCACATAATGTTTGGGCCACACATGCCTGTGTACCCACAGATCCCAACCCACAAGAATTAGATTTGGAAAATGTGACAGAAAATTTTAACATGTGGAAAAATGGCATGGTAGAACAGATGCATGAGGATGTTATCAGTTTATGGGATCAAAGTCTAAAGCCTTGTGTAAAGTTAACCCCGCTCTGTGTCACTTTAAATTGCACCAATGAT…
		006-010-BM-PL2-J22_S65_L001_001 - env CDS	A		ATGAGAGTGAAGGGGATCAGGAAGAGTTGTCAACGCTTATGGAGATGGGGTATCATGCTCCTTGGAATGTTAATGATCAGTAGTGCTACAGAAAAATTATGGGTCACAGTCTATTATGGGGTACCTGTGTGGAAGGAAGCAAACACCACTCTATTTTGTGCATCAGATGCTAAAGCATATGATACAGAAGCACATAATGTTTGGGCCACACATGCCTGTGTACCCACAGATCCCAACCCACAAGAATTAGATTTGGAAAATGTGACAGAAAATTTTAACATGTGGAAAAATGGCATGGTAGAACAGATGCATGAGGATGTTATCAGTTTATGGGATCAAAGTCTAAAGCCTTGTGTAAAGTTAACCCCGCTCTGTGTCACTTTAAATTGCACCAATGAT…
		006-010-BM-PL2-J23_S66_L001_001 - env CDS	A		ATGAGAGTGAAGGGGATCAGGAAGAGTTGTCAACGCTTATGGAGATGGGGTATCATGCTCCTTGGAATGTTAATGATCAGTAGTGCTACAGAAAAATTATGGGTCACAGTCTATTATGGGGTACCTGTGTGGAAGGAAGCAAACACCACTCTATTTTGTGCATCAGATGCTAAAGCATATGATACAGAAGCACATAATGTTTGGGCCACACATGCCTGTGTACCCACAGATCCCAACCCACAAGAATTAGATTTGGAAAATGTGACAGAAAATTTTAACATGTGGAAAAATGGCATGGTAGAACAGATGCATGAGGATGTTATCAGTTTATGGGATCAAAGTCTAAAGCCTTGTGTAAAGTTAACCCCGCTCTGTGTCACTTTAAATTGCACCAATGAT…
		006-010-BM-PL2-J3_S63_L001_001 - env CDS	A	Yes	ATGAGAGTGAAGGGGATCAGGAAGAGTTGTCAACGCTTATGGAGATGGGGTATCATGCTCCTTGGAATGTTAATGATCAGTAGTGCTACAGAAAAATTATGGGTCACAGTCTATTATGGGGTACCTGTGTGGAAGGAAGCAAACACCACTCTATTTTGTGCATCAGATGCTAAAGCATATGATACAGAAGCACATAATGTTTGGGCCACACATGCCTGTGTACCCACAGATCCCAACCCACAAGAATTAGATTTGGAAAATGTGACAGAAAATTTTAACATGTGGAAAAATGGCATGGTAGAACAGATGCATGAGGATGTTATCAGTTTATGGGATCAAAGTCTAAAGCCTTGTGTAAAGTTAACCCCGCTCTGTGTCACTTTAAATTGCACCAATGAT…
		006-010-BM-PL1-A17_S5_L001_001 - env CDS	B		ATGAGAGTGAAGGGGATCAGGAAGAGTTGTCAACGCTTATGGAGATGGGGTATCATGCTCCTTGGAATGTTAATGATCAGTAGTGCTACAGAAAAATTATGGGTCACAGTCTATTATGGGGTACCTGTGTGGAAGGAAGCAAACACCACTCTATTTTGTGCATCAGATGCTAAAGCATATGATACAGAAGCACATAATGTTTGGGCCACACATGCCTGTGTACCCACAGATCCCAACCCACAAGAATTAGATTTGGAAAATGTGACAGAAAATTTTAACATGTGGAAAAATGGCATGGTAGAACAGATGCATGAGGATGTTATCAGTTTATGGGATCAAAGTCTAAAGCCTTGTGTAAAGTTAACCCCGCTCTGTGTCACTTTAAATTGCACCAATGAT…
		006-010-BM-PL1-B8_S8_L001_001 - env CDS	C	Yes	ATGAGAGTGAAGGGGATCAGGAAGAGTTGTCAACGCTTATGGAGATGGGGTATCATGCTCCTTGGAATGTTAATGATCAGTAGTGCTACAGAAAAATTATGGGTCACAGTCTATTATGGGGTACCTGTGTGGAAGGAAGCAAACACCACTCTATTTTGTGCATCAGATGCTAAAGCATATGATACAGAAGCACATAATGTTTGGGCCACACATGCCTGTGTACCCACAGATCCCAACCCACAAGAATTAGATTTGGAAAATGTGACAGAAAATTTTAACATGTGGAAAAATGGCATGGTAGAACAGATGCATGAGGATGTTATCAGTTTATGGGATCAAAGTCTAAAGCCTTGTGTAAAGTTAACCCCGCTCTGTGTCACTTTAAATTGCACCAATGAG…
		006-010-AY-PL2-B22_S42_L001_001 - env CDS	D	Yes	ATGAGAGTGAAGGGGATCAGGAAGAGTTGTCAACGCTTATGGAGATGGGGTATCATGCTCCTTGGAATGTTAATGATCAGTAGTGCTACAGAAAAATTATGGGTCACAGTCTATTATGGGGTACCCGTGTGGAAGGAAGCAAACACCACTCTATTTTGTGCATCAGATGCTAAAGCATATGATACAGAAGCACATAATGTTTGGGCCACACATGCCTGTGTACCCACAGATCCCAACCCACAAGAATTAGATTTGGAAAATGTGACAGAAAATTTTAACATGTGGAAAAATGGCATGGTAGAACAGATGCATGAGGATGTTATCAGTTTATGGGATCAAAGTCTAAAGCCTTGTGTAAAGTTAACCCCGCTCTGTGTCACTTTAAATTGCACCAATGAT…
		006-010-AY-PL2-D23_S58_L001_001 - env CDS	E	Yes	ATGAGAGTGAAGGGGATCAGGAAGAGTTGTCAACGCTTATGGAGATGGGGTATCATGCTCCTTGGAATGTTAATGATCAGTAGTGCTACAGAAAAATTATGGGTCACAGTCTATTATGGGGTACCTGTGTGGAAGGAAGCAAACACCACTCTATTTTGTGCATCAGATGCTAAAGCATATGATACAGAAGCACATAATGTTTGGGCCACACATGCCTGTGTACCCACAGATCCCAACCCACAAGAATTAGATTTGGAAAATGTGACAGAAAATTTTAACATGTGGAAAAATGGCATGGTAGAACAGATGCATGAGGATGTTATCAGTTTATGGGATCAAAGTCTAAAGCCTTGTGTAAAGTTAACCCCGCTCTGTGTCACTTTAAATTGCACCAATGAT…
		006-010-AY-PL2-C12_S50_L001_001 - env CDS	F	Yes	ATGAGAGTGAAGGGGATCAGGAAGAGTTGTCAACGCTTATGGAGATGGGGTATCATGCTCCTTGGAATGTTAATGATCAGTAGTGCTACAGAAAAATTATGGGTCACAGTCTATTATGGGGTACCTGTGTGGAAGGAAGCAAACACCACTCTATTTTGTGCATCAGATGCTAAAGCATATGATACAGAAGCACATAATGTTTGGGCCACACATGCCTGTGTACCCACAGATCCCAACCCACAAGAATTAGATTTGGAAAATGTGACAGAAAATTTTAACATGTGGAAAAATGGCATGGTAGAACAGATGCATGAGGATGTTATCAGTTTATGGGATCAAAGTCTAAAGCCTTGTGTAAAGTTAACCCCGCTCTGTGTCACTTTAAATTGCACCAATGAT…
		006-010-BM-PL2-K10_S68_L001_001 - env CDS	G	Yes	ATGAGAGTGAAGGGGATCAGGAAGAGTTGTCAACGCTTATGGAGATGGGGTATCATGCTCCTTGGAATGTTAATGATCAGTAGTGCTACAGAAAAATTATGGGTCACAGTCTATTATGGGGTACCTGTGTGGAAGGAAGCAAACACCACTCTATTTTGTGCATCAGATGCTAAAGCATATGATACAGAAGCACATAATGTTTGGGCCACACATGCCTGTGTACCCACAGATCCCAACCCACAAGAATTAGATTTGGAAAATGTGACAGAAAATTTTAACATGTGGAAAAATGGCATGGTAGAACAGATGCACGAGGATGTTATCAGTTTATGGGATCAAAGTCTAAAGCCTTGTGTAAAGTTAACCCCGCTCTGTGTCACTTTAAATTGCACCAATGAT…
		006-010-AY-PL2-C23_S48_L001_001 - env CDS	H	Yes	ATGAGAGTGAAGGGGATCAGGAAGAGTTGTCAACGCTTATGGAGATGGGGTATCATGCTCCTTGGAATGTTAATGATCAGTAGTGCTACAGAAAAATTATGGGTCACAGTCTATTATGGGGTACCTGTGTGGAAGGAAGCAAACACCACTCTATTTTGTGCATCAGATGCTAAAGCATATGATACAGAAGCACATAATGTTTGGGCCACACATGCCTGTGTACCCACAGATCCCAACCCACAAGAATTAGATTTGGAAAATGTGACAGAAAATTTTAACATGTGGAAAAATGGCATGGTAGAACAGATGCATGAGGATGTTATCAGTTTATGGGATCAAAGTCTAAAGCCTTGTGTAAAGTTAACCCCGCTCTGTGTCACTTTAAATTGCACCAATGAT…
		006-010-AY-PL1-J24_S16_L001_001 - env CDS	I	Yes	ATGAGAGTGAAGGGGATCAGGAAGAGTTGTCAACGCTTATGGAGATGGGGTATCATGCTCCTTGGAATGTTAATGATCAGTAGTGCTACAGAAAAATTATGGGTCACAGTCTATTATGGGGTACCTGTGTGGAAGGAAGCAAACACCACTCTATTTTGTGCATCAGATGCTAAAGCATATGATACAGAAGCACATAATGTTTGGGCCACACATGCCTGTGTACCCACAGATCCCAACCCACAAGAATTAGATTTGGAAAATGTGACAGAAAATTTTAACATGTGGAAAAATGGCATGGTAGAACAGATGCATGAGGATGTTATCAGTTTATGGGATCAAAGTCTAAAGCCTTGTGTAAAGTTAACCCCGCTCTGTGTCACTTTAAATTGCACCAATGAT…
		006-010-AY-PL2-C24_S53_L001_001 - env CDS	J	Yes	ATGAGAGTGAAGGGGATCAGGAAGAGTTGTCAACGCTTATGGAGATGGGGTATCATGCTCCTTGGAATGTTAATGATCAGTAGTGCTACAGAAAAATTATGGGTCACAGTCTATTATGGGGTACCTGTGTGGAAGGAAGCAAACACCACTCTATTTTGTGCATCAGATGCTAAAGCATATGATACAGAAGCACATAATGTTTGGGCCACACATGCCTGTGTACCCACAGATCCCAACCCACAAGAATTAGATTTGGAAAATGTGACAGAAAATTTTAACATGTGGAAAAATGGCATGGTAGAACAGATGCATGAGGATGTTATCAGTTTATGGGATCAAAGTCTAAAGCCTTGTGTAAAGTTAACCCCGCTCTGTGTCACTTTAAATTGCACCAATGAT…
		006-010-AY-PL2-B12_S40_L001_001 - env CDS	K	Yes	ATGAGAGTGAAGGGGATCAGGAAGAGTTGTCAACGCTTATGGAGATGGGGTATCATGCTCCTTGGAATGTTAATGATCAGTAGTGCTACAGAAAAATTATGGGTCACAGTCTATTATGGGGTACCTGTGTGGAAGGAAGCAAACACCACTCTATTTTGTGCATCAGATGCTAAAGCATATGATACAGAAGCACATAATGTTTGGGCCACACATGCCTGTGTACCCACAGATCCCAACCCACAAGAATTAGATTTGGAAAATGTGACAGAAAATTTTAACATGTGGAAAAATGGCATGGTAGAACAGATGCATGAGGATGTTATCAGTTTATGGGATCAAAGTCTAAAGCCTTGTGTAAAGTTAACCCCGCTCTGTGTCACTTTAAATTGCACCAATGAT…
		006-010-AY-PL2-D3_S55_L001_001 - env CDS	L		ATGAGAGTGAAGGGGATCAGGAAGAGTTGTCAACGCTTATGGAGATGGGGTATCATGCTCCTTGGAATGTTAATGATCAGTAGTGCTACAGAAAAATTATGGGTCACAGTCTATTATGGGGTACCTGTGTGGAAGGAAGCAAACACCACTCTATTTTGTGCATCAGATGCTAAAGCATATGATACAGAAGCACATAATGTTTGGGCCACACATGCCTGGGTACCCACAGATCCCAACCCACAAGAATTAGATTTGGAAAATGTGACAGAAAATTTTAACATGTGGAAAAATGGCATGGTAGAACAGATGCATGAGGATGTTATCAGTTTATGGGATCAAAGTCTAAAGCCTTGTGTAAAGTTAACCCCGCTCTGTGTCACTTTAAATTGCACCAATGAT…
		006-010-AY-PL1-J21_S15_L001_001 - env CDS	M	Yes	ATGAGAGTGAAGGGGATCAGGAAGAGTTGTCAACGCTTATGGAGATGGGGTATCATGCTCCTTGGAATGTTAATGATCAGTAGTGCTACAGAAAAATTATGGGTCACAGTCTATTATGGGGTACCTGTGTGGAAGGAAGCAAACACCACTCTATTTTGTGCATCAGATGCTAAAGCATATGATACAGAAGCACATAATGTTTGGGCCACACATGCCTGTGTACCCACAGATCCCAACCCACAAGAATTAGATTTGGAAAATGTGACAGAAAATTTTAACATGTGGAAAAATGGCATGGTAGAACAGATGCATGAGGATGTTATCAGTTTATGGGATCAAAGTCTAAAGCCTTGTGTAAAGTTAACCCCGCTCTGTGTCACTTTAAATTGCACCAATGAT…
		006-010-AY-PL1-J5_S14_L001_001 - env CDS	N	Yes	ATGAGAGTGAAAGGGATCAGGAAGAGTTGTCAACGCTTATGGAGATGGGGTATCATGCTCCTTGGAATGTTAATGATCAGTAGTGCTACAGAAAAATTATGGGTCACAGTCTATTATGGGGTACCTGTGTGGAAGGAAGCAAACACCACTCTATTTTGTGCATCAGATGCTAAAGCATATGATACAGAAGCACATAATGTTTGGGCCACACATGCCTGTGTACCCACAGATCCCAACCCACAAGAATTAGATTTGGAAAATGTGACAGAAAATTTTAACATGTGGAAAAATGGCATGGTAGAACAGATGCATGAGGATGTTATCAGTTTATGGGATCAAAGTCTAAAGCCTTGTGTAAAGTTAACCCCGCTCTGTGTCACTTTAAATTGCACCAATGAT…
		006-010-AY-PL2-A19_S32_L001_001 - env CDS	O		ATGAGAGTGAAGGGGATCAGGAAAAGTTGTCAACGCTTATGGAGATGGGGTATCATGCTCCTTGGAATGTTAATGATCAGTAGTGCTACAGAAAAATTATGGGTCACAGTCTATTATGGGGTACCTGTGTGGAAGGAAGCAAACACCACTCTATTTTGTGCATCAGATGCTAAAGCATATGATACAGAAGCACATAATGTTTGGGCCACACATGCCTGTGTACCCACAGATCCCAACCCACAAGAATTAGATTTGGAAAATGTGACAGAAAATTTTAACATGTGGAAAAATGGCATGGTAGAACAGATGCATGAGGATGTTATCAGTTTATGGGATCAAAGTCTAAAGCCTTGTGTAAAGTTAACCCCGCTCTGTGTCACTTTAAATTGCACCAATGAT…
	P56 - 001-033	001-033-VD-PL2-B1_S160_L001_001 - env CDS - env CDS	A	Yes	ATGAGAGTGAAGGGGATCAGGAAGAGCTATCAGCCCTTGTGGGTAGGGGGCATCTTGCTCCTTGGGATGCTGATGCTCTGTAGTACTACAGAACAATTGTGGGTCACAGTCTATTATGGGGTACCTGTGTGGAAAGAAGCAACCACCACTTTGTTTTGTGCATCAGATGCTAAAGGATATGACACAGAAGCACATAATGTTTGGGCTACACATGCCTGTGTACCCACAGACCCTAACCCACAAGAATTAAAATTAGAAAATGTGACAGAAAATTTTAACATGTGGAAAAATGACATGGTACAACAAATGCATGAGGATATAATCAGTCTATGGGATCAAAGCATAAAGCCATGTGTAAAGTTAACCCCACTCTGTGTTACTTTAAATTGCAGTGGGGTC…
		001-033-VD-PL2-B3_S162_L001_001 - env CDS - env CDS	A		ATGAGAGTGAAGGGGATCAGGAAGAGCTATCAGCCCTTGTGGGTAGGGGGCATCTTGCTCCTTGGGATGCTGATGCTCTGTAGTACTACAGAACAATTGTGGGTCACAGTCTATTATGGGGTACCTGTGTGGAAAGAAGCAACCACCACTTTGTTTTGTGCATCAGATGCTAAAGGATATGACACAGAAGCACATAATGTTTGGGCTACACATGCCTGTGTACCCACAGACCCTAACCCACAAGAATTAAAATTAGAAAATGTGACAGAAAATTTTAACATGTGGAAAAATGACATGGTACAACAAATGCATGAGGATATAATCAGTCTATGGGATCAAAGCATAAAGCCATGTGTAAAGTTAACCCCACTCTGTGTTACTTTAAATTGCAGTGGGGTC…
		001-033-VD-PL2-C1_S164_L001_001 - env CDS - env CDS	A		ATGAGAGTGAAGGGGATCAGGAAGAGCTATCAGCCCTTGTGGGTAGGGGGCATCTTGCTCCTTGGGATGCTGATGCTCTGTAGTACTACAGAACAATTGTGGGTCACAGTCTATTATGGGGTACCTGTGTGGAAAGAAGCAACCACCACTTTGTTTTGTGCATCAGATGCTAAAGGATATGACACAGAAGCACATAATGTTTGGGCTACACATGCCTGTGTACCCACAGACCCTAACCCACAAGAATTAAAATTAGAAAATGTGACAGAAAATTTTAACATGTGGAAAAATGACATGGTACAACAAATGCATGAGGATATAATCAGTCTATGGGATCAAAGCATAAAGCCATGTGTAAAGTTAACCCCACTCTGTGTTACTTTAAATTGCAGTGGGGTC…
		001-033-VD-PL2-C22_S168_L001_001 - env CDS - env CDS	A		ATGAGAGTGAAGGGGATCAGGAAGAGCTATCAGCCCTTGTGGGTAGGGGGCATCTTGCTCCTTGGGATGCTGATGCTCTGTAGTACTACAGAACAATTGTGGGTCACAGTCTATTATGGGGTACCTGTGTGGAAAGAAGCAACCACCACTTTGTTTTGTGCATCAGATGCTAAAGGATATGACACAGAAGCACATAATGTTTGGGCTACACATGCCTGTGTACCCACAGACCCTAACCCACAAGAATTAAAATTAGAAAATGTGACAGAAAATTTTAACATGTGGAAAAATGACATGGTACAACAAATGCATGAGGATATAATCAGTCTATGGGATCAAAGCATAAAGCCATGTGTAAAGTTAACCCCACTCTGTGTTACTTTAAATTGCAGTGGGGTC…
		001-033-VD-PL2-D3_S170_L001_001 - env CDS - env CDS	A		ATGAGAGTGAAGGGGATCAGGAAGAGCTATCAGCCCTTGTGGGTAGGGGGCATCTTGCTCCTTGGGATGCTGATGCTCTGTAGTACTACAGAACAATTGTGGGTCACAGTCTATTATGGGGTACCTGTGTGGAAAGAAGCAACCACCACTTTGTTTTGTGCATCAGATGCTAAAGGATATGACACAGAAGCACATAATGTTTGGGCTACACATGCCTGTGTACCCACAGACCCTAACCCACAAGAATTAAAATTAGAAAATGTGACAGAAAATTTTAACATGTGGAAAAATGACATGGTACAACAAATGCATGAGGATATAATCAGTCTATGGGATCAAAGCATAAAGCCATGTGTAAAGTTAACCCCACTCTGTGTTACTTTAAATTGCAGTGGGGTC…
		001-033-VD-PL2-D7_S172_L001_001 - env CDS - env CDS	A		ATGAGAGTGAAGGGGATCAGGAAGAGCTATCAGCCCTTGTGGGTAGGGGGCATCTTGCTCCTTGGGATGCTGATGCTCTGTAGTACTACAGAACAATTGTGGGTCACAGTCTATTATGGGGTACCTGTGTGGAAAGAAGCAACCACCACTTTGTTTTGTGCATCAGATGCTAAAGGATATGACACAGAAGCACATAATGTTTGGGCTACACATGCCTGTGTACCCACAGACCCTAACCCACAAGAATTAAAATTAGAAAATGTGACAGAAAATTTTAACATGTGGAAAAATGACATGGTACAACAAATGCATGAGGATATAATCAGTCTATGGGATCAAAGCATAAAGCCATGTGTAAAGTTAACCCCACTCTGTGTTACTTTAAATTGCAGTGGGGTC…
		001-033-VD-PL2-D8_S173_L001_001 - env CDS - env CDS	A		ATGAGAGTGAAGGGGATCAGGAAGAGCTATCAGCCCTTGTGGGTAGGGGGCATCTTGCTCCTTGGGATGCTGATGCTCTGTAGTACTACAGAACAATTGTGGGTCACAGTCTATTATGGGGTACCTGTGTGGAAAGAAGCAACCACCACTTTGTTTTGTGCATCAGATGCTAAAGGATATGACACAGAAGCACATAATGTTTGGGCTACACATGCCTGTGTACCCACAGACCCTAACCCACAAGAATTAAAATTAGAAAATGTGACAGAAAATTTTAACATGTGGAAAAATGACATGGTACAACAAATGCATGAGGATATAATCAGTCTATGGGATCAAAGCATAAAGCCATGTGTAAAGTTAACCCCACTCTGTGTTACTTTAAATTGCAGTGGGGTC…
		001-033-VD-PL2-D9_S174_L001_001 - env CDS - env CDS	C	Yes	ATGAGAGTGAAGGGGATCAGGAAGAGCTATCAGCCCTTGTGGGTAGGGGGCATCTTGCTCCTTGGGATGCTGATGCTCTGTAGTACTACAGAACAATTGTGGGTCACAGTCTATTATGGGGTACCTGTGTGGAAAGAAGCAACCACCACTTTGTTTTGTGCATCAGATGCTAAAGGATATGACACAGAAGCACATAATGTTTGGGCTACACATGCCTGTGTACCCACAGACCCTAACCCACAAGAATTAAAATTAGAAAATGTGACAGAAAATTTTAACATGTGGAAAAATGGCATGGTACAACAAATGCATGAGGATATAATCAGTCTATGGGATCAAAGCATAAAGCCATGTGTAAAGTTAACCCCACTCTGTGTTACTTTAAATTGCAGTGGGGTC…
		001-033-VD-PL2-B22_S163_L001_001 - env CDS - env CDS	D	Yes	ATGAGAGTGAAGGGGATCAGGAAGAGCTATCAGCCCTTGTGGGTAGGGGGCATCTTGCTCCTTGGGATGCTGATGCTCTGTAGTACTACAGAACAATTGTGGGTCACAGTCTATTATGGGGTACCTGTGTGGAAAGAAGCAACCACCACTTTGTTTTGTGCATCAGATGCTAAAGGATATGACACAGAAGCACATAATGTTTGGGCTACACATGCCTGTGTACCCACAGACCCTAACCCACAAGAATTAAAATTAGAAAATGTGACAGAAAATTTTAACATGTGGAAAAATGGCATGGTACAACAAATGCATGAGGATATAATCAGTCTATGGGATCAAAGCATAAAGCCATGTGTAAAGTTAACCCCACTCTGTGTTACTTTAAATTGCAGTGGGGTC…
		001-033-VD-PL2-B4_S161_L001_001 - env CDS - env CDS	D		ATGAGAGTGAAGGGGATCAGGAAGAGCTATCAGCCCTTGTGGGTAGGGGGCATCTTGCTCCTTGGGATGCTGATGCTCTGTAGTACTACAGAACAATTGTGGGTCACAGTCTATTATGGGGTACCTGTGTGGAAAGAAGCAACCACCACTTTGTTTTGTGCATCAGATGCTAAAGGATATGACACAGAAGCACATAATGTTTGGGCTACACATGCCTGTGTACCCACAGACCCTAACCCACAAGAATTAAAATTAGAAAATGTGACAGAAAATTTTAACATGTGGAAAAATGGCATGGTACAACAAATGCATGAGGATATAATCAGTCTATGGGATCAAAGCATAAAGCCATGTGTAAAGTTAACCCCACTCTGTGTTACTTTAAATTGCAGTGGGGTC…
		001-033-VD-PL2-C5_S165_L001_001 - env CDS - env CDS	D		ATGAGAGTGAAGGGGATCAGGAAGAGCTATCAGCCCTTGTGGGTAGGGGGCATCTTGCTCCTTGGGATGCTGATGCTCTGTAGTACTACAGAACAATTGTGGGTCACAGTCTATTATGGGGTACCTGTGTGGAAAGAAGCAACCACCACTTTGTTTTGTGCATCAGATGCTAAAGGATATGACACAGAAGCACATAATGTTTGGGCTACACATGCCTGTGTACCCACAGACCCTAACCCACAAGAATTAAAATTAGAAAATGTGACAGAAAATTTTAACATGTGGAAAAATGGCATGGTACAACAAATGCATGAGGATATAATCAGTCTATGGGATCAAAGCATAAAGCCATGTGTAAAGTTAACCCCACTCTGTGTTACTTTAAATTGCAGTGGGGTC…
		001-033-VD-PL2-D23_S178_L001_001 - env CDS - env CDS	D		ATGAGAGTGAAGGGGATCAGGAAGAGCTATCAGCCCTTGTGGGTAGGGGGCATCTTGCTCCTTGGGATGCTGATGCTCTGTAGTACTACAGAACAATTGTGGGTCACAGTCTATTATGGGGTACCTGTGTGGAAAGAAGCAACCACCACTTTGTTTTGTGCATCAGATGCTAAAGGATATGACACAGAAGCACATAATGTTTGGGCTACACATGCCTGTGTACCCACAGACCCTAACCCACAAGAATTAAAATTAGAAAATGTGACAGAAAATTTTAACATGTGGAAAAATGGCATGGTACAACAAATGCATGAGGATATAATCAGTCTATGGGATCAAAGCATAAAGCCATGTGTAAAGTTAACCCCACTCTGTGTTACTTTAAATTGCAGTGGGGTC…
		001-033-VD-PL2-A5_S154_L001_001 - env CDS - env CDS	E	Yes	ATGAGAGTGAAGGGGATCAGGAAGAGCTATCAGCCCTTGTGGGTAGGGGGCATCTTGCTCCTTGGGATGCTGATGCTCTGTAGTACTACAGAACAATTGTGGGTCACAGTCTATTATGGGGTACCTGTGTGGAAAGAAGCAACCACCACTTTGTTTTGTGCATCAGATGCTAAAGGATATGACACAGAAGCACATAATGTTTGGGCTACACATGCCTGTGTACCCACAGACCCTAACCCACAAGAATTAAAATTAGAAAATGTGACAGAAAATTTTAACATGTGGAAAAATGGCATGGTACAACAAATGCATGAGGATATAATCAGTCTATGGGATCAAAGCATAAAGCCATGTGTAAAGTTAACCCCACTCTGTGTTACTTTAAATTGCAGTGGGGTC…
		001-033-VD-PL2-A4_S159_L001_001 - env CDS - env CDS	F	Yes	ATGAGAGTGAAGGGGATCAGGAAGAGCTATCAGCCCTTGTGGGTAGGGGGCATCTTGCTCCTTGGGATGCTGATGCTCTGTAGTACTACAGAACAATTGTGGGTCACAGTCTATTATGGGGTACCTGTGTGGAAAGAAGCAACCACCACTTTGTTTTGTGCATCAGATGCTAAAGGATATGACACAGAAGCACATAATGTTTGGGCTACACATGCCTGTGTACCCACAGACCCTAACCCACAAGAATTAAAATTAGAAAATGTGACAGAAAATTTTAACATGTGGAAAAATGGCATGGTACAACAAATGCATGAGGATATAATCAGTCTATGGGATCAAAGCATAAAGCCATGTGTAAAGTTAACCCCACTCTGTGTTACTTTAAATTGCAGTGGGGTC…
		001-033-VD-PL2-A17_S156_L001_001 - env CDS - env CDS	G	Yes	ATGAGAGTGAAGGGGATCAGGAAGAGCTATCAGCCCTTGTGGGTAGGGGGCATCTTGCTCCTTGGGATGCTGATGCTCTGTAGTACTACAGAACAATTGTGGGTCACAGTCTATTATGGGGTACCTGTGTGGAAAGAAGCAACCACCACTTTGTTTTGTGCATCAGATGCTAAAGGATATGACACAGAAGCACATAATGTTTGGGCTACACATGCCTGTGTACCCACAGACCCTAACCCACAAGAATTAAAATTAGAAAATGTGACAGAAAATTTTAACATGTGGAAAAATGGCATGGTACAACAAATGCATGAGGATATAATCAGTCTATGGGATCAAAGCATAAAGCCATGTGTAAAGTTAACCCCACTCTGTGTTACTTTAAATTGCAGTGGGGTC…
	P58 - 002-011	002-011-BM-PL1-A1_S14_L001_001 - env CDS - env CDS	1		ATGAAAGTGAGGGGGACCAAGATGAATTGGCAGCACTTGTGGTGGAGATGGGGCACGATGCTCCTTGGGATGTTAATGATCTGTAAAGCAACAGAAGAAAAGTGGGTCACAGTCTATTATGGGGTACCTGTGTGGAAAGAAGCAACCACCACTCTATTTTGTGCCTCAGATGCTAAAGCCTATGAGAAAGAGGCACATAATGTTTGGGCCACACATGCCTGTGTCCCCACAGACCCCAGCCCACAAGAAGTAGTATTGGAAAATGTGACAGAAAATTTTAACATGTGGAAAAATAACATGGTAGAACAGATGCATGAGGATATAATCAGTTTATGGGATCAAAGCCTAAAGCCATGTGTAAAATTAACCCCACTCTGTGTTACTTTAAATTGCACTGAT…
		002-011-BM-PL1-A10_S23_L001_001 - env CDS - env CDS	1		ATGAAAGTGAGGGGGACCAAGATGAATTGGCAGCACTTGTGGTGGAGATGGGGCACGATGCTCCTTGGGATGTTAATGATCTGTAAAGCAACAGAAGAAAAGTGGGTCACAGTCTATTATGGGGTACCTGTGTGGAAAGAAGCAACCACCACTCTATTTTGTGCCTCAGATGCTAAAGCCTATGAGAAAGAGGCACATAATGTTTGGGCCACACATGCCTGTGTCCCCACAGACCCCAGCCCACAAGAAGTAGTATTGGAAAATGTGACAGAAAATTTTAACATGTGGAAAAATAACATGGTAGAACAGATGCATGAGGATATAATCAGTTTATGGGATCAAAGCCTAAAGCCATGTGTAAAATTAACCCCACTCTGTGTTACTTTAAATTGCACTGAT…
		002-011-BM-PL1-A11_S24_L001_001 - env CDS - env CDS	1	Yes	ATGAAAGTGAGGGGGACCAAGATGAATTGGCAGCACTTGTGGTGGAGATGGGGCACGATGCTCCTTGGGATGTTAATGATCTGTAAAGCAACAGAAGAAAAGTGGGTCACAGTCTATTATGGGGTACCTGTGTGGAAAGAAGCAACCACCACTCTATTTTGTGCCTCAGATGCTAAAGCCTATGAGAAAGAGGCACATAATGTTTGGGCCACACATGCCTGTGTCCCCACAGACCCCAGCCCACAAGAAGTAGTATTGGAAAATGTGACAGAAAATTTTAACATGTGGAAAAATAACATGGTAGAACAGATGCATGAGGATATAATCAGTTTATGGGATCAAAGCCTAAAGCCATGTGTAAAATTAACCCCACTCTGTGTTACTTTAAATTGCACTGAT…
		002-011-BM-PL1-A21_S34_L001_001 - env CDS - env CDS	1		ATGAAAGTGAGGGGGACCAAGATGAATTGGCAGCACTTGTGGTGGAGATGGGGCACGATGCTCCTTGGGATGTTAATGATCTGTAAAGCAACAGAAGAAAAGTGGGTCACAGTCTATTATGGGGTACCTGTGTGGAAAGAAGCAACCACCACTCTATTTTGTGCCTCAGATGCTAAAGCCTATGAGAAAGAGGCACATAATGTTTGGGCCACACATGCCTGTGTCCCCACAGACCCCAGCCCACAAGAAGTAGTATTGGAAAATGTGACAGAAAATTTTAACATGTGGAAAAATAACATGGTAGAACAGATGCATGAGGATATAATCAGTTTATGGGATCAAAGCCTAAAGCCATGTGTAAAATTAACCCCACTCTGTGTTACTTTAAATTGCACTGAT…
		002-011-BM-PL1-A23_S36_L001_001 - env CDS - env CDS	1		ATGAAAGTGAGGGGGACCAAGATGAATTGGCAGCACTTGTGGTGGAGATGGGGCACGATGCTCCTTGGGATGTTAATGATCTGTAAAGCAACAGAAGAAAAGTGGGTCACAGTCTATTATGGGGTACCTGTGTGGAAAGAAGCAACCACCACTCTATTTTGTGCCTCAGATGCTAAAGCCTATGAGAAAGAGGCACATAATGTTTGGGCCACACATGCCTGTGTCCCCACAGACCCCAGCCCACAAGAAGTAGTATTGGAAAATGTGACAGAAAATTTTAACATGTGGAAAAATAACATGGTAGAACAGATGCATGAGGATATAATCAGTTTATGGGATCAAAGCCTAAAGCCATGTGTAAAATTAACCCCACTCTGTGTTACTTTAAATTGCACTGAT…
		002-011-BM-PL1-A4_S17_L001_001 - env CDS - env CDS	1		ATGAAAGTGAGGGGGACCAAGATGAATTGGCAGCACTTGTGGTGGAGATGGGGCACGATGCTCCTTGGGATGTTAATGATCTGTAAAGCAACAGAAGAAAAGTGGGTCACAGTCTATTATGGGGTACCTGTGTGGAAAGAAGCAACCACCACTCTATTTTGTGCCTCAGATGCTAAAGCCTATGAGAAAGAGGCACATAATGTTTGGGCCACACATGCCTGTGTCCCCACAGACCCCAGCCCACAAGAAGTAGTATTGGAAAATGTGACAGAAAATTTTAACATGTGGAAAAATAACATGGTAGAACAGATGCATGAGGATATAATCAGTTTATGGGATCAAAGCCTAAAGCCATGTGTAAAATTAACCCCACTCTGTGTTACTTTAAATTGCACTGAT…
		002-011-BM-PL1-A5_S18_L001_001 - env CDS - env CDS	1		ATGAAAGTGAGGGGGACCAAGATGAATTGGCAGCACTTGTGGTGGAGATGGGGCACGATGCTCCTTGGGATGTTAATGATCTGTAAAGCAACAGAAGAAAAGTGGGTCACAGTCTATTATGGGGTACCTGTGTGGAAAGAAGCAACCACCACTCTATTTTGTGCCTCAGATGCTAAAGCCTATGAGAAAGAGGCACATAATGTTTGGGCCACACATGCCTGTGTCCCCACAGACCCCAGCCCACAAGAAGTAGTATTGGAAAATGTGACAGAAAATTTTAACATGTGGAAAAATAACATGGTAGAACAGATGCATGAGGATATAATCAGTTTATGGGATCAAAGCCTAAAGCCATGTGTAAAATTAACCCCACTCTGTGTTACTTTAAATTGCACTGAT…
		002-011-BM-PL1-A6_S19_L001_001 - env CDS - env CDS	1		ATGAAAGTGAGGGGGACCAAGATGAATTGGCAGCACTTGTGGTGGAGATGGGGCACGATGCTCCTTGGGATGTTAATGATCTGTAAAGCAACAGAAGAAAAGTGGGTCACAGTCTATTATGGGGTACCTGTGTGGAAAGAAGCAACCACCACTCTATTTTGTGCCTCAGATGCTAAAGCCTATGAGAAAGAGGCACATAATGTTTGGGCCACACATGCCTGTGTCCCCACAGACCCCAGCCCACAAGAAGTAGTATTGGAAAATGTGACAGAAAATTTTAACATGTGGAAAAATAACATGGTAGAACAGATGCATGAGGATATAATCAGTTTATGGGATCAAAGCCTAAAGCCATGTGTAAAATTAACCCCACTCTGTGTTACTTTAAATTGCACTGAT…
		002-011-BM-PL1-A8_S21_L001_001 - env CDS - env CDS	1		ATGAAAGTGAGGGGGACCAAGATGAATTGGCAGCACTTGTGGTGGAGATGGGGCACGATGCTCCTTGGGATGTTAATGATCTGTAAAGCAACAGAAGAAAAGTGGGTCACAGTCTATTATGGGGTACCTGTGTGGAAAGAAGCAACCACCACTCTATTTTGTGCCTCAGATGCTAAAGCCTATGAGAAAGAGGCACATAATGTTTGGGCCACACATGCCTGTGTCCCCACAGACCCCAGCCCACAAGAAGTAGTATTGGAAAATGTGACAGAAAATTTTAACATGTGGAAAAATAACATGGTAGAACAGATGCATGAGGATATAATCAGTTTATGGGATCAAAGCCTAAAGCCATGTGTAAAATTAACCCCACTCTGTGTTACTTTAAATTGCACTGAT…
		002-011-BM-PL1-A9_S22_L001_001 - env CDS - env CDS	1		ATGAAAGTGAGGGGGACCAAGATGAATTGGCAGCACTTGTGGTGGAGATGGGGCACGATGCTCCTTGGGATGTTAATGATCTGTAAAGCAACAGAAGAAAAGTGGGTCACAGTCTATTATGGGGTACCTGTGTGGAAAGAAGCAACCACCACTCTATTTTGTGCCTCAGATGCTAAAGCCTATGAGAAAGAGGCACATAATGTTTGGGCCACACATGCCTGTGTCCCCACAGACCCCAGCCCACAAGAAGTAGTATTGGAAAATGTGACAGAAAATTTTAACATGTGGAAAAATAACATGGTAGAACAGATGCATGAGGATATAATCAGTTTATGGGATCAAAGCCTAAAGCCATGTGTAAAATTAACCCCACTCTGTGTTACTTTAAATTGCACTGAT…
		002-011-BM-PL1-B1_S38_L001_001 - env CDS - env CDS	1		ATGAAAGTGAGGGGGACCAAGATGAATTGGCAGCACTTGTGGTGGAGATGGGGCACGATGCTCCTTGGGATGTTAATGATCTGTAAAGCAACAGAAGAAAAGTGGGTCACAGTCTATTATGGGGTACCTGTGTGGAAAGAAGCAACCACCACTCTATTTTGTGCCTCAGATGCTAAAGCCTATGAGAAAGAGGCACATAATGTTTGGGCCACACATGCCTGTGTCCCCACAGACCCCAGCCCACAAGAAGTAGTATTGGAAAATGTGACAGAAAATTTTAACATGTGGAAAAATAACATGGTAGAACAGATGCATGAGGATATAATCAGTTTATGGGATCAAAGCCTAAAGCCATGTGTAAAATTAACCCCACTCTGTGTTACTTTAAATTGCACTGAT…
		002-011-BM-PL1-B11_S48_L001_001 - env CDS - env CDS	1		ATGAAAGTGAGGGGGACCAAGATGAATTGGCAGCACTTGTGGTGGAGATGGGGCACGATGCTCCTTGGGATGTTAATGATCTGTAAAGCAACAGAAGAAAAGTGGGTCACAGTCTATTATGGGGTACCTGTGTGGAAAGAAGCAACCACCACTCTATTTTGTGCCTCAGATGCTAAAGCCTATGAGAAAGAGGCACATAATGTTTGGGCCACACATGCCTGTGTCCCCACAGACCCCAGCCCACAAGAAGTAGTATTGGAAAATGTGACAGAAAATTTTAACATGTGGAAAAATAACATGGTAGAACAGATGCATGAGGATATAATCAGTTTATGGGATCAAAGCCTAAAGCCATGTGTAAAATTAACCCCACTCTGTGTTACTTTAAATTGCACTGAT…
		002-011-BM-PL1-B16_S53_L001_001 - env CDS - env CDS	1		ATGAAAGTGAGGGGGACCAAGATGAATTGGCAGCACTTGTGGTGGAGATGGGGCACGATGCTCCTTGGGATGTTAATGATCTGTAAAGCAACAGAAGAAAAGTGGGTCACAGTCTATTATGGGGTACCTGTGTGGAAAGAAGCAACCACCACTCTATTTTGTGCCTCAGATGCTAAAGCCTATGAGAAAGAGGCACATAATGTTTGGGCCACACATGCCTGTGTCCCCACAGACCCCAGCCCACAAGAAGTAGTATTGGAAAATGTGACAGAAAATTTTAACATGTGGAAAAATAACATGGTAGAACAGATGCATGAGGATATAATCAGTTTATGGGATCAAAGCCTAAAGCCATGTGTAAAATTAACCCCACTCTGTGTTACTTTAAATTGCACTGAT…
		002-011-BM-PL1-B18_S55_L001_001 - env CDS - env CDS	1		ATGAAAGTGAGGGGGACCAAGATGAATTGGCAGCACTTGTGGTGGAGATGGGGCACGATGCTCCTTGGGATGTTAATGATCTGTAAAGCAACAGAAGAAAAGTGGGTCACAGTCTATTATGGGGTACCTGTGTGGAAAGAAGCAACCACCACTCTATTTTGTGCCTCAGATGCTAAAGCCTATGAGAAAGAGGCACATAATGTTTGGGCCACACATGCCTGTGTCCCCACAGACCCCAGCCCACAAGAAGTAGTATTGGAAAATGTGACAGAAAATTTTAACATGTGGAAAAATAACATGGTAGAACAGATGCATGAGGATATAATCAGTTTATGGGATCAAAGCCTAAAGCCATGTGTAAAATTAACCCCACTCTGTGTTACTTTAAATTGCACTGAT…
		002-011-BM-PL1-B2_S39_L001_001 - env CDS - env CDS	1		ATGAAAGTGAGGGGGACCAAGATGAATTGGCAGCACTTGTGGTGGAGATGGGGCACGATGCTCCTTGGGATGTTAATGATCTGTAAAGCAACAGAAGAAAAGTGGGTCACAGTCTATTATGGGGTACCTGTGTGGAAAGAAGCAACCACCACTCTATTTTGTGCCTCAGATGCTAAAGCCTATGAGAAAGAGGCACATAATGTTTGGGCCACACATGCCTGTGTCCCCACAGACCCCAGCCCACAAGAAGTAGTATTGGAAAATGTGACAGAAAATTTTAACATGTGGAAAAATAACATGGTAGAACAGATGCATGAGGATATAATCAGTTTATGGGATCAAAGCCTAAAGCCATGTGTAAAATTAACCCCACTCTGTGTTACTTTAAATTGCACTGAT…
		002-011-BM-PL1-B20_S57_L001_001 - env CDS - env CDS	1		ATGAAAGTGAGGGGGACCAAGATGAATTGGCAGCACTTGTGGTGGAGATGGGGCACGATGCTCCTTGGGATGTTAATGATCTGTAAAGCAACAGAAGAAAAGTGGGTCACAGTCTATTATGGGGTACCTGTGTGGAAAGAAGCAACCACCACTCTATTTTGTGCCTCAGATGCTAAAGCCTATGAGAAAGAGGCACATAATGTTTGGGCCACACATGCCTGTGTCCCCACAGACCCCAGCCCACAAGAAGTAGTATTGGAAAATGTGACAGAAAATTTTAACATGTGGAAAAATAACATGGTAGAACAGATGCATGAGGATATAATCAGTTTATGGGATCAAAGCCTAAAGCCATGTGTAAAATTAACCCCACTCTGTGTTACTTTAAATTGCACTGAT…
		002-011-BM-PL1-B23_S60_L001_001 - env CDS - env CDS	1		ATGAAAGTGAGGGGGACCAAGATGAATTGGCAGCACTTGTGGTGGAGATGGGGCACGATGCTCCTTGGGATGTTAATGATCTGTAAAGCAACAGAAGAAAAGTGGGTCACAGTCTATTATGGGGTACCTGTGTGGAAAGAAGCAACCACCACTCTATTTTGTGCCTCAGATGCTAAAGCCTATGAGAAAGAGGCACATAATGTTTGGGCCACACATGCCTGTGTCCCCACAGACCCCAGCCCACAAGAAGTAGTATTGGAAAATGTGACAGAAAATTTTAACATGTGGAAAAATAACATGGTAGAACAGATGCATGAGGATATAATCAGTTTATGGGATCAAAGCCTAAAGCCATGTGTAAAATTAACCCCACTCTGTGTTACTTTAAATTGCACTGAT…
		002-011-BM-PL1-B24_S61_L001_001 - env CDS - env CDS	1		ATGAAAGTGAGGGGGACCAAGATGAATTGGCAGCACTTGTGGTGGAGATGGGGCACGATGCTCCTTGGGATGTTAATGATCTGTAAAGCAACAGAAGAAAAGTGGGTCACAGTCTATTATGGGGTACCTGTGTGGAAAGAAGCAACCACCACTCTATTTTGTGCCTCAGATGCTAAAGCCTATGAGAAAGAGGCACATAATGTTTGGGCCACACATGCCTGTGTCCCCACAGACCCCAGCCCACAAGAAGTAGTATTGGAAAATGTGACAGAAAATTTTAACATGTGGAAAAATAACATGGTAGAACAGATGCATGAGGATATAATCAGTTTATGGGATCAAAGCCTAAAGCCATGTGTAAAATTAACCCCACTCTGTGTTACTTTAAATTGCACTGAT…
		002-011-BM-PL1-B4_S41_L001_001 - env CDS - env CDS	1		ATGAAAGTGAGGGGGACCAAGATGAATTGGCAGCACTTGTGGTGGAGATGGGGCACGATGCTCCTTGGGATGTTAATGATCTGTAAAGCAACAGAAGAAAAGTGGGTCACAGTCTATTATGGGGTACCTGTGTGGAAAGAAGCAACCACCACTCTATTTTGTGCCTCAGATGCTAAAGCCTATGAGAAAGAGGCACATAATGTTTGGGCCACACATGCCTGTGTCCCCACAGACCCCAGCCCACAAGAAGTAGTATTGGAAAATGTGACAGAAAATTTTAACATGTGGAAAAATAACATGGTAGAACAGATGCATGAGGATATAATCAGTTTATGGGATCAAAGCCTAAAGCCATGTGTAAAATTAACCCCACTCTGTGTTACTTTAAATTGCACTGAT…
		002-011-BM-PL1-B8_S45_L001_001 - env CDS - env CDS	1		ATGAAAGTGAGGGGGACCAAGATGAATTGGCAGCACTTGTGGTGGAGATGGGGCACGATGCTCCTTGGGATGTTAATGATCTGTAAAGCAACAGAAGAAAAGTGGGTCACAGTCTATTATGGGGTACCTGTGTGGAAAGAAGCAACCACCACTCTATTTTGTGCCTCAGATGCTAAAGCCTATGAGAAAGAGGCACATAATGTTTGGGCCACACATGCCTGTGTCCCCACAGACCCCAGCCCACAAGAAGTAGTATTGGAAAATGTGACAGAAAATTTTAACATGTGGAAAAATAACATGGTAGAACAGATGCATGAGGATATAATCAGTTTATGGGATCAAAGCCTAAAGCCATGTGTAAAATTAACCCCACTCTGTGTTACTTTAAATTGCACTGAT…
		002-011-BM-PL1-B9_S46_L001_001 - env CDS - env CDS	1		ATGAAAGTGAGGGGGACCAAGATGAATTGGCAGCACTTGTGGTGGAGATGGGGCACGATGCTCCTTGGGATGTTAATGATCTGTAAAGCAACAGAAGAAAAGTGGGTCACAGTCTATTATGGGGTACCTGTGTGGAAAGAAGCAACCACCACTCTATTTTGTGCCTCAGATGCTAAAGCCTATGAGAAAGAGGCACATAATGTTTGGGCCACACATGCCTGTGTCCCCACAGACCCCAGCCCACAAGAAGTAGTATTGGAAAATGTGACAGAAAATTTTAACATGTGGAAAAATAACATGGTAGAACAGATGCATGAGGATATAATCAGTTTATGGGATCAAAGCCTAAAGCCATGTGTAAAATTAACCCCACTCTGTGTTACTTTAAATTGCACTGAT…
		002-011-FK-PL1-A9_S7_L001_001 - env CDS - env CDS	1		ATGAAAGTGAGGGGGACCAAGATGAATTGGCAGCACTTGTGGTGGAGATGGGGCACGATGCTCCTTGGGATGTTAATGATCTGTAAAGCAACAGAAGAAAAGTGGGTCACAGTCTATTATGGGGTACCTGTGTGGAAAGAAGCAACCACCACTCTATTTTGTGCCTCAGATGCTAAAGCCTATGAGAAAGAGGCACATAATGTTTGGGCCACACATGCCTGTGTCCCCACAGACCCCAGCCCACAAGAAGTAGTATTGGAAAATGTGACAGAAAATTTTAACATGTGGAAAAATAACATGGTAGAACAGATGCATGAGGATATAATCAGTTTATGGGATCAAAGCCTAAAGCCATGTGTAAAATTAACCCCACTCTGTGTTACTTTAAATTGCACTGAT…
		002-011-FK-Pl2-C20_S66_L001_001 - env CDS - env CDS	1		ATGAAAGTGAGGGGGACCAAGATGAATTGGCAGCACTTGTGGTGGAGATGGGGCACGATGCTCCTTGGGATGTTAATGATCTGTAAAGCAACAGAAGAAAAGTGGGTCACAGTCTATTATGGGGTACCTGTGTGGAAAGAAGCAACCACCACTCTATTTTGTGCCTCAGATGCTAAAGCCTATGAGAAAGAGGCACATAATGTTTGGGCCACACATGCCTGTGTCCCCACAGACCCCAGCCCACAAGAAGTAGTATTGGAAAATGTGACAGAAAATTTTAACATGTGGAAAAATAACATGGTAGAACAGATGCATGAGGATATAATCAGTTTATGGGATCAAAGCCTAAAGCCATGTGTAAAATTAACCCCACTCTGTGTTACTTTAAATTGCACTGAT…
		002-011-FK-PL3-A19_S103_L001_001 - env CDS - env CDS	1		ATGAAAGTGAGGGGGACCAAGATGAATTGGCAGCACTTGTGGTGGAGATGGGGCACGATGCTCCTTGGGATGTTAATGATCTGTAAAGCAACAGAAGAAAAGTGGGTCACAGTCTATTATGGGGTACCTGTGTGGAAAGAAGCAACCACCACTCTATTTTGTGCCTCAGATGCTAAAGCCTATGAGAAAGAGGCACATAATGTTTGGGCCACACATGCCTGTGTCCCCACAGACCCCAGCCCACAAGAAGTAGTATTGGAAAATGTGACAGAAAATTTTAACATGTGGAAAAATAACATGGTAGAACAGATGCATGAGGATATAATCAGTTTATGGGATCAAAGCCTAAAGCCATGTGTAAAATTAACCCCACTCTGTGTTACTTTAAATTGCACTGAT…
		002-011-FK-PL3-A20_S107_L001_001 - env CDS - env CDS	1		ATGAAAGTGAGGGGGACCAAGATGAATTGGCAGCACTTGTGGTGGAGATGGGGCACGATGCTCCTTGGGATGTTAATGATCTGTAAAGCAACAGAAGAAAAGTGGGTCACAGTCTATTATGGGGTACCTGTGTGGAAAGAAGCAACCACCACTCTATTTTGTGCCTCAGATGCTAAAGCCTATGAGAAAGAGGCACATAATGTTTGGGCCACACATGCCTGTGTCCCCACAGACCCCAGCCCACAAGAAGTAGTATTGGAAAATGTGACAGAAAATTTTAACATGTGGAAAAATAACATGGTAGAACAGATGCATGAGGATATAATCAGTTTATGGGATCAAAGCCTAAAGCCATGTGTAAAATTAACCCCACTCTGTGTTACTTTAAATTGCACTGAT…
		002-011-FK-PL3-A23_S104_L001_001 - env CDS - env CDS	1		ATGAAAGTGAGGGGGACCAAGATGAATTGGCAGCACTTGTGGTGGAGATGGGGCACGATGCTCCTTGGGATGTTAATGATCTGTAAAGCAACAGAAGAAAAGTGGGTCACAGTCTATTATGGGGTACCTGTGTGGAAAGAAGCAACCACCACTCTATTTTGTGCCTCAGATGCTAAAGCCTATGAGAAAGAGGCACATAATGTTTGGGCCACACATGCCTGTGTCCCCACAGACCCCAGCCCACAAGAAGTAGTATTGGAAAATGTGACAGAAAATTTTAACATGTGGAAAAATAACATGGTAGAACAGATGCATGAGGATATAATCAGTTTATGGGATCAAAGCCTAAAGCCATGTGTAAAATTAACCCCACTCTGTGTTACTTTAAATTGCACTGAT…
		002-011-FK-PL3-A24_S108_L001_001 - env CDS - env CDS	1		ATGAAAGTGAGGGGGACCAAGATGAATTGGCAGCACTTGTGGTGGAGATGGGGCACGATGCTCCTTGGGATGTTAATGATCTGTAAAGCAACAGAAGAAAAGTGGGTCACAGTCTATTATGGGGTACCTGTGTGGAAAGAAGCAACCACCACTCTATTTTGTGCCTCAGATGCTAAAGCCTATGAGAAAGAGGCACATAATGTTTGGGCCACACATGCCTGTGTCCCCACAGACCCCAGCCCACAAGAAGTAGTATTGGAAAATGTGACAGAAAATTTTAACATGTGGAAAAATAACATGGTAGAACAGATGCATGAGGATATAATCAGTTTATGGGATCAAAGCCTAAAGCCATGTGTAAAATTAACCCCACTCTGTGTTACTTTAAATTGCACTGAT…
		002-011-FK-PL3-B11_S109_L001_001 - env CDS - env CDS	1		ATGAAAGTGAGGGGGACCAAGATGAATTGGCAGCACTTGTGGTGGAGATGGGGCACGATGCTCCTTGGGATGTTAATGATCTGTAAAGCAACAGAAGAAAAGTGGGTCACAGTCTATTATGGGGTACCTGTGTGGAAAGAAGCAACCACCACTCTATTTTGTGCCTCAGATGCTAAAGCCTATGAGAAAGAGGCACATAATGTTTGGGCCACACATGCCTGTGTCCCCACAGACCCCAGCCCACAAGAAGTAGTATTGGAAAATGTGACAGAAAATTTTAACATGTGGAAAAATAACATGGTAGAACAGATGCATGAGGATATAATCAGTTTATGGGATCAAAGCCTAAAGCCATGTGTAAAATTAACCCCACTCTGTGTTACTTTAAATTGCACTGAT…
		002-011-FK-PL3-B15_S110_L001_001 - env CDS - env CDS	1		ATGAAAGTGAGGGGGACCAAGATGAATTGGCAGCACTTGTGGTGGAGATGGGGCACGATGCTCCTTGGGATGTTAATGATCTGTAAAGCAACAGAAGAAAAGTGGGTCACAGTCTATTATGGGGTACCTGTGTGGAAAGAAGCAACCACCACTCTATTTTGTGCCTCAGATGCTAAAGCCTATGAGAAAGAGGCACATAATGTTTGGGCCACACATGCCTGTGTCCCCACAGACCCCAGCCCACAAGAAGTAGTATTGGAAAATGTGACAGAAAATTTTAACATGTGGAAAAATAACATGGTAGAACAGATGCATGAGGATATAATCAGTTTATGGGATCAAAGCCTAAAGCCATGTGTAAAATTAACCCCACTCTGTGTTACTTTAAATTGCACTGAT…
		002-011-FK-PL3-B16_S118_L001_001 - env CDS - env CDS	1		ATGAAAGTGAGGGGGACCAAGATGAATTGGCAGCACTTGTGGTGGAGATGGGGCACGATGCTCCTTGGGATGTTAATGATCTGTAAAGCAACAGAAGAAAAGTGGGTCACAGTCTATTATGGGGTACCTGTGTGGAAAGAAGCAACCACCACTCTATTTTGTGCCTCAGATGCTAAAGCCTATGAGAAAGAGGCACATAATGTTTGGGCCACACATGCCTGTGTCCCCACAGACCCCAGCCCACAAGAAGTAGTATTGGAAAATGTGACAGAAAATTTTAACATGTGGAAAAATAACATGGTAGAACAGATGCATGAGGATATAATCAGTTTATGGGATCAAAGCCTAAAGCCATGTGTAAAATTAACCCCACTCTGTGTTACTTTAAATTGCACTGAT…
		002-011-FK-PL3-B17_S111_L001_001 - env CDS - env CDS	1		ATGAAAGTGAGGGGGACCAAGATGAATTGGCAGCACTTGTGGTGGAGATGGGGCACGATGCTCCTTGGGATGTTAATGATCTGTAAAGCAACAGAAGAAAAGTGGGTCACAGTCTATTATGGGGTACCTGTGTGGAAAGAAGCAACCACCACTCTATTTTGTGCCTCAGATGCTAAAGCCTATGAGAAAGAGGCACATAATGTTTGGGCCACACATGCCTGTGTCCCCACAGACCCCAGCCCACAAGAAGTAGTATTGGAAAATGTGACAGAAAATTTTAACATGTGGAAAAATAACATGGTAGAACAGATGCATGAGGATATAATCAGTTTATGGGATCAAAGCCTAAAGCCATGTGTAAAATTAACCCCACTCTGTGTTACTTTAAATTGCACTGAT…
		002-011-FK-PL3-B2_S115_L001_001 - env CDS - env CDS	1		ATGAAAGTGAGGGGGACCAAGATGAATTGGCAGCACTTGTGGTGGAGATGGGGCACGATGCTCCTTGGGATGTTAATGATCTGTAAAGCAACAGAAGAAAAGTGGGTCACAGTCTATTATGGGGTACCTGTGTGGAAAGAAGCAACCACCACTCTATTTTGTGCCTCAGATGCTAAAGCCTATGAGAAAGAGGCACATAATGTTTGGGCCACACATGCCTGTGTCCCCACAGACCCCAGCCCACAAGAAGTAGTATTGGAAAATGTGACAGAAAATTTTAACATGTGGAAAAATAACATGGTAGAACAGATGCATGAGGATATAATCAGTTTATGGGATCAAAGCCTAAAGCCATGTGTAAAATTAACCCCACTCTGTGTTACTTTAAATTGCACTGAT…
		002-011-FK-PL3-B20_S120_L001_001 - env CDS - env CDS	1		ATGAAAGTGAGGGGGACCAAGATGAATTGGCAGCACTTGTGGTGGAGATGGGGCACGATGCTCCTTGGGATGTTAATGATCTGTAAAGCAACAGAAGAAAAGTGGGTCACAGTCTATTATGGGGTACCTGTGTGGAAAGAAGCAACCACCACTCTATTTTGTGCCTCAGATGCTAAAGCCTATGAGAAAGAGGCACATAATGTTTGGGCCACACATGCCTGTGTCCCCACAGACCCCAGCCCACAAGAAGTAGTATTGGAAAATGTGACAGAAAATTTTAACATGTGGAAAAATAACATGGTAGAACAGATGCATGAGGATATAATCAGTTTATGGGATCAAAGCCTAAAGCCATGTGTAAAATTAACCCCACTCTGTGTTACTTTAAATTGCACTGAT…
		002-011-FK-PL3-B23_S113_L001_001 - env CDS - env CDS	1		ATGAAAGTGAGGGGGACCAAGATGAATTGGCAGCACTTGTGGTGGAGATGGGGCACGATGCTCCTTGGGATGTTAATGATCTGTAAAGCAACAGAAGAAAAGTGGGTCACAGTCTATTATGGGGTACCTGTGTGGAAAGAAGCAACCACCACTCTATTTTGTGCCTCAGATGCTAAAGCCTATGAGAAAGAGGCACATAATGTTTGGGCCACACATGCCTGTGTCCCCACAGACCCCAGCCCACAAGAAGTAGTATTGGAAAATGTGACAGAAAATTTTAACATGTGGAAAAATAACATGGTAGAACAGATGCATGAGGATATAATCAGTTTATGGGATCAAAGCCTAAAGCCATGTGTAAAATTAACCCCACTCTGTGTTACTTTAAATTGCACTGAT…
[truncated: 78 more rows]

## Sheet: Table 05
					Autologous		3BNC117		10-1074
Study Arm	Participant ID	Sequence name	Clone classification	Selected for pseudovirus	IC50	IC80	IC50	IC80	IC50	IC80
[truncated: 693 more rows]

## Sheet: Table 06
		Reservoir				Rebound
Group	Participant ID	IC80				IC80
[truncated: 42 more rows]
